# Supplementary material for: Crystal structure of triphenylphosphonium­meth­yl­enetrifluoroborate
Source: Acta Crystallogr E Crystallogr Commun. 2017 Jul 7;73(Pt 8):1140–2. doi: 10.1107/S2056989017009884 (PMC5598835; doi:10.1107/S2056989017009884)
Supplement: Supplementary file 1 [file e-73-01140-sup1.cif]

##############################################################################
#                                                                            #
# This CIF contains the data in a paper accepted for publication in          #
# Acta Crystallographica Section E. It conforms to the requirements of       #
# Notes for Authors for Acta Crystallographica Section E, and has been       #
# peer reviewed under the auspices of the IUCr Commission on Journals.       #
#                                                                            #
# Full details of the Crystallographic Information File format               #
# are given in the paper "The Crystallographic Information File (CIF):       #
# a New Standard Archive File for Crystallography" by S. R. Hall, F. H.      #
# Allen and I. D. Brown [Acta Cryst. (1991), A47, 655-685].                  #
#                                                                            #
# The current version of the core CIF dictionary is obtainable from          #
# ftp://ftp.iucr.org/pub/cif_core.dic.                                       #
#                                                                            #
# Software is freely available for graphical display of the structure(s)     #
# in this CIF. For information consult the CIF software page                 #
# http://www.iucr.org/resources/cif/software.                                #
#                                                                            #
# This file may be used for bona fide research purposes within the           #
# scientific community so long as proper attribution is given to the journal # 
# article from which it was obtained.                                        #
#                                                                            #
##############################################################################
data_I
_database_code_depnum_ccdc_archive 'CCDC 1560028'
_audit_creation_method     SHELXL-2013
_journal_date_recd_electronic     2017-05-16
_journal_date_accepted     2017-07-03
_journal_name_full     'Acta Crystallographica, Section E'
_journal_year     2017
_journal_volume     73
_journal_issue      8
_journal_page_first     1140
_journal_page_last     1142
_journal_paper_category     GO
_journal_paper_doi     10.1107/S2056989017009884
_journal_coeditor_code     LH5846
_publ_contact_author_name     'Eric R. Abbey'
_publ_contact_author_address
;
Dept. of Chemistry, Biochemistry, and Physics
Eastern Washington University, Cheney, WA 99008
USA
;
_publ_contact_author_email     'eabbey@ewu.edu'
_publ_contact_author_fax     ?
_publ_contact_author_phone     '5093597476'
_publ_section_title
;
Crystal structure of triphenylphosphoniummethylenetrifluoroborate
;
loop_
    _publ_author_name
    _publ_author_footnote
    _publ_author_address
    'Bateman, Christopher M.' .
;
Dept. of Chemistry, Biochemistry, and Physics
Eastern Washington University, Cheney, WA 99004
USA
;
    'Zakharov, Lev N.' .
;
Department of Chemistry and Biochemistry, CAMCOR, University of Oregon, Eugene,
OR 97403,
USA
;
    'Abbey, Eric R.' .
;
Dept. of Chemistry, Biochemistry, and Physics
Eastern Washington University, Cheney, WA 99004
USA
;
_publ_section_synopsis
;
The synthesis, characterization and structural analysis of
triphenyl[(trifluoroboranyl)methyl]phosphanium are presented.
;
_chemical_name_systematic
;
Triphenylphosphoniummethylenetrifluoroborate
;
_chemical_name_common     ?
_chemical_formula_moiety     'C19 H17 B F3 P'
_chemical_formula_sum     'C19 H17 B F3 P'
_chemical_formula_iupac     'C19 H17 B F3 P'
_chemical_formula_weight     344.10
_chemical_melting_point     ?
_shelx_space_group_comment
;
The symmetry employed for this shelxl refinement is uniquely defined
by the following loop, which should always be used as a source of
symmetry information in preference to the above space-group names.
They are only intended as comments.
;
_space_group_crystal_system     triclinic
_space_group_name_H-M_alt     'P -1'
_space_group_name_Hall     '-P 1'
loop_
    _space_group_symop_operation_xyz
    'x, y, z'
    '-x, -y, -z'
_cell_length_a     9.514(2)
_cell_length_b     9.870(3)
_cell_length_c     9.883(3)
_cell_angle_alpha     64.609(6)
_cell_angle_beta     87.539(7)
_cell_angle_gamma     86.660(7)
_cell_volume     836.8(4)
_cell_formula_units_Z     2
_cell_measurement_reflns_used     2126
_cell_measurement_theta_min     2.29
_cell_measurement_theta_max     23.89
_cell_measurement_temperature     173(2)
_exptl_crystal_description     plate
_exptl_crystal_colour     colorless
_exptl_crystal_size_max     0.130
_exptl_crystal_size_mid     0.070
_exptl_crystal_size_min     0.010
_exptl_crystal_density_diffrn     1.366
_exptl_crystal_density_meas     ?
_exptl_crystal_density_method     ?
_exptl_crystal_F_000     356
_exptl_absorpt_coefficient_mu     0.191
_exptl_absorpt_correction_type     multi-scan
_exptl_absorpt_process_details
;
(SADABS; Bruker, 2012)
;
_shelx_estimated_absorpt_T_min     0.976
_shelx_estimated_absorpt_T_max     0.998
_exptl_absorpt_correction_T_min     0.9247
_exptl_absorpt_correction_T_max     1.0000
_exptl_special_details     ?
_diffrn_ambient_temperature     173(2)
_diffrn_radiation_type     MoK\a
_diffrn_radiation_wavelength     0.71073
_diffrn_measurement_device_type     'Bruker APEXII CCD'
_diffrn_measurement_method     '\f and \w scans'
_diffrn_detector_area_resol_mean     ?
_diffrn_reflns_number     11811
_diffrn_reflns_av_R_equivalents     0.0613
_diffrn_reflns_theta_min     2.145
_diffrn_reflns_theta_max     24.996
_diffrn_reflns_theta_full     25.242
_diffrn_measured_fraction_theta_max     1.000
_diffrn_measured_fraction_theta_full     0.976
_diffrn_reflns_limit_h_min     -11
_diffrn_reflns_limit_h_max     11
_diffrn_reflns_limit_k_min     -10
_diffrn_reflns_limit_k_max     11
_diffrn_reflns_limit_l_min     -11
_diffrn_reflns_limit_l_max     11
_refine_special_details     ?
_reflns_number_total     2953
_reflns_number_gt     2090
_reflns_threshold_expression     'I > 2\s(I)'
_refine_ls_structure_factor_coef     Fsqd
_refine_ls_matrix_type     full
_refine_ls_R_factor_all     0.0758
_refine_ls_R_factor_gt     0.0405
_refine_ls_wR_factor_gt     0.0827
_refine_ls_wR_factor_ref     0.0941
_refine_ls_goodness_of_fit_ref     1.023
_refine_ls_restrained_S_all     1.023
_refine_ls_number_reflns     2953
_refine_ls_number_parameters     285
_refine_ls_number_restraints     0
_refine_ls_hydrogen_treatment     refall
_refine_ls_weighting_scheme     calc
_refine_ls_weighting_details
                      'w=1/[\s^2^(Fo^2^)+(0.0458P)^2^] where P=(Fo^2^+2Fc^2^)/3'
_atom_sites_solution_hydrogens     difmap
_atom_sites_solution_primary     ?
_atom_sites_solution_secondary     ?
_refine_ls_shift/su_max     0.000
_refine_ls_shift/su_mean     0.000
_refine_diff_density_max     0.256
_refine_diff_density_min     -0.289
_refine_ls_extinction_method     none
_refine_ls_extinction_coef     .
loop_
    _atom_type_symbol
    _atom_type_description
    _atom_type_scat_dispersion_real
    _atom_type_scat_dispersion_imag
    _atom_type_scat_source
    'C' 'C' 0.0033 0.0016
                         'International Tables Vol C Tables 4.2.6.8 and 6.1.1.4'
    'H' 'H' 0.0000 0.0000
                         'International Tables Vol C Tables 4.2.6.8 and 6.1.1.4'
    'B' 'B' 0.0013 0.0007
                         'International Tables Vol C Tables 4.2.6.8 and 6.1.1.4'
    'F' 'F' 0.0171 0.0103
                         'International Tables Vol C Tables 4.2.6.8 and 6.1.1.4'
    'P' 'P' 0.1023 0.0942
                         'International Tables Vol C Tables 4.2.6.8 and 6.1.1.4'
_computing_data_collection
;
APEX2 (Bruker, 2012)
;
_computing_cell_refinement
;
SAINT (Bruker, 2012)
;
_computing_data_reduction
;
SAINT (Bruker, 2012)
;
_computing_structure_solution
;
SHELXS97 (Sheldrick 2008)
;
_computing_structure_refinement
;
SHELXL2013 (Sheldrick 2015)
;
_computing_molecular_graphics
;
SHELXTL (Sheldrick, 2008)
;
_computing_publication_material
;
SHELXTL (Sheldrick, 2008)
;
loop_
    _atom_site_type_symbol
    _atom_site_label
    _atom_site_fract_x
    _atom_site_fract_y
    _atom_site_fract_z
    _atom_site_U_iso_or_equiv
    _atom_site_adp_type
    _atom_site_calc_flag
    _atom_site_occupancy
    _atom_site_disorder_assembly
    _atom_site_disorder_group
    P P1 0.88100(6) 0.18041(7) 0.68950(7) 0.01697(18) Uani d 1 . .
    B B1 0.6884(3) 0.2752(3) 0.8793(3) 0.0230(7) Uani d 1 . .
    F F1 0.58103(14) 0.26765(16) 0.79007(15) 0.0321(4) Uani d 1 . .
    F F2 0.66153(16) 0.40289(16) 0.90564(16) 0.0385(4) Uani d 1 . .
    F F3 0.68558(16) 0.14803(16) 1.01567(15) 0.0381(4) Uani d 1 . .
    C C1 0.8421(3) 0.2870(3) 0.7950(3) 0.0208(6) Uani d 1 . .
    C C2 0.7769(2) 0.2468(2) 0.5241(2) 0.0159(5) Uani d 1 . .
    C C3 0.7246(3) 0.3952(3) 0.4576(3) 0.0244(6) Uani d 1 . .
    C C4 0.6496(3) 0.4457(3) 0.3269(3) 0.0290(6) Uani d 1 . .
    C C5 0.6268(3) 0.3508(3) 0.2611(3) 0.0260(6) Uani d 1 . .
    C C6 0.6785(3) 0.2042(3) 0.3260(3) 0.0270(6) Uani d 1 . .
    C C7 0.7526(3) 0.1511(3) 0.4578(3) 0.0227(6) Uani d 1 . .
    C C8 1.0645(2) 0.1992(2) 0.6332(2) 0.0177(5) Uani d 1 . .
    C C9 1.1081(3) 0.2542(3) 0.4834(3) 0.0208(6) Uani d 1 . .
    C C10 1.2509(3) 0.2685(3) 0.4467(3) 0.0271(6) Uani d 1 . .
    C C11 1.3487(3) 0.2274(3) 0.5571(3) 0.0282(6) Uani d 1 . .
    C C12 1.3064(3) 0.1730(3) 0.7066(3) 0.0249(6) Uani d 1 . .
    C C13 1.1648(2) 0.1596(3) 0.7452(3) 0.0224(6) Uani d 1 . .
    C C14 0.8521(2) -0.0170(3) 0.7952(2) 0.0175(5) Uani d 1 . .
    C C15 0.9617(3) -0.1247(3) 0.8201(3) 0.0221(6) Uani d 1 . .
    C C16 0.9361(3) -0.2760(3) 0.8966(3) 0.0276(6) Uani d 1 . .
    C C17 0.8011(3) -0.3208(3) 0.9478(3) 0.0296(6) Uani d 1 . .
    C C18 0.6919(3) -0.2144(3) 0.9237(3) 0.0293(6) Uani d 1 . .
    C C19 0.7161(3) -0.0636(3) 0.8475(3) 0.0234(6) Uani d 1 . .
    H H1A 0.860(3) 0.389(3) 0.727(3) 0.034(8) Uiso d 1 . .
    H H1B 0.913(3) 0.256(3) 0.864(3) 0.036(8) Uiso d 1 . .
    H H3 0.736(3) 0.457(3) 0.510(3) 0.048(8) Uiso d 1 . .
    H H4 0.616(2) 0.547(3) 0.282(2) 0.024(7) Uiso d 1 . .
    H H5 0.578(2) 0.385(3) 0.171(3) 0.029(7) Uiso d 1 . .
    H H6 0.662(3) 0.139(3) 0.281(3) 0.032(7) Uiso d 1 . .
    H H7 0.785(2) 0.043(3) 0.508(2) 0.022(6) Uiso d 1 . .
    H H9 1.043(2) 0.282(2) 0.404(2) 0.019(6) Uiso d 1 . .
    H H10 1.279(2) 0.310(3) 0.342(3) 0.030(7) Uiso d 1 . .
    H H11 1.441(3) 0.233(3) 0.535(3) 0.028(7) Uiso d 1 . .
    H H12 1.374(3) 0.148(3) 0.784(3) 0.039(8) Uiso d 1 . .
    H H13 1.135(2) 0.119(2) 0.851(3) 0.024(6) Uiso d 1 . .
    H H15 1.055(2) -0.099(2) 0.789(2) 0.020(6) Uiso d 1 . .
    H H16 1.014(3) -0.352(3) 0.915(3) 0.036(7) Uiso d 1 . .
    H H17 0.785(3) -0.429(3) 1.000(3) 0.042(8) Uiso d 1 . .
    H H18 0.603(3) -0.246(3) 0.958(3) 0.032(7) Uiso d 1 . .
    H H19 0.639(2) 0.011(3) 0.829(2) 0.023(6) Uiso d 1 . .
loop_
    _atom_site_aniso_label
    _atom_site_aniso_U_11
    _atom_site_aniso_U_22
    _atom_site_aniso_U_33
    _atom_site_aniso_U_12
    _atom_site_aniso_U_13
    _atom_site_aniso_U_23
    P1 0.0150(3) 0.0181(4) 0.0176(3) -0.0004(2) -0.0011(2) -0.0073(3)
    B1 0.0240(16) 0.0278(18) 0.0209(15) 0.0002(13) -0.0003(12) -0.0141(13)
    F1 0.0175(7) 0.0438(10) 0.0395(9) 0.0008(6) -0.0033(6) -0.0220(8)
    F2 0.0425(9) 0.0369(10) 0.0466(10) -0.0011(7) 0.0079(7) -0.0287(8)
    F3 0.0475(10) 0.0350(9) 0.0237(8) 0.0007(7) 0.0056(7) -0.0058(7)
    C1 0.0199(13) 0.0252(16) 0.0203(13) -0.0003(11) -0.0050(11) -0.0123(12)
    C2 0.0132(12) 0.0185(14) 0.0163(12) -0.0006(10) 0.0006(9) -0.0078(10)
    C3 0.0286(14) 0.0200(15) 0.0252(13) -0.0005(11) -0.0048(11) -0.0100(12)
    C4 0.0344(16) 0.0198(16) 0.0270(14) 0.0022(12) -0.0058(12) -0.0044(12)
    C5 0.0255(14) 0.0309(17) 0.0167(13) -0.0010(12) -0.0047(11) -0.0051(12)
    C6 0.0273(14) 0.0368(17) 0.0250(14) -0.0013(12) -0.0035(11) -0.0205(13)
    C7 0.0283(14) 0.0198(15) 0.0220(13) 0.0021(11) -0.0040(11) -0.0108(12)
    C8 0.0173(12) 0.0140(13) 0.0212(12) -0.0012(10) -0.0003(10) -0.0069(10)
    C9 0.0215(13) 0.0191(14) 0.0224(13) -0.0003(10) -0.0006(11) -0.0093(11)
    C10 0.0301(15) 0.0254(16) 0.0269(15) -0.0053(12) 0.0085(12) -0.0124(12)
    C11 0.0174(14) 0.0246(16) 0.0433(17) -0.0053(11) 0.0070(13) -0.0153(13)
    C12 0.0182(14) 0.0222(15) 0.0332(15) -0.0034(11) -0.0032(12) -0.0102(12)
    C13 0.0190(13) 0.0228(14) 0.0221(13) -0.0027(10) 0.0001(11) -0.0063(11)
    C14 0.0188(12) 0.0195(14) 0.0152(12) -0.0023(10) -0.0021(9) -0.0081(10)
    C15 0.0210(14) 0.0238(15) 0.0205(13) -0.0042(11) -0.0007(11) -0.0082(11)
    C16 0.0343(16) 0.0196(15) 0.0277(14) 0.0022(12) -0.0050(12) -0.0091(12)
    C17 0.0448(18) 0.0187(16) 0.0238(14) -0.0086(13) 0.0007(12) -0.0070(12)
    C18 0.0292(16) 0.0316(17) 0.0293(15) -0.0142(13) 0.0073(12) -0.0145(13)
    C19 0.0192(13) 0.0257(15) 0.0264(14) -0.0030(12) 0.0012(11) -0.0120(12)
_geom_special_details
;
 All esds (except the esd in the dihedral angle between two l.s. planes)
 are estimated using the full covariance matrix.  The cell esds are taken
 into account individually in the estimation of esds in distances, angles
 and torsion angles; correlations between esds in cell parameters are only
 used when they are defined by crystal symmetry.  An approximate (isotropic)
 treatment of cell esds is used for estimating esds involving l.s. planes.
;
loop_
    _geom_bond_atom_site_label_1
    _geom_bond_atom_site_label_2
    _geom_bond_site_symmetry_2
    _geom_bond_distance
    _geom_bond_publ_flag
    P1 C1 . 1.787(2) ?
    P1 C2 . 1.796(2) ?
    P1 C8 . 1.805(2) ?
    P1 C14 . 1.804(2) ?
    B1 F3 . 1.394(3) ?
    B1 F2 . 1.400(3) ?
    B1 F1 . 1.404(3) ?
    B1 C1 . 1.636(4) ?
    C1 H1A . 0.96(3) ?
    C1 H1B . 0.92(3) ?
    C2 C3 . 1.394(3) ?
    C2 C7 . 1.395(3) ?
    C3 C4 . 1.383(3) ?
    C3 H3 . 0.97(3) ?
    C4 C5 . 1.380(4) ?
    C4 H4 . 0.95(2) ?
    C5 C6 . 1.377(4) ?
    C5 H5 . 0.94(2) ?
    C6 C7 . 1.385(3) ?
    C6 H6 . 0.95(2) ?
    C7 H7 . 1.00(2) ?
    C8 C9 . 1.394(3) ?
    C8 C13 . 1.401(3) ?
    C9 C10 . 1.390(3) ?
    C9 H9 . 0.96(2) ?
    C10 C11 . 1.373(4) ?
    C10 H10 . 0.96(2) ?
    C11 C12 . 1.388(4) ?
    C11 H11 . 0.89(2) ?
    C12 C13 . 1.383(3) ?
    C12 H12 . 0.95(3) ?
    C13 H13 . 0.99(2) ?
    C14 C15 . 1.395(3) ?
    C14 C19 . 1.401(3) ?
    C15 C16 . 1.385(3) ?
    C15 H15 . 0.94(2) ?
    C16 C17 . 1.385(4) ?
    C16 H16 . 0.99(3) ?
    C17 C18 . 1.385(4) ?
    C17 H17 . 0.99(3) ?
    C18 C19 . 1.378(3) ?
    C18 H18 . 0.92(3) ?
    C19 H19 . 0.97(2) ?
loop_
    _geom_angle_atom_site_label_1
    _geom_angle_atom_site_label_2
    _geom_angle_atom_site_label_3
    _geom_angle_site_symmetry_1
    _geom_angle_site_symmetry_3
    _geom_angle
    _geom_angle_publ_flag
    C1 P1 C2 . . 111.67(12) ?
    C1 P1 C8 . . 108.25(11) ?
    C2 P1 C8 . . 108.48(10) ?
    C1 P1 C14 . . 113.04(12) ?
    C2 P1 C14 . . 107.54(10) ?
    C8 P1 C14 . . 107.70(11) ?
    F3 B1 F2 . . 109.0(2) ?
    F3 B1 F1 . . 108.4(2) ?
    F2 B1 F1 . . 108.5(2) ?
    F3 B1 C1 . . 110.9(2) ?
    F2 B1 C1 . . 109.1(2) ?
    F1 B1 C1 . . 110.84(19) ?
    B1 C1 P1 . . 119.66(17) ?
    B1 C1 H1A . . 111.2(15) ?
    P1 C1 H1A . . 105.1(15) ?
    B1 C1 H1B . . 110.3(16) ?
    P1 C1 H1B . . 103.3(16) ?
    H1A C1 H1B . . 106(2) ?
    C3 C2 C7 . . 119.4(2) ?
    C3 C2 P1 . . 120.63(17) ?
    C7 C2 P1 . . 119.90(17) ?
    C4 C3 C2 . . 119.7(2) ?
    C4 C3 H3 . . 122.1(16) ?
    C2 C3 H3 . . 118.0(16) ?
    C5 C4 C3 . . 120.6(3) ?
    C5 C4 H4 . . 120.7(14) ?
    C3 C4 H4 . . 118.7(14) ?
    C6 C5 C4 . . 120.0(2) ?
    C6 C5 H5 . . 118.9(15) ?
    C4 C5 H5 . . 121.1(15) ?
    C5 C6 C7 . . 120.3(2) ?
    C5 C6 H6 . . 119.8(15) ?
    C7 C6 H6 . . 119.9(15) ?
    C6 C7 C2 . . 120.0(2) ?
    C6 C7 H7 . . 120.3(13) ?
    C2 C7 H7 . . 119.6(13) ?
    C9 C8 C13 . . 119.8(2) ?
    C9 C8 P1 . . 122.17(18) ?
    C13 C8 P1 . . 118.04(17) ?
    C10 C9 C8 . . 119.6(2) ?
    C10 C9 H9 . . 117.9(13) ?
    C8 C9 H9 . . 122.5(13) ?
    C11 C10 C9 . . 120.4(2) ?
    C11 C10 H10 . . 121.1(14) ?
    C9 C10 H10 . . 118.5(14) ?
    C10 C11 C12 . . 120.6(2) ?
    C10 C11 H11 . . 121.3(15) ?
    C12 C11 H11 . . 118.1(15) ?
    C13 C12 C11 . . 119.9(2) ?
    C13 C12 H12 . . 119.0(15) ?
    C11 C12 H12 . . 121.1(15) ?
    C12 C13 C8 . . 119.8(2) ?
    C12 C13 H13 . . 120.1(13) ?
    C8 C13 H13 . . 120.1(13) ?
    C15 C14 C19 . . 119.2(2) ?
    C15 C14 P1 . . 121.19(17) ?
    C19 C14 P1 . . 119.50(18) ?
    C16 C15 C14 . . 120.3(2) ?
    C16 C15 H15 . . 117.2(14) ?
    C14 C15 H15 . . 122.5(14) ?
    C17 C16 C15 . . 120.0(3) ?
    C17 C16 H16 . . 120.0(15) ?
    C15 C16 H16 . . 120.0(15) ?
    C16 C17 C18 . . 120.1(3) ?
    C16 C17 H17 . . 118.8(15) ?
    C18 C17 H17 . . 121.2(15) ?
    C19 C18 C17 . . 120.4(3) ?
    C19 C18 H18 . . 120.3(16) ?
    C17 C18 H18 . . 119.2(16) ?
    C18 C19 C14 . . 120.0(2) ?
    C18 C19 H19 . . 120.6(13) ?
    C14 C19 H19 . . 119.4(13) ?
loop_
    _geom_torsion_atom_site_label_1
    _geom_torsion_atom_site_label_2
    _geom_torsion_atom_site_label_3
    _geom_torsion_atom_site_label_4
    _geom_torsion_site_symmetry_1
    _geom_torsion_site_symmetry_2
    _geom_torsion_site_symmetry_3
    _geom_torsion_site_symmetry_4
    _geom_torsion
    _geom_torsion_publ_flag
    F3 B1 C1 P1 . . . . 81.6(2) ?
    F2 B1 C1 P1 . . . . -158.33(17) ?
    F1 B1 C1 P1 . . . . -38.9(3) ?
    C2 P1 C1 B1 . . . . 68.2(2) ?
    C8 P1 C1 B1 . . . . -172.42(19) ?
    C14 P1 C1 B1 . . . . -53.2(2) ?
    C1 P1 C2 C3 . . . . 25.8(2) ?
    C8 P1 C2 C3 . . . . -93.4(2) ?
    C14 P1 C2 C3 . . . . 150.38(18) ?
    C1 P1 C2 C7 . . . . -156.73(19) ?
    C8 P1 C2 C7 . . . . 84.1(2) ?
    C14 P1 C2 C7 . . . . -32.2(2) ?
    C7 C2 C3 C4 . . . . -0.1(4) ?
    P1 C2 C3 C4 . . . . 177.32(19) ?
    C2 C3 C4 C5 . . . . -0.3(4) ?
    C3 C4 C5 C6 . . . . 0.2(4) ?
    C4 C5 C6 C7 . . . . 0.5(4) ?
    C5 C6 C7 C2 . . . . -1.0(4) ?
    C3 C2 C7 C6 . . . . 0.8(4) ?
    P1 C2 C7 C6 . . . . -176.70(18) ?
    C1 P1 C8 C9 . . . . -122.6(2) ?
    C2 P1 C8 C9 . . . . -1.3(2) ?
    C14 P1 C8 C9 . . . . 114.8(2) ?
    C1 P1 C8 C13 . . . . 55.9(2) ?
    C2 P1 C8 C13 . . . . 177.28(18) ?
    C14 P1 C8 C13 . . . . -66.6(2) ?
    C13 C8 C9 C10 . . . . 0.4(3) ?
    P1 C8 C9 C10 . . . . 178.94(18) ?
    C8 C9 C10 C11 . . . . 0.6(4) ?
    C9 C10 C11 C12 . . . . -0.8(4) ?
    C10 C11 C12 C13 . . . . 0.1(4) ?
    C11 C12 C13 C8 . . . . 0.8(4) ?
    C9 C8 C13 C12 . . . . -1.1(3) ?
    P1 C8 C13 C12 . . . . -179.71(19) ?
    C1 P1 C14 C15 . . . . -119.9(2) ?
    C2 P1 C14 C15 . . . . 116.40(19) ?
    C8 P1 C14 C15 . . . . -0.3(2) ?
    C1 P1 C14 C19 . . . . 63.0(2) ?
    C2 P1 C14 C19 . . . . -60.7(2) ?
    C8 P1 C14 C19 . . . . -177.42(18) ?
    C19 C14 C15 C16 . . . . -0.4(3) ?
    P1 C14 C15 C16 . . . . -177.49(18) ?
    C14 C15 C16 C17 . . . . 0.4(4) ?
    C15 C16 C17 C18 . . . . -0.5(4) ?
    C16 C17 C18 C19 . . . . 0.6(4) ?
    C17 C18 C19 C14 . . . . -0.6(4) ?
    C15 C14 C19 C18 . . . . 0.5(3) ?
loop_
    _geom_hbond_atom_site_label_D
    _geom_hbond_atom_site_label_H
    _geom_hbond_atom_site_label_A
    _geom_hbond_site_symmetry_A
    _geom_hbond_distance_DH
    _geom_hbond_distance_HA
    _geom_hbond_distance_DA
    _geom_hbond_angle_DHA
    C4 H4 F1 2_666 0.95(3) 2.44(2) 3.293(4) 149.7(17)
    C12 H12 F1 1_655 0.96(3) 2.37(3) 3.084(3) 131(2)
    C19 H19 F1 . 0.97(2) 2.43(2) 3.263(3) 143.9(18)
    C11 H11 Cg 1_655 0.89(3) 2.77(3) 3.639(3) 165(2)
_shelx_hkl_file
;
  -1   0   0   11.68    0.57
  -1   0   0   11.51    0.61
  -1   0   0   10.94    0.52
  -1   0   0   10.02    0.70
   1   0   0   11.86    0.52
   1   0   0   11.46    0.65
   1   0   0   11.44    0.58
   1   0   0   12.38    0.58
   1   0   0   11.23    0.73
  -2   0   0  532.96   11.76
  -2   0   0  540.16   11.75
  -2   0   0  517.63   15.78
  -2   0   0  507.40   11.72
   2   0   0  530.71   11.76
   2   0   0  523.85   13.27
   2   0   0  515.08   11.73
   2   0   0  510.76   11.72
  -3   0   0  170.34    4.16
  -3   0   0  171.52    4.28
   3   0   0  170.02    5.72
   3   0   0  168.60    4.83
   3   0   0  167.49    4.14
   3   0   0  169.30    4.27
  -4   0   0  113.06    3.24
  -4   0   0  109.70    2.99
   4   0   0  110.23    4.19
   4   0   0  110.44    3.22
   4   0   0  113.45    3.58
  -5   0   0   77.13    2.66
  -5   0   0   81.53    2.51
   5   0   0   76.22    2.74
   5   0   0   84.33    3.13
   5   0   0   84.34    3.75
  -6   0   0    3.58    1.12
  -6   0   0    4.07    0.44
  -6   0   0    4.81    0.91
   6   0   0    2.09    1.44
   6   0   0    7.01    1.36
   6   0   0    4.99    1.18
  -7   0   0    7.68    1.11
  -7   0   0    9.15    1.46
   7   0   0    5.73    1.32
   7   0   0    5.23    1.36
   7   0   0    8.46    1.86
  -8   0   0   -1.59    1.26
  -8   0   0    0.20    1.02
   8   0   0    0.12    1.46
   8   0   0    1.23    1.61
   8   0   0    1.00    1.36
  -9   0   0    7.36    1.31
  -9   0   0    8.38    1.67
   9   0   0    5.70    2.36
   9   0   0    6.75    1.93
   9   0   0    7.08    1.75
 -10   0   0    1.80    1.72
  10   0   0    0.35    1.77
  10   0   0    1.40    1.71
  10   0   0    2.24    2.18
 -11   0   0    8.47    2.07
  11   0   0    9.41    2.15
  11   0   0   13.45    2.39
  11   0   0   15.93    2.96
 -12   0   0    2.35    1.95
 -12   0   0   -0.73    1.85
  12   0   0   -2.54    1.99
  12   0   0    5.22    2.61
  12   0   0   -0.03    1.89
  12  -1   0    0.62    1.96
  12  -1   0    4.08    2.77
 -12   1   0    5.09    2.17
  11  -1   0   15.64    2.48
  11  -1   0    8.10    2.16
  11  -1   0   13.21    2.92
 -11   1   0   12.42    2.41
  10  -1   0   19.54    2.40
  10  -1   0   14.31    2.14
  10  -1   0   22.94    3.16
 -10   1   0   19.28    2.43
   9  -1   0    1.17    1.56
   9  -1   0    0.52    2.09
   9  -1   0    0.06    1.42
  -9   1   0   -1.20    1.53
  -9   1   0    1.02    1.18
   8  -1   0    2.52    1.86
   8  -1   0    2.34    1.38
   8  -1   0    0.23    1.35
  -8   1   0    0.70    1.16
  -8   1   0    0.75    1.37
   7  -1   0   54.63    2.76
   7  -1   0   59.46    3.62
   7  -1   0   53.51    2.59
  -7   1   0   57.61    2.43
  -7   1   0   55.53    2.61
   6  -1   0   26.35    2.30
   6  -1   0   20.28    1.72
   6  -1   0   18.96    1.79
  -6   1   0   21.60    1.75
  -6   1   0   25.09    1.69
  -6   1   0   22.89    1.04
   5  -1   0    1.29    0.97
   5  -1   0    2.11    1.04
   5  -1   0    0.69    1.35
  -5   1   0    0.53    0.84
  -5   1   0    0.61    1.05
  -5   1   0    1.34    0.53
   4  -1   0   18.78    2.04
   4  -1   0   18.68    1.55
   4  -1   0   17.93    1.40
  -4   1   0   19.45    1.35
  -4   1   0   16.97    1.41
  -4   1   0   18.25    0.95
   3  -1   0   22.28    1.76
   3  -1   0   21.81    1.27
   3  -1   0   20.64    1.45
  -3   1   0   20.38    1.34
  -3   1   0   23.51    1.39
  -3   1   0   21.11    0.97
  -3   1   0   21.58    1.21
   2  -1   0   65.29    2.00
   2  -1   0   71.29    2.89
   2  -1   0   66.72    2.07
   2  -1   0   66.37    2.07
   2  -1   0   66.55    2.02
  -2   1   0   66.06    1.86
  -2   1   0   69.74    2.05
  -2   1   0   68.45    2.76
  -2   1   0   68.00    2.05
  -2   1   0   66.72    2.00
   1  -1   0    3.02    0.52
   1  -1   0    2.03    0.48
   1  -1   0    2.65    0.82
   1  -1   0    2.78    0.56
   1  -1   0    2.47    0.49
   1  -1   0    2.25    0.33
  -1   1   0    2.36    0.52
  -1   1   0    2.24    0.52
  -1   1   0    1.04    0.52
  -1   1   0    3.01    0.34
  -1   1   0    3.39    0.52
  -1   1   0    1.70    0.54
   0  -1   0   43.90    1.19
   0  -1   0   44.78    1.27
   0   1   0   44.48    1.19
   0   1   0   46.14    1.29
  -1  -1   0  296.41    6.85
  -1  -1   0  312.05    9.25
  -1  -1   0  307.21    6.60
   1   1   0  303.18    6.60
   1   1   0  301.46    6.86
   1   1   0  305.32    9.23
  -2  -1   0  105.82    2.58
  -2  -1   0  106.71    2.60
  -2  -1   0  109.29    3.66
  -2  -1   0  104.43    2.62
  -2  -1   0  106.10    2.56
   2   1   0  104.94    3.63
   2   1   0  105.87    2.62
   2   1   0  106.71    2.55
   2   1   0  105.38    2.63
   2   1   0  105.79    2.62
  -3  -1   0    4.90    0.99
  -3  -1   0    5.51    0.67
  -3  -1   0    5.22    0.73
  -3  -1   0    5.39    0.78
  -3  -1   0    6.17    0.51
  -3  -1   0    5.40    0.70
   3   1   0    5.88    0.99
   3   1   0    6.08    0.77
   3   1   0    5.86    0.66
   3   1   0    5.11    1.03
  -4  -1   0   13.20    1.03
  -4  -1   0   12.71    0.71
  -4  -1   0   13.65    1.01
   4   1   0   10.64    1.31
   4   1   0   15.43    1.01
   4   1   0   13.27    1.05
   4   1   0   16.21    1.63
  -5  -1   0  113.24    3.26
  -5  -1   0  110.91    3.04
  -5  -1   0  110.25    2.66
   5   1   0  110.94    3.94
   5   1   0  112.35    4.40
   5   1   0  108.22    3.25
  -6  -1   0   21.27    1.64
  -6  -1   0   21.94    1.39
  -6  -1   0   21.44    0.76
   6   1   0   21.60    2.14
   6   1   0   22.86    2.14
   6   1   0   21.30    1.69
  -7  -1   0    1.46    1.12
  -7  -1   0   -0.22    0.79
   7   1   0    0.60    1.12
   7   1   0    0.28    1.42
   7   1   0   -2.14    1.39
  -8  -1   0    2.31    1.30
  -8  -1   0   -0.67    0.88
   8   1   0    1.73    1.28
   8   1   0    1.93    1.63
   8   1   0   -1.12    1.67
  -9  -1   0    0.61    1.38
  -9  -1   0    1.39    1.29
   9   1   0    4.28    2.19
   9   1   0   -1.39    1.71
   9   1   0   -0.06    1.45
 -10  -1   0   26.13    2.24
 -10  -1   0   26.18    2.30
  10   1   0   26.54    2.57
  10   1   0   28.01    3.22
  10   1   0   33.85    3.24
 -11  -1   0   -2.53    1.49
 -11  -1   0   -0.11    1.62
  11   1   0   -0.63    1.82
  11   1   0   -0.92    2.13
  11   1   0   -0.29    2.07
 -12  -1   0   -2.08    1.88
  12   1   0    2.57    2.11
  12   1   0   -0.26    2.27
  12  -2   0    4.03    2.85
  12  -2   0   -1.87    2.09
 -12   2   0    1.96    2.10
  11  -2   0    4.91    2.71
  11  -2   0    0.59    1.96
 -11   2   0    0.69    1.91
  10  -2   0   21.44    2.31
  10  -2   0   23.04    2.49
  10  -2   0   23.37    3.35
 -10   2   0   23.06    2.55
 -10   2   0   19.96    2.14
   9  -2   0    9.93    2.40
   9  -2   0    7.44    1.82
   9  -2   0    6.76    1.66
  -9   2   0    8.29    1.94
  -9   2   0    8.37    1.56
   8  -2   0   26.08    2.30
   8  -2   0   21.09    2.78
   8  -2   0   21.44    2.04
  -8   2   0   20.88    1.83
  -8   2   0   27.21    2.28
   7  -2   0   14.39    2.18
   7  -2   0   14.61    1.52
   7  -2   0   11.24    1.57
  -7   2   0   14.12    1.66
  -7   2   0   13.56    1.49
   6  -2   0   42.79    2.15
   6  -2   0   39.97    2.18
   6  -2   0   42.87    2.95
  -6   2   0   43.36    2.15
  -6   2   0   42.52    2.38
   5  -2   0   -0.27    1.38
   5  -2   0    2.00    1.04
   5  -2   0    1.43    0.87
  -5   2   0    1.17    0.99
  -5   2   0    0.83    0.99
   4  -2   0   42.98    2.01
   4  -2   0   42.55    1.75
   4  -2   0   36.47    2.57
  -4   2   0   41.68    1.83
  -4   2   0   43.56    1.94
   3  -2   0    5.81    0.93
   3  -2   0    8.87    1.44
   3  -2   0    5.72    0.72
  -3   2   0    6.64    1.03
  -3   2   0    4.13    1.02
  -3   2   0    6.83    0.71
   2  -2   0   37.56    1.56
   2  -2   0   35.40    1.26
   2  -2   0   36.20    2.21
   2  -2   0   36.82    1.52
  -2   2   0   39.19    1.62
  -2   2   0   37.80    1.74
  -2   2   0   37.96    1.26
  -2   2   0   36.67    1.49
   1  -2   0    3.48    0.59
   1  -2   0    0.50    0.45
   1  -2   0    3.50    0.58
   1  -2   0    2.39    0.79
  -1   2   0    2.23    0.79
  -1   2   0    2.64    0.91
  -1   2   0    1.67    0.58
  -1   2   0    3.14    0.40
  -1   2   0    2.17    0.84
  -1   2   0    2.55    0.64
   0  -2   0  968.61   21.88
   0  -2   0  985.29   20.91
   0   2   0  981.88   21.61
   0   2   0  994.77   21.99
   0   2   0  957.39   21.66
   0   2   0 1000.00   20.92
  -1  -2   0  102.25    2.77
  -1  -2   0  106.59    2.64
   1   2   0  104.30    2.77
   1   2   0  106.70    2.66
  -2  -2   0  155.55    5.21
  -2  -2   0  153.91    3.84
  -2  -2   0  155.01    3.78
   2   2   0  154.38    3.55
   2   2   0  157.15    3.56
   2   2   0  160.62    3.83
   2   2   0  153.38    5.18
   2   2   0  156.93    3.76
  -3  -2   0   10.70    0.93
  -3  -2   0   10.91    0.65
  -3  -2   0   11.85    0.95
  -3  -2   0   11.63    0.66
   3   2   0   11.21    1.22
   3   2   0    9.98    0.85
   3   2   0   12.61    0.88
   3   2   0   10.36    0.86
   3   2   0   13.28    0.83
  -4  -2   0    0.12    0.54
  -4  -2   0    0.22    0.77
  -4  -2   0    0.20    0.54
  -4  -2   0    0.51    0.54
   4   2   0    0.64    0.66
   4   2   0   -0.43    0.51
   4   2   0   -0.78    0.55
   4   2   0   -0.15    1.17
   4   2   0    0.46    0.94
  -5  -2   0   22.51    1.45
  -5  -2   0   23.02    1.04
  -5  -2   0   24.81    1.30
   5   2   0   24.42    1.47
   5   2   0   21.43    1.94
   5   2   0   27.80    2.05
  -6  -2   0    0.30    0.48
  -6  -2   0    0.27    0.81
  -6  -2   0    0.35    0.98
   6   2   0    0.53    0.87
   6   2   0    0.58    1.16
   6   2   0   -0.10    1.20
  -7  -2   0   23.33    1.92
  -7  -2   0   22.84    1.74
  -7  -2   0   24.29    0.91
   7   2   0   24.75    2.35
   7   2   0   23.73    2.41
   7   2   0   25.75    1.85
  -8  -2   0    2.75    1.16
  -8  -2   0    3.80    1.43
   8   2   0    3.44    1.85
   8   2   0    5.29    1.87
   8   2   0    4.04    1.38
  -9  -2   0   10.12    1.77
  -9  -2   0   11.51    1.54
   9   2   0    7.75    1.64
   9   2   0    5.74    2.10
   9   2   0    6.63    2.17
 -10  -2   0    5.49    1.79
 -10  -2   0    4.51    1.49
  10   2   0    3.72    2.28
  10   2   0    1.88    2.05
  10   2   0    2.92    1.66
 -11  -2   0   22.09    2.36
  11   2   0   18.66    3.21
  11   2   0   21.38    3.01
  11   2   0   21.62    2.50
 -12  -2   0    0.32    1.93
  12   2   0    2.14    2.44
  12   2   0   -0.18    2.01
  12  -3   0    2.12    2.20
  12  -3   0   -0.56    2.85
 -12   3   0    2.94    2.29
  11  -3   0   16.11    3.45
  11  -3   0   13.51    2.42
 -11   3   0   10.83    2.31
  10  -3   0    2.21    1.98
  10  -3   0    8.40    2.64
 -10   3   0    1.91    1.85
 -10   3   0    1.68    1.66
   9  -3   0   21.45    2.26
   9  -3   0   25.16    3.22
  -9   3   0   25.66    2.52
  -9   3   0   23.62    2.13
   8  -3   0    9.24    1.55
   8  -3   0    9.20    2.31
   8  -3   0   10.08    1.85
  -8   3   0   10.40    1.90
  -8   3   0    9.49    1.63
   7  -3   0    1.62    1.83
   7  -3   0    0.85    1.08
   7  -3   0    2.19    1.40
  -7   3   0    1.97    1.30
  -7   3   0    1.87    1.30
   6  -3   0    8.09    1.92
   6  -3   0    7.54    1.31
   6  -3   0    7.78    1.10
  -6   3   0    8.95    1.39
  -6   3   0    8.06    1.49
   5  -3   0   81.00    2.73
   5  -3   0   84.53    4.21
  -5   3   0   79.55    2.95
  -5   3   0   82.81    2.93
   4  -3   0   48.40    1.77
   4  -3   0   42.39    2.03
   4  -3   0   45.78    2.87
  -4   3   0   43.91    2.17
  -4   3   0   42.11    2.03
  -4   3   0   43.15    1.62
   3  -3   0   21.46    1.08
   3  -3   0   15.49    1.21
  -3   3   0   17.57    1.50
  -3   3   0   15.25    0.90
  -3   3   0   15.20    1.31
   2  -3   0   49.87    1.82
   2  -3   0   52.83    1.56
   2  -3   0   50.98    1.94
  -2   3   0   52.98    1.56
  -2   3   0   51.17    2.07
  -2   3   0   53.69    1.90
   1  -3   0   78.36    2.55
   1  -3   0   80.60    2.11
   1  -3   0   81.53    2.12
  -1   3   0   81.94    2.29
  -1   3   0   80.89    2.22
  -1   3   0   79.57    2.24
  -1   3   0   81.17    2.59
   0  -3   0   92.12    2.82
   0   3   0   96.92    2.27
   0   3   0   94.87    2.28
   0   3   0   95.03    2.80
  -1  -3   0    7.87    1.01
  -1  -3   0    9.10    0.97
  -2  -3   0   10.98    1.08
  -2  -3   0   12.01    1.08
   2   3   0   11.57    1.35
  -3  -3   0   28.99    1.43
  -3  -3   0   29.02    1.44
   3   3   0   27.60    1.90
   3   3   0   28.66    0.97
   3   3   0   27.76    0.99
  -4  -3   0  137.71    3.62
  -4  -3   0  138.05    3.75
   4   3   0  136.42    5.04
   4   3   0  144.10    4.62
   4   3   0  138.78    3.50
  -5  -3   0   48.97    1.34
  -5  -3   0   46.41    1.68
  -5  -3   0   47.02    2.05
  -5  -3   0   46.39    1.32
   5   3   0   49.33    2.59
   5   3   0   46.98    1.82
   5   3   0   45.96    2.67
  -6  -3   0    0.27    0.67
  -6  -3   0    0.51    0.57
  -6  -3   0   -0.44    0.89
  -6  -3   0    0.41    0.55
   6   3   0    1.10    1.18
   6   3   0   -1.03    0.79
   6   3   0   -0.27    1.27
  -7  -3   0    0.65    1.03
  -7  -3   0    0.51    0.63
  -7  -3   0    0.38    0.74
   7   3   0    0.66    1.36
   7   3   0   -1.81    1.52
   7   3   0    0.66    1.00
  -8  -3   0   15.47    1.67
  -8  -3   0   18.30    1.36
   8   3   0   16.34    2.23
   8   3   0   20.31    1.82
   8   3   0   20.01    2.56
  -9  -3   0    4.78    1.55
   9   3   0    1.92    1.96
   9   3   0    5.89    1.59
   9   3   0    4.24    2.15
 -10  -3   0   10.69    1.91
  10   3   0   11.69    1.94
  10   3   0   12.44    2.60
  10   3   0    7.25    2.38
 -11  -3   0    0.70    1.52
  11   3   0    2.74    2.29
  11   3   0    0.93    1.79
 -12  -3   0    7.03    2.11
  12   3   0    4.11    2.61
  12   3   0    5.87    2.23
  11  -4   0   -0.57    2.06
 -11   4   0   -2.71    1.83
  10  -4   0    5.09    1.92
 -10   4   0    4.74    2.06
 -10   4   0    6.54    1.89
   9  -4   0    9.80    2.10
   9  -4   0    8.92    2.70
  -9   4   0   12.83    2.02
  -9   4   0   11.95    2.28
   8  -4   0   12.63    1.96
   8  -4   0   13.88    2.71
  -8   4   0   13.79    1.80
  -8   4   0   14.77    2.15
   7  -4   0   12.12    1.79
   7  -4   0    9.35    2.41
  -7   4   0   11.34    1.63
  -7   4   0   10.47    1.73
   6  -4   0   42.47    2.50
   6  -4   0   49.32    2.11
  -6   4   0   39.43    2.60
  -6   4   0   42.22    2.57
   5  -4   0   -0.79    0.68
   5  -4   0   -0.02    1.08
  -5   4   0   -0.24    1.06
  -5   4   0   -0.68    1.07
   4  -4   0    2.07    1.03
   4  -4   0    4.06    0.58
  -4   4   0    2.60    1.09
  -4   4   0    4.13    0.56
  -4   4   0    4.04    1.14
   3  -4   0   37.08    1.80
  -3   4   0   39.93    1.30
  -3   4   0   34.04    1.97
  -3   4   0   41.91    1.90
   2  -4   0   19.77    1.53
   2  -4   0   19.06    1.20
  -2   4   0   24.83    1.04
  -2   4   0   19.25    1.37
  -2   4   0   20.45    1.61
   1  -4   0   73.32    1.86
   1  -4   0   72.05    1.86
   1  -4   0   73.31    2.59
  -1   4   0   70.30    2.13
  -1   4   0   70.91    2.58
  -1   4   0   75.44    2.21
   0  -4   0    7.37    1.26
   0   4   0    8.37    1.11
   0   4   0    7.85    0.57
   0   4   0    8.31    0.64
  -1  -4   0   52.86    1.95
  -1  -4   0   52.67    2.26
   1   4   0   50.91    2.08
  -2  -4   0    1.12    1.01
  -2  -4   0    1.75    0.95
  -3  -4   0    6.79    1.11
  -3  -4   0    7.51    1.10
   3   4   0    7.10    0.44
   3   4   0    6.29    1.30
   3   4   0    7.01    0.40
  -4  -4   0   24.74    1.53
  -4  -4   0   25.10    1.67
   4   4   0   24.14    2.05
   4   4   0   27.55    2.04
   4   4   0   25.18    1.05
  -5  -4   0    7.09    1.19
  -5  -4   0    8.08    1.03
   5   4   0    6.68    1.41
   5   4   0    7.40    0.81
   5   4   0    6.67    1.48
  -6  -4   0    1.23    0.84
  -6  -4   0    0.44    1.10
   6   4   0    1.43    0.81
   6   4   0    1.55    1.52
   6   4   0   -0.93    1.20
  -7  -4   0   12.96    1.59
  -7  -4   0   12.48    1.17
   7   4   0   14.51    1.99
   7   4   0   14.14    1.34
   7   4   0   14.62    2.22
  -8  -4   0    0.08    1.19
   8   4   0    4.76    1.73
   8   4   0    4.44    2.07
   8   4   0    3.77    1.22
  -9  -4   0   -0.44    1.43
   9   4   0    0.80    1.28
   9   4   0    0.42    1.69
   9   4   0    0.50    1.82
 -10  -4   0    5.61    1.74
  10   4   0    7.06    1.72
  10   4   0    5.08    2.17
 -11  -4   0   12.15    2.15
  11   4   0   14.85    2.32
  11   4   0   12.95    2.65
  12   4   0    3.43    2.37
  11  -5   0    1.67    2.11
 -11   5   0    0.19    2.12
  10  -5   0    0.41    1.81
 -10   5   0    1.25    1.81
 -10   5   0   -0.08    1.84
   9  -5   0   17.74    2.30
  -9   5   0   21.94    2.38
  -9   5   0   19.35    2.42
   8  -5   0   -1.23    1.64
  -8   5   0   -0.09    1.56
  -8   5   0   -0.47    1.56
   7  -5   0   19.21    2.06
  -7   5   0   14.88    1.91
  -7   5   0   12.75    1.92
   6  -5   0   -0.36    1.28
  -6   5   0    1.21    1.34
  -6   5   0    3.68    1.52
   5  -5   0   38.16    2.28
  -5   5   0   35.44    2.49
  -5   5   0   34.26    2.21
   4  -5   0    0.01    0.96
  -4   5   0    0.55    1.23
  -4   5   0    0.42    1.10
   3  -5   0    8.57    1.02
  -3   5   0    9.34    1.22
  -3   5   0   10.10    0.67
  -3   5   0    8.35    1.36
   2  -5   0    2.75    0.64
   2  -5   0    3.06    0.62
   2  -5   0    3.73    1.25
  -2   5   0    1.73    1.23
  -2   5   0    1.82    0.51
  -2   5   0    5.03    0.88
   1  -5   0    9.81    1.35
  -1   5   0   11.27    1.34
  -1   5   0   12.27    0.96
  -1   5   0   12.35    1.03
   0  -5   0   50.51    2.33
   0   5   0   54.17    2.28
   0   5   0   52.01    1.58
  -1  -5   0   19.37    1.45
  -1  -5   0   19.50    1.68
   1   5   0   16.86    1.50
  -2  -5   0   21.82    1.62
  -2  -5   0   21.26    1.65
   2   5   0   16.63    1.38
  -3  -5   0    3.98    1.09
  -3  -5   0    4.52    1.12
   3   5   0    4.46    1.40
  -4  -5   0  107.99    3.56
  -4  -5   0  116.43    3.55
   4   5   0  116.50    4.37
   4   5   0  116.35    2.83
   4   5   0  114.95    4.76
   4   5   0  120.32    2.94
  -5  -5   0   31.45    1.96
  -5  -5   0   30.23    2.03
   5   5   0   31.21    2.63
   5   5   0   30.34    2.48
   5   5   0   31.91    1.32
  -6  -5   0   42.96    2.13
  -6  -5   0   40.56    2.18
   6   5   0   41.11    2.90
   6   5   0   42.68    2.90
   6   5   0   44.97    1.83
  -7  -5   0   24.05    1.78
  -7  -5   0   21.01    1.89
   7   5   0   22.54    1.63
   7   5   0   23.66    2.53
   7   5   0   24.06    2.72
  -8  -5   0    8.29    1.69
   8   5   0    6.30    1.96
   8   5   0    9.21    2.14
  -9  -5   0    0.98    1.56
   9   5   0    0.97    1.86
   9   5   0   -0.16    1.88
 -10  -5   0   -0.74    1.62
  10   5   0    0.34    2.26
 -11  -5   0    4.77    1.92
  11   5   0    2.88    2.54
  10  -6   0    1.00    2.02
 -10   6   0    0.58    1.76
 -10   6   0   -0.53    1.86
   9  -6   0   -0.40    1.79
  -9   6   0    1.26    1.97
  -9   6   0    1.39    1.80
   8  -6   0    6.41    1.88
  -8   6   0    2.24    1.75
  -8   6   0    5.46    2.02
   7  -6   0   12.71    1.90
  -7   6   0   15.70    2.08
  -7   6   0   13.10    2.02
   6  -6   0    0.81    1.34
  -6   6   0    1.42    1.39
  -6   6   0    1.36    1.50
   5  -6   0    4.20    1.26
  -5   6   0    6.41    1.52
  -5   6   0    8.92    1.82
   4  -6   0    9.76    1.19
  -4   6   0    9.25    1.48
  -4   6   0    7.95    1.54
   3  -6   0   26.81    1.45
  -3   6   0   26.36    2.09
  -3   6   0   22.57    1.75
   2  -6   0   17.78    0.94
   2  -6   0   17.39    0.86
   2  -6   0   17.33    1.73
  -2   6   0   19.02    1.46
  -2   6   0   14.23    0.97
  -2   6   0   16.83    1.72
   1  -6   0   22.87    1.91
  -1   6   0   21.83    1.35
  -1   6   0   25.32    1.92
   0  -6   0    0.44    1.19
   0   6   0   -0.12    0.55
   0   6   0    0.26    1.19
  -1  -6   0   11.68    1.52
  -1  -6   0   10.62    1.27
   1   6   0    9.86    0.59
   1   6   0   10.71    1.36
   1   6   0    9.11    0.62
  -2  -6   0   14.48    1.62
  -2  -6   0   17.26    1.62
   2   6   0   12.77    1.47
  -3  -6   0    8.88    1.37
  -3  -6   0    6.46    1.47
   3   6   0    6.95    1.19
   3   6   0    7.30    1.70
  -4  -6   0   12.97    1.65
  -4  -6   0   11.14    1.41
   4   6   0   12.85    1.90
   4   6   0   15.61    2.00
  -5  -6   0   -0.44    1.21
  -5  -6   0   -1.27    1.17
   5   6   0   -0.38    1.38
   5   6   0    1.43    1.45
  -6  -6   0   11.74    1.71
  -6  -6   0   13.90    1.61
   6   6   0   10.30    2.00
   6   6   0   10.03    1.95
  -7  -6   0    0.67    1.30
  -7  -6   0    2.54    1.26
   7   6   0    0.49    1.49
   7   6   0    1.24    1.74
  -8  -6   0    0.00    1.54
   8   6   0    1.31    1.93
   8   6   0    0.95    1.74
  -9  -6   0    5.27    1.75
   9   6   0    3.05    2.44
 -10  -6   0    0.69    1.74
  10   6   0    1.99    2.41
  11   6   0    1.24    2.33
   9  -7   0   11.03    2.13
  -9   7   0   11.36    2.35
  -9   7   0    7.31    2.29
   8  -7   0    4.55    1.77
  -8   7   0    1.64    1.89
  -8   7   0    1.00    2.03
   7  -7   0   25.72    2.28
  -7   7   0   23.23    2.45
  -7   7   0   20.01    2.41
   6  -7   0    7.43    1.52
  -6   7   0    8.59    2.07
  -6   7   0    2.77    1.55
   5  -7   0    3.48    1.23
  -5   7   0    5.25    1.53
  -5   7   0    2.70    1.61
   4  -7   0    4.72    1.00
  -4   7   0    2.93    1.38
  -4   7   0    2.26    1.52
   3  -7   0   22.91    1.29
  -3   7   0   23.72    1.98
  -3   7   0   24.97    2.32
  -2   7   0   25.23    1.76
  -2   7   0   23.06    2.06
   1  -7   0    2.58    1.40
  -1   7   0    2.50    0.85
  -1   7   0    2.79    1.35
   0  -7   0   26.77    2.26
   0   7   0   21.65    1.93
   0   7   0   23.45    1.29
  -1  -7   0   -0.68    1.31
   1   7   0    0.14    1.29
  -2  -7   0    6.69    1.55
  -2  -7   0    6.48    1.35
   2   7   0    4.08    1.35
  -3  -7   0   11.32    1.83
  -3  -7   0    9.34    1.47
   3   7   0    9.74    2.05
   3   7   0    9.59    1.51
   3   7   0    7.82    1.61
  -4  -7   0    6.51    1.70
  -4  -7   0    6.73    1.53
   4   7   0    2.78    1.17
   4   7   0    3.12    1.75
   4   7   0    2.29    1.45
  -5  -7   0   -0.47    1.39
  -5  -7   0    1.48    1.38
   5   7   0    2.21    1.07
   5   7   0    0.52    1.62
   5   7   0    0.22    1.65
  -6  -7   0    3.59    1.47
  -6  -7   0   -0.49    1.45
   6   7   0    2.89    1.72
   6   7   0   -0.19    1.83
  -7  -7   0    4.71    1.71
  -7  -7   0    5.50    1.58
   7   7   0    4.08    1.91
   7   7   0    4.55    1.99
  -8  -7   0    5.07    1.70
   8   7   0    2.34    1.95
   8   7   0    5.87    2.44
  -9  -7   0    3.63    1.79
   9   7   0    6.68    2.42
 -10  -7   0    0.23    1.86
  10   7   0    0.03    2.48
  -9   8   0    0.43    2.10
  -8   8   0    0.95    1.92
  -8   8   0    2.99    2.22
  -7   8   0    1.34    2.16
  -7   8   0    1.06    1.91
  -6   8   0    0.03    1.95
  -6   8   0    0.18    1.66
  -5   8   0    8.70    1.82
  -5   8   0   11.94    2.06
  -4   8   0    0.33    1.73
  -4   8   0    1.91    1.40
  -3   8   0    3.21    1.78
  -3   8   0    2.19    1.29
  -2   8   0    4.92    1.66
  -2   8   0    7.11    1.24
   1  -8   0   20.62    2.22
  -1   8   0   20.90    2.12
   0  -8   0    2.29    1.59
   0   8   0    4.83    1.10
   0   8   0    3.31    1.57
  -1  -8   0    3.13    1.77
   1   8   0    2.87    1.15
   1   8   0    2.09    1.53
  -2  -8   0    4.29    1.82
   2   8   0    1.96    1.29
   2   8   0    2.75    1.47
  -3  -8   0    2.72    1.36
  -3  -8   0   -0.96    1.52
   3   8   0    0.48    1.25
   3   8   0    0.11    1.82
   3   8   0    0.54    1.45
  -4  -8   0   19.09    2.23
  -4  -8   0   17.94    2.12
   4   8   0   18.41    2.31
   4   8   0   15.54    1.79
   4   8   0   18.10    2.61
  -5  -8   0    6.99    1.60
  -5  -8   0   10.83    1.78
   5   8   0    5.48    1.40
   5   8   0    6.10    2.07
   5   8   0    5.48    1.81
  -6  -8   0   10.68    1.90
  -6  -8   0    7.95    1.84
   6   8   0    6.91    2.04
   6   8   0    6.03    2.10
  -7  -8   0   -1.25    1.57
   7   8   0   -2.00    1.82
   7   8   0    1.89    1.85
  -8  -8   0   -0.30    1.78
   8   8   0   -1.45    2.27
  -9  -8   0    0.27    1.83
   9   8   0    1.16    2.33
  -7   9   0   10.02    2.58
  -7   9   0   12.45    2.38
  -6   9   0   -1.52    1.72
  -6   9   0    2.30    2.19
  -5   9   0   -2.47    1.57
  -5   9   0    2.07    1.85
  -4   9   0    2.66    1.99
  -4   9   0   -1.17    1.42
  -3   9   0    9.23    2.03
  -2   9   0   29.30    2.83
  -1   9   0    2.39    1.64
   0   9   0   23.74    2.33
  -1  -9   0    3.38    1.85
   1   9   0    4.22    1.75
  -2  -9   0    4.45    1.84
   2   9   0    1.73    1.38
   2   9   0    4.81    1.49
  -3  -9   0    1.28    1.77
   3   9   0   -2.23    1.94
   3   9   0    2.51    1.53
   3   9   0    1.33    1.41
  -4  -9   0    0.26    1.69
  -4  -9   0    3.39    1.78
   4   9   0    0.08    1.61
   4   9   0   -1.31    1.30
   4   9   0   -1.19    1.85
  -5  -9   0   39.30    3.04
  -5  -9   0   40.09    3.20
   5   9   0   37.61    3.32
   5   9   0   38.99    3.62
   5   9   0   35.57    2.52
  -6  -9   0   18.61    2.21
   6   9   0   18.70    2.62
   6   9   0   22.10    2.97
  -7  -9   0    3.63    1.94
   7   9   0    3.90    2.21
  -8  -9   0    1.65    1.91
   8   9   0    5.18    2.44
  -6  10   0    4.49    2.44
  -5  10   0   10.48    2.36
  -4  10   0    4.69    2.19
  -3  10   0    3.43    2.17
  -2  10   0    9.73    2.34
  -1  10   0   11.31    2.35
   0  10   0   -2.15    1.52
   1  10   0   -0.44    1.74
   2  10   0    1.44    1.64
   3  10   0    6.57    1.90
   3  10   0    7.20    1.82
   3  10   0    5.84    2.62
   4  10   0   -0.57    1.60
   4  10   0   -2.80    1.95
   4  10   0   -2.12    1.35
  -5 -10   0    0.00    1.95
   5  10   0    2.96    1.92
   5  10   0    0.14    2.17
  -6 -10   0    2.94    2.07
   6  10   0    6.08    2.31
  -7 -10   0   -3.59    1.86
   7  10   0   -0.80    1.95
  -4  11   0    9.55    2.35
  -3  11   0   -1.67    1.82
  -2  11   0    4.70    2.30
  -1  11   0    2.47    1.94
   0  11   0    5.29    2.24
   1  11   0    2.94    2.03
   2  11   0   -1.59    1.67
   2  11   0   -1.90    2.15
   3  11   0    1.55    2.65
   3  11   0    7.31    1.87
   4  11   0    9.37    1.92
   4  11   0    6.83    2.64
   3  11  -1   -0.59    1.76
   3  11  -1   -0.35    2.51
  -3 -11   1    0.56    2.12
   2  11  -1    7.65    2.22
   2  11  -1    9.46    3.02
   1  11  -1    0.70    2.02
   0  11  -1   -2.45    2.00
  -1  11  -1   -0.77    1.94
  -2  11  -1    4.58    2.46
   6  10  -1   -1.30    1.86
  -6 -10   1   -0.71    2.03
  -6 -10   1   -1.78    2.07
   5  10  -1   14.14    2.35
  -5 -10   1    6.06    2.43
  -5 -10   1   12.41    2.45
   4  10  -1    5.09    1.79
   4  10  -1    7.53    2.53
  -4 -10   1    5.52    2.01
  -4 -10   1    3.80    2.12
   3  10  -1    1.53    2.26
   3  10  -1   -0.61    1.66
  -3 -10   1    0.51    2.04
   2  10  -1   -1.75    1.71
  -2 -10   1   -0.19    2.02
   1  10  -1    7.43    1.97
  -1 -10   1   11.23    2.35
   0  10  -1   23.03    2.78
   0 -10   1   16.94    2.60
  -1  10  -1    1.18    1.83
  -2  10  -1    4.56    2.09
  -3  10  -1   14.29    2.41
  -4  10  -1    4.04    2.08
  -5  10  -1    6.06    2.40
   8   9  -1   18.35    3.26
  -8  -9   1   14.19    2.56
   7   9  -1    7.70    2.36
  -7  -9   1    5.32    1.98
   6   9  -1    4.35    2.16
  -6  -9   1    5.00    2.15
  -6  -9   1    7.01    2.23
   5   9  -1    0.42    1.79
   5   9  -1    1.35    1.47
   5   9  -1    2.35    2.02
  -5  -9   1    5.91    2.25
  -5  -9   1    3.52    2.03
   4   9  -1    2.22    1.65
   4   9  -1    1.57    1.93
   4   9  -1   -0.73    1.41
  -4  -9   1    1.97    2.04
  -4  -9   1    2.06    1.91
   3   9  -1   21.27    3.01
   3   9  -1   17.97    2.24
   3   9  -1   20.73    2.27
  -3  -9   1   19.39    2.72
  -3  -9   1   22.82    2.37
   2   9  -1    2.24    1.53
  -2  -9   1   -1.39    1.83
   1   9  -1    9.86    2.09
  -1  -9   1    5.61    2.10
   0   9  -1   13.40    2.10
   0  -9   1   12.86    2.31
  -1   9  -1   18.96    2.34
   1  -9   1   20.93    2.54
  -2   9  -1   -0.29    1.94
   2  -9   1    0.19    1.83
  -3   9  -1    3.25    1.88
  -4   9  -1   -0.88    1.95
  -5   9  -1    0.59    1.78
  -5   9  -1    2.58    1.71
  -6   9  -1   -0.67    1.80
  -6   9  -1    1.59    1.77
  -7   9  -1   -1.97    1.91
  -7   9  -1   -0.17    1.96
   9   8  -1    5.40    2.52
  -9  -8   1    6.21    2.02
   8   8  -1    0.03    2.10
  -8  -8   1    2.08    1.95
   7   8  -1   16.68    2.85
  -7  -8   1   11.02    2.01
   6   8  -1   -0.86    1.64
   6   8  -1   -0.95    1.23
  -6  -8   1   -0.81    1.50
  -6  -8   1    0.64    1.60
   5   8  -1   -2.71    1.16
   5   8  -1    1.36    1.75
   5   8  -1    0.76    1.72
  -5  -8   1   -0.97    1.71
  -5  -8   1    4.02    1.93
   4   8  -1    0.17    1.27
   4   8  -1    1.03    1.63
   4   8  -1    3.55    1.88
  -4  -8   1    1.48    1.54
  -4  -8   1    0.53    1.88
   3   8  -1    0.41    1.39
   3   8  -1    1.20    1.84
   3   8  -1   -0.23    1.41
  -3  -8   1    0.70    1.61
  -3  -8   1   -1.75    1.59
   2   8  -1    2.47    1.39
   2   8  -1    1.42    1.29
  -2  -8   1    1.14    1.72
  -2  -8   1    1.24    1.61
   1   8  -1    3.46    1.55
   1   8  -1    7.16    1.38
  -1  -8   1    5.03    1.90
   0   8  -1    9.96    1.86
   0  -8   1   10.81    2.07
  -1   8  -1    2.78    1.76
   1  -8   1   -0.55    1.59
  -2   8  -1   56.06    3.23
   2  -8   1   60.18    3.30
  -3   8  -1    4.45    1.77
  -3   8  -1    1.91    1.28
   3  -8   1    4.33    1.80
  -4   8  -1    1.36    1.68
  -4   8  -1    4.22    1.50
  -5   8  -1    0.04    1.52
  -5   8  -1    1.66    1.72
  -6   8  -1    7.91    2.06
  -6   8  -1    7.78    2.02
  -7   8  -1   25.03    2.99
  -7   8  -1   30.85    2.99
  -8   8  -1    2.09    2.08
  -8   8  -1   -2.80    1.99
  10   7  -1    3.04    2.72
 -10  -7   1    2.69    2.07
   9   7  -1   -0.23    2.22
  -9  -7   1   -1.52    1.81
   8   7  -1    3.79    2.20
  -8  -7   1    2.67    1.92
   7   7  -1    4.07    2.00
  -7  -7   1    1.87    1.63
  -7  -7   1    0.24    1.66
   6   7  -1   26.43    2.79
   6   7  -1   29.57    3.07
  -6  -7   1   27.05    2.45
  -6  -7   1   33.22    2.53
   5   7  -1   28.10    2.80
   5   7  -1   24.96    2.53
  -5  -7   1   30.53    2.62
  -5  -7   1   31.31    2.50
   4   7  -1    0.24    1.50
   4   7  -1    0.18    1.53
  -4  -7   1   -0.61    1.43
  -4  -7   1    2.83    1.68
   3   7  -1   20.56    2.45
   3   7  -1   18.85    2.01
   3   7  -1   17.38    1.87
  -3  -7   1   22.79    2.32
  -3  -7   1   21.17    2.09
   2   7  -1    1.34    1.17
   2   7  -1    0.73    1.38
  -2  -7   1    1.41    1.48
  -2  -7   1    0.84    1.27
   1   7  -1   27.16    2.23
   1   7  -1   31.51    2.05
  -1  -7   1   29.35    2.39
   0   7  -1    1.20    0.76
   0   7  -1    0.89    1.31
   0   7  -1    1.76    0.90
   0  -7   1    1.00    1.48
  -1   7  -1    7.19    1.61
  -1   7  -1    9.24    1.08
   1  -7   1    7.43    1.70
  -2   7  -1   -0.85    1.34
  -2   7  -1    1.48    0.97
   2  -7   1   -1.60    1.38
  -3   7  -1    5.74    1.83
  -3   7  -1    5.57    1.27
   3  -7   1    6.10    1.62
  -4   7  -1    2.15    1.29
  -4   7  -1    2.26    1.57
  -5   7  -1    0.85    1.53
  -5   7  -1    0.87    1.48
   5  -7   1   -0.11    1.09
  -6   7  -1   -1.34    1.55
  -6   7  -1    0.74    1.64
   6  -7   1    0.68    1.33
  -7   7  -1   13.24    2.41
  -7   7  -1    9.46    2.13
   7  -7   1   10.62    1.77
  -8   7  -1   21.29    2.56
  -8   7  -1   18.58    2.49
   8  -7   1   21.98    2.30
  -9   7  -1   -2.18    1.96
  -9   7  -1    3.43    2.16
   9  -7   1    6.42    1.96
  10   6  -1    1.75    2.29
 -10  -6   1    0.38    1.90
   9   6  -1    5.24    2.28
  -9  -6   1    5.22    1.81
   8   6  -1   13.84    2.71
  -8  -6   1   12.64    2.11
   7   6  -1   -2.43    1.43
   7   6  -1    3.96    2.16
  -7  -6   1   -2.07    1.34
  -7  -6   1   -1.78    1.21
   6   6  -1   12.53    1.98
   6   6  -1   13.83    2.37
  -6  -6   1   11.13    1.67
  -6  -6   1   14.08    1.76
   5   6  -1    2.19    1.53
   5   6  -1    1.43    1.51
  -5  -6   1   -1.00    1.30
  -5  -6   1    1.25    1.27
   4   6  -1    0.64    1.37
   4   6  -1   -1.27    1.38
  -4  -6   1    1.50    1.37
  -4  -6   1    1.12    1.40
   3   6  -1    4.79    1.54
   3   6  -1    4.10    1.36
  -3  -6   1    4.94    1.29
  -3  -6   1    7.13    1.59
   2   6  -1    2.74    1.17
  -2  -6   1    1.33    1.15
  -2  -6   1    2.48    1.31
   1   6  -1   59.11    1.66
   1   6  -1   56.14    2.61
   1   6  -1   59.31    2.47
  -1  -6   1   53.63    2.48
  -1  -6   1   57.12    2.90
   0   6  -1    1.14    0.79
   0   6  -1    0.60    1.31
   0   6  -1   -0.21    0.56
   0  -6   1    0.93    1.43
  -1   6  -1   -0.84    1.17
  -1   6  -1    1.68    0.68
  -1   6  -1    0.46    0.74
   1  -6   1    1.00    1.30
  -2   6  -1   89.10    2.96
  -2   6  -1   94.21    2.51
  -2   6  -1   90.65    3.51
   2  -6   1   86.70    3.45
   2  -6   1   91.13    2.17
  -3   6  -1   29.00    1.87
  -3   6  -1   27.06    2.22
   3  -6   1   29.84    1.49
   3  -6   1   27.94    2.23
  -4   6  -1    5.23    1.53
  -4   6  -1    3.72    1.31
   4  -6   1    3.09    1.05
   4  -6   1    7.29    1.51
  -5   6  -1   11.64    1.81
  -5   6  -1   12.42    1.72
   5  -6   1   14.06    1.54
  -6   6  -1   -1.73    1.37
  -6   6  -1    2.64    1.62
   6  -6   1   -0.34    1.33
  -7   6  -1   13.74    2.09
  -7   6  -1   13.83    2.17
   7  -6   1    9.57    1.79
  -8   6  -1    5.64    1.96
  -8   6  -1   -0.64    1.81
   8  -6   1    3.35    1.75
  -9   6  -1   12.85    2.44
  -9   6  -1   11.47    2.25
   9  -6   1   15.20    2.30
 -10   6  -1   -0.86    1.90
 -10   6  -1    0.87    2.14
  10  -6   1    1.20    2.00
  11   5  -1    1.18    2.61
 -11  -5   1    3.35    2.00
  10   5  -1    3.39    2.27
 -10  -5   1    3.07    1.94
   9   5  -1   18.62    2.71
  -9  -5   1   16.05    2.08
   8   5  -1    2.31    2.03
  -8  -5   1   -0.84    1.57
   7   5  -1   15.81    2.10
   7   5  -1   17.11    2.51
  -7  -5   1   17.84    2.03
  -7  -5   1   16.79    1.59
   6   5  -1   -1.75    1.49
   6   5  -1    0.13    1.33
  -6  -5   1   -0.83    1.34
  -6  -5   1    0.48    1.19
   5   5  -1   47.98    3.09
   5   5  -1   45.92    1.65
   5   5  -1   44.02    2.87
  -5  -5   1   45.01    2.33
  -5  -5   1   46.83    2.51
   4   5  -1   13.70    0.77
   4   5  -1   15.54    1.79
   4   5  -1   14.85    1.80
  -4  -5   1   16.41    1.61
  -4  -5   1   14.13    1.49
   3   5  -1    6.02    1.39
   3   5  -1    4.58    1.33
  -3  -5   1    4.15    1.26
  -3  -5   1    5.10    1.21
   2   5  -1    9.92    1.34
  -2  -5   1    9.05    1.37
  -2  -5   1   11.54    1.43
   1   5  -1    0.43    0.31
   1   5  -1    0.56    0.87
   1   5  -1   -0.07    0.33
  -1  -5   1    0.43    1.21
  -1  -5   1   -0.38    1.06
   0   5  -1    8.73    1.29
   0   5  -1    8.67    0.95
   0   5  -1    5.96    0.66
   0  -5   1    7.70    1.32
  -1   5  -1    4.85    0.68
  -1   5  -1    4.58    1.22
  -1   5  -1    4.97    0.79
   1  -5   1    4.49    1.23
  -2   5  -1   69.33    2.39
  -2   5  -1   67.13    2.80
   2  -5   1   66.65    1.99
   2  -5   1   68.33    2.76
   2  -5   1   68.01    1.97
  -3   5  -1   21.34    1.82
  -3   5  -1   23.02    1.72
   3  -5   1   22.21    1.90
   3  -5   1   22.57    1.44
  -4   5  -1    1.59    1.14
  -4   5  -1    1.46    1.41
   4  -5   1    2.30    1.04
   4  -5   1   -0.02    1.22
  -5   5  -1   -0.66    1.28
  -5   5  -1   -1.08    1.20
   5  -5   1   -1.27    1.13
  -6   5  -1   29.39    2.54
  -6   5  -1   28.92    2.51
   6  -5   1   26.68    2.25
  -7   5  -1   39.46    2.67
  -7   5  -1   44.42    3.05
   7  -5   1   40.53    2.75
  -8   5  -1   15.95    2.23
  -8   5  -1   12.85    2.20
   8  -5   1   11.34    2.03
  -9   5  -1    3.74    1.88
  -9   5  -1    3.67    1.97
   9  -5   1    4.83    1.88
 -10   5  -1    5.09    2.16
 -10   5  -1    6.96    1.97
  10  -5   1    0.62    1.95
  11  -5   1    0.40    2.21
  11   4  -1    1.60    2.49
 -11  -4   1    0.50    1.91
  10   4  -1    3.01    2.18
 -10  -4   1    1.93    1.78
   9   4  -1    4.85    2.29
   9   4  -1    1.77    1.42
  -9  -4   1    1.69    1.64
   8   4  -1   24.26    2.06
   8   4  -1   23.28    2.61
   8   4  -1   23.92    2.45
  -8  -4   1   23.40    2.21
   7   4  -1   -1.42    1.25
   7   4  -1   -0.50    1.54
   7   4  -1    1.01    1.00
  -7  -4   1    3.53    1.43
  -7  -4   1    0.53    1.02
   6   4  -1   35.57    2.72
   6   4  -1   42.17    1.84
   6   4  -1   39.34    2.64
  -6  -4   1   37.61    1.99
  -6  -4   1   41.45    2.19
   5   4  -1   12.50    1.59
   5   4  -1   14.10    1.95
   5   4  -1   13.39    1.10
  -5  -4   1   12.38    1.35
  -5  -4   1   10.82    1.46
   4   4  -1   43.32    1.44
   4   4  -1   44.81    2.52
   4   4  -1   45.95    2.58
  -4  -4   1   43.94    2.07
  -4  -4   1   46.81    2.11
   3   4  -1   19.10    0.69
   3   4  -1   17.26    1.70
   3   4  -1   23.68    1.84
  -3  -4   1   20.41    1.69
  -3  -4   1   20.35    1.69
   2   4  -1    4.67    1.01
  -2  -4   1    4.99    1.03
  -2  -4   1    3.72    1.16
   1   4  -1  148.80    3.32
   1   4  -1  145.86    4.39
   1   4  -1  147.63    3.32
  -1  -4   1  144.27    3.96
  -1  -4   1  145.23    4.24
   0   4  -1    7.25    0.59
   0   4  -1    6.74    1.23
   0   4  -1    6.57    0.60
   0   4  -1    4.38    0.83
   0  -4   1    7.88    1.20
   0  -4   1    6.45    1.28
  -1   4  -1    0.56    1.09
  -1   4  -1   -0.36    0.51
  -1   4  -1   -0.19    0.59
   1  -4   1    0.04    0.34
   1  -4   1    0.72    1.00
   1  -4   1    0.33    0.33
  -2   4  -1    0.95    1.13
  -2   4  -1    1.36    0.78
   2  -4   1    0.46    0.64
   2  -4   1    1.88    0.66
   2  -4   1    3.13    1.18
  -3   4  -1   26.78    1.62
  -3   4  -1   20.93    1.71
   3  -4   1   20.85    1.79
   3  -4   1   22.50    1.49
  -4   4  -1    5.93    1.24
  -4   4  -1    5.03    1.18
   4  -4   1    4.07    1.14
   4  -4   1    3.41    1.02
  -5   4  -1   11.38    1.45
  -5   4  -1   12.98    1.59
   5  -4   1    8.93    2.10
   5  -4   1   10.67    1.35
  -6   4  -1    0.50    1.34
  -6   4  -1    0.67    1.24
   6  -4   1    1.24    1.30
   6  -4   1    1.46    1.91
  -7   4  -1   42.34    2.84
  -7   4  -1   39.56    2.44
   7  -4   1   38.53    3.64
  -8   4  -1    0.48    1.49
  -8   4  -1   -0.55    1.47
   8  -4   1   -0.69    2.23
   8  -4   1    0.44    1.50
  -9   4  -1    4.51    1.90
  -9   4  -1    4.44    1.73
   9  -4   1    4.22    1.94
   9  -4   1    5.95    2.91
 -10   4  -1   -0.22    1.73
 -10   4  -1   -4.19    1.81
  10  -4   1    2.75    2.63
  10  -4   1    1.04    1.88
 -11   4  -1   -0.93    1.85
  11  -4   1   -2.85    2.00
  12   3  -1   23.21    2.72
  12   3  -1   18.70    3.28
 -12  -3   1   23.44    2.80
  11   3  -1   18.94    2.44
  11   3  -1   14.56    3.01
 -11  -3   1   17.29    2.44
  10   3  -1    1.30    1.62
  10   3  -1    0.44    1.93
 -10  -3   1    0.59    1.54
   9   3  -1    9.91    2.39
   9   3  -1    9.05    1.68
   9   3  -1    8.64    1.97
  -9  -3   1    8.09    1.67
   8   3  -1    2.06    1.72
   8   3  -1    2.34    1.52
   8   3  -1    1.84    1.23
  -8  -3   1    1.95    1.46
   7   3  -1   69.01    3.54
   7   3  -1   64.51    3.51
   7   3  -1   70.25    2.73
  -7  -3   1   70.39    2.37
  -7  -3   1   67.51    2.02
  -7  -3   1   68.57    2.93
   6   3  -1   -0.59    1.29
   6   3  -1   -0.47    0.81
   6   3  -1   -0.78    1.06
  -6  -3   1   -0.47    0.35
  -6  -3   1   -0.48    0.83
  -6  -3   1    0.11    1.17
   5   3  -1    0.15    1.00
   5   3  -1    0.77    0.69
   5   3  -1   -0.33    1.19
  -5  -3   1    1.20    0.83
  -5  -3   1    0.55    0.96
   4   3  -1   18.55    1.69
   4   3  -1   20.86    1.06
   4   3  -1   18.42    1.78
  -4  -3   1   20.02    1.48
  -4  -3   1   20.52    1.42
   3   3  -1   54.02    2.45
   3   3  -1   55.21    1.50
   3   3  -1   51.85    1.48
   3   3  -1   49.81    2.42
  -3  -3   1   54.34    2.09
  -3  -3   1   53.45    2.18
   2   3  -1    9.99    1.15
  -2  -3   1    9.41    1.09
  -2  -3   1   10.13    1.19
   1   3  -1   53.74    2.06
  -1  -3   1   50.81    2.05
  -1  -3   1   53.95    2.05
   0   3  -1  228.43    5.99
   0   3  -1  226.96    5.17
   0   3  -1  223.59    5.16
   0  -3   1  227.99    5.43
   0  -3   1  218.35    5.67
  -1   3  -1    5.26    1.11
  -1   3  -1    4.15    0.48
  -1   3  -1    3.46    0.67
   1  -3   1    4.07    0.53
   1  -3   1    2.49    0.96
   1  -3   1    3.82    0.55
  -2   3  -1   26.47    1.66
  -2   3  -1   26.28    1.42
   2  -3   1   28.92    1.37
   2  -3   1   28.74    1.71
  -3   3  -1    1.31    1.06
  -3   3  -1   -1.01    0.78
   3  -3   1   -1.04    1.37
   3  -3   1    0.12    0.82
   3  -3   1   -0.17    0.81
  -4   3  -1   11.38    1.23
  -4   3  -1   14.70    1.44
   4  -3   1   14.60    1.21
   4  -3   1   13.40    1.96
   4  -3   1   13.07    1.25
   4  -3   1   11.63    0.73
  -5   3  -1   18.54    1.60
  -5   3  -1   22.84    1.76
   5  -3   1   18.96    2.29
   5  -3   1   17.11    1.09
   5  -3   1   14.21    1.40
  -6   3  -1   25.00    1.90
  -6   3  -1   28.58    2.10
   6  -3   1   18.74    1.76
   6  -3   1   21.66    2.62
   6  -3   1   21.88    1.44
  -7   3  -1   28.91    2.24
  -7   3  -1   31.99    2.56
   7  -3   1   29.62    2.27
   7  -3   1   34.20    1.93
   7  -3   1   32.54    3.27
  -8   3  -1    1.15    1.61
  -8   3  -1   -0.91    1.30
   8  -3   1   -2.52    2.03
   8  -3   1   -0.60    1.56
  -9   3  -1   13.48    1.83
  -9   3  -1   10.15    2.11
   9  -3   1    8.92    1.91
   9  -3   1    9.43    2.70
 -10   3  -1    3.30    1.82
 -10   3  -1    1.38    1.53
  10  -3   1    0.18    1.73
  10  -3   1    3.51    2.62
 -11   3  -1    6.70    2.23
  11  -3   1    4.54    2.01
  11  -3   1    8.95    3.30
  12   2  -1    3.05    2.36
  12   2  -1    2.59    2.10
 -12  -2   1   -0.49    2.02
  11   2  -1    2.91    1.87
  11   2  -1    1.36    2.34
 -11  -2   1    3.62    1.78
  10   2  -1   36.91    3.36
  10   2  -1   37.62    3.00
 -10  -2   1   41.01    3.02
   9   2  -1   -1.27    1.59
   9   2  -1   -1.41    1.88
   9   2  -1   -0.28    1.41
  -9  -2   1   -0.58    1.13
  -9  -2   1   -0.38    1.37
   8   2  -1   -0.47    1.24
   8   2  -1    0.79    1.61
   8   2  -1   -0.16    1.60
  -8  -2   1    0.36    1.41
  -8  -2   1    2.09    1.05
   7   2  -1   11.14    1.85
   7   2  -1    9.86    1.37
   7   2  -1   11.42    1.67
  -7  -2   1   10.96    1.46
  -7  -2   1   11.54    1.16
  -7  -2   1   13.02    1.03
   6   2  -1    2.62    0.95
   6   2  -1    3.63    1.40
   6   2  -1    1.63    1.11
  -6  -2   1    2.30    1.09
  -6  -2   1    0.75    0.73
  -6  -2   1    1.89    0.77
   5   2  -1    0.92    1.19
   5   2  -1    1.16    0.76
   5   2  -1    1.01    1.00
  -5  -2   1    2.83    1.12
  -5  -2   1    2.02    0.60
  -5  -2   1    0.57    0.59
  -5  -2   1    1.58    0.73
   4   2  -1   67.94    2.09
   4   2  -1   64.62    2.80
   4   2  -1   60.65    2.84
  -4  -2   1   68.02    1.83
  -4  -2   1   70.65    1.84
  -4  -2   1   66.98    2.42
  -4  -2   1   69.12    2.18
   3   2  -1   16.77    0.95
   3   2  -1   16.92    1.40
   3   2  -1   17.68    1.53
   3   2  -1   16.83    0.94
  -3  -2   1   18.57    1.25
  -3  -2   1   16.78    1.31
   2   2  -1   29.64    1.62
   2   2  -1   27.98    1.63
   2   2  -1   28.12    0.91
  -2  -2   1   30.48    1.46
  -2  -2   1   27.41    1.49
   1   2  -1    9.05    0.36
   1   2  -1    9.41    0.98
   1   2  -1    7.70    0.35
  -1  -2   1    9.09    0.94
  -1  -2   1    6.63    0.95
   0   2  -1    3.32    0.63
   0   2  -1    2.82    0.44
   0   2  -1    2.72    0.44
   0  -2   1    3.00    0.85
   0  -2   1    1.62    0.86
  -1   2  -1   10.01    0.54
  -1   2  -1   10.46    1.03
  -1   2  -1   12.07    0.96
  -1   2  -1   11.54    0.98
   1  -2   1   11.69    0.88
   1  -2   1   10.30    1.00
   1  -2   1   11.74    0.90
  -2   2  -1    1.42    0.72
  -2   2  -1    0.79    0.84
   2  -2   1    1.44    1.24
   2  -2   1    0.00    0.72
   2  -2   1    0.79    0.83
  -3   2  -1   81.23    2.72
  -3   2  -1   84.17    2.76
   3  -2   1   88.61    2.56
   3  -2   1   85.90    2.38
   3  -2   1   87.04    2.69
   3  -2   1   86.85    3.77
  -4   2  -1    1.14    1.02
  -4   2  -1    0.80    0.92
   4  -2   1    1.65    0.64
   4  -2   1   -1.38    1.35
   4  -2   1    0.58    0.92
   4  -2   1    0.29    0.73
  -5   2  -1    1.65    1.15
  -5   2  -1    0.58    0.96
   5  -2   1    1.88    1.61
   5  -2   1    1.22    0.77
   5  -2   1    0.35    1.06
  -6   2  -1    9.79    1.27
  -6   2  -1   10.16    1.53
   6  -2   1    7.70    1.27
   6  -2   1    8.61    1.15
   6  -2   1    8.80    2.09
  -7   2  -1   31.59    2.14
  -7   2  -1   42.54    2.55
   7  -2   1   37.91    3.22
   7  -2   1   37.77    2.33
   7  -2   1   32.18    2.06
  -8   2  -1    0.94    1.19
  -8   2  -1    1.91    1.51
   8  -2   1    0.10    1.35
   8  -2   1   -1.22    1.12
   8  -2   1   -0.53    1.87
  -9   2  -1    8.33    1.98
  -9   2  -1    8.18    1.52
   9  -2   1    9.93    2.57
   9  -2   1    6.90    1.56
   9  -2   1    6.63    1.74
 -10   2  -1    4.55    2.03
  10  -2   1    7.20    2.06
  10  -2   1    6.16    2.53
 -11   2  -1    2.42    1.84
  11  -2   1    2.13    2.75
  11  -2   1    1.19    1.98
 -12   2  -1    4.93    2.33
  12  -2   1    9.11    3.24
  12  -2   1   -0.47    2.00
  12   1  -1    2.25    2.41
  12   1  -1    0.38    2.01
 -12  -1   1    2.40    2.04
  11   1  -1    3.39    1.96
  11   1  -1    1.54    1.99
 -11  -1   1    6.11    1.74
 -11  -1   1    4.79    2.03
  10   1  -1   -1.46    1.81
  10   1  -1   -1.49    1.96
  10   1  -1    1.83    1.78
 -10  -1   1   -3.72    1.57
 -10  -1   1    1.91    1.53
   9   1  -1    2.80    1.81
   9   1  -1    2.85    1.96
   9   1  -1    2.98    1.53
  -9  -1   1    4.34    1.43
  -9  -1   1    5.23    1.28
  -9  -1   1    5.57    1.70
   8   1  -1    1.49    1.57
   8   1  -1   -1.15    1.43
   8   1  -1    0.07    1.19
  -8  -1   1   -0.18    1.18
  -8  -1   1    0.08    1.22
  -8  -1   1   -0.31    1.04
   7   1  -1    7.27    1.32
   7   1  -1    5.67    1.55
   7   1  -1    8.74    1.67
  -7  -1   1    5.91    1.40
  -7  -1   1    8.94    1.29
  -7  -1   1    8.83    0.85
  -7  -1   1    9.40    1.19
   6   1  -1    4.55    1.28
   6   1  -1    2.82    1.02
   6   1  -1    5.85    1.42
  -6  -1   1    5.80    1.04
  -6  -1   1    4.84    1.00
  -6  -1   1    5.10    1.25
  -6  -1   1    5.23    0.74
   5   1  -1   20.44    1.77
   5   1  -1   20.54    1.85
   5   1  -1   23.50    1.51
  -5  -1   1   18.34    1.43
  -5  -1   1   20.61    1.13
  -5  -1   1   17.89    1.48
  -5  -1   1   19.95    1.41
   4   1  -1  242.40    6.93
   4   1  -1  236.27    7.72
   4   1  -1  245.32    5.88
  -4  -1   1  240.81    5.79
  -4  -1   1  237.97    5.85
  -4  -1   1  238.15    5.70
  -4  -1   1  242.49    5.91
   3   1  -1  366.69    8.62
   3   1  -1  377.88   11.50
   3   1  -1  377.43   10.05
  -3  -1   1  372.78    8.48
  -3  -1   1  375.21    8.63
  -3  -1   1  382.60    8.79
  -3  -1   1  382.15   11.51
  -3  -1   1  376.75    8.54
  -3  -1   1  366.55    8.54
   2   1  -1   70.79    2.46
   2   1  -1   70.33    2.05
   2   1  -1   69.84    1.90
   2   1  -1   68.08    2.00
   2   1  -1   72.45    1.91
   2   1  -1   68.30    2.47
  -2  -1   1   69.71    2.16
  -2  -1   1   66.09    2.05
  -2  -1   1   68.14    1.80
  -2  -1   1   71.18    1.81
  -2  -1   1   71.30    2.48
   1   1  -1    4.05    0.40
   1   1  -1    2.18    0.71
   1   1  -1    3.71    0.40
   1   1  -1    4.86    0.73
  -1  -1   1    3.44    0.75
  -1  -1   1    4.53    0.29
  -1  -1   1    3.38    0.70
  -1  -1   1    3.99    0.28
  -1  -1   1    3.19    0.70
   0   1  -1   74.16    2.57
   0   1  -1   72.44    1.80
   0   1  -1   73.68    1.81
   0   1  -1   71.36    2.07
   0   1  -1   72.22    1.92
   0  -1   1   71.55    1.77
   0  -1   1   71.57    1.76
   0  -1   1   71.62    2.08
   0  -1   1   72.53    2.04
   0  -1   1   70.78    1.92
  -1   1  -1   34.65    1.28
  -1   1  -1   35.14    1.34
  -1   1  -1   33.86    1.23
  -1   1  -1   33.59    1.22
  -1   1  -1   33.31    1.88
  -1   1  -1   34.51    1.00
   1  -1   1   34.96    1.24
   1  -1   1   35.44    1.28
   1  -1   1   33.98    1.02
   1  -1   1   34.35    1.30
   1  -1   1   35.54    1.85
  -2   1  -1    8.22    0.93
  -2   1  -1    6.90    0.87
  -2   1  -1    6.89    0.70
   2  -1   1    8.68    0.93
   2  -1   1    6.36    1.26
   2  -1   1    7.57    0.77
   2  -1   1    7.05    0.80
  -3   1  -1   12.84    1.11
  -3   1  -1   12.86    0.92
  -3   1  -1   15.12    1.18
   3  -1   1   14.35    1.59
   3  -1   1   15.73    1.19
   3  -1   1   12.06    0.93
   3  -1   1   12.36    1.02
  -4   1  -1   33.62    1.25
  -4   1  -1   31.20    1.84
  -4   1  -1   32.85    1.55
   4  -1   1   33.87    1.59
   4  -1   1   33.17    1.79
   4  -1   1   31.70    2.57
  -5   1  -1   14.28    1.19
  -5   1  -1   13.09    1.42
  -5   1  -1   13.71    0.88
   5  -1   1   14.53    1.93
   5  -1   1   10.26    1.23
   5  -1   1   12.26    1.22
  -6   1  -1    8.11    1.10
  -6   1  -1    8.96    1.42
  -6   1  -1    9.08    0.72
   6  -1   1    6.60    1.72
   6  -1   1    7.01    1.20
   6  -1   1    9.27    1.40
  -7   1  -1    2.01    1.30
  -7   1  -1    3.36    1.06
   7  -1   1    3.17    1.30
   7  -1   1    2.53    1.16
   7  -1   1    1.50    1.87
  -8   1  -1    0.72    1.09
  -8   1  -1    1.64    1.35
   8  -1   1    1.58    1.34
   8  -1   1    2.35    2.00
   8  -1   1    1.32    1.34
  -9   1  -1   27.28    2.43
  -9   1  -1   30.06    2.12
   9  -1   1   29.77    3.36
   9  -1   1   29.50    2.52
   9  -1   1   32.35    2.63
 -10   1  -1   -0.82    1.76
  10  -1   1   -0.77    1.59
  10  -1   1    2.73    2.52
  10  -1   1    0.16    1.67
 -11   1  -1    7.05    2.05
  11  -1   1    3.72    2.07
  11  -1   1    7.60    2.86
 -12   1  -1    0.36    2.12
  12  -1   1    9.58    2.43
  12  -1   1    8.73    3.08
  12   0  -1    4.35    2.26
  12   0  -1   -0.21    1.89
 -12   0   1    0.86    2.04
 -12   0   1    3.30    1.95
  11   0  -1    4.24    1.97
  11   0  -1    3.29    2.16
 -11   0   1    2.36    1.84
 -11   0   1    0.80    1.65
  10   0  -1   27.31    2.51
  10   0  -1   26.75    2.76
  10   0  -1   36.26    3.39
 -10   0   1   33.11    2.75
   9   0  -1    0.32    1.84
   9   0  -1    0.90    1.42
   9   0  -1   -0.01    1.53
  -9   0   1    2.53    1.50
  -9   0   1    2.70    1.26
   8   0  -1   13.09    2.05
   8   0  -1   15.09    1.75
   8   0  -1   16.93    2.09
  -8   0   1   17.17    1.55
  -8   0   1   14.59    1.71
   7   0  -1    2.59    1.31
   7   0  -1    3.18    1.39
   7   0  -1    1.36    1.44
  -7   0   1    1.50    0.65
  -7   0   1    2.70    1.22
  -7   0   1    2.19    1.04
   6   0  -1    0.37    1.02
   6   0  -1   -1.18    1.24
   6   0  -1    1.07    1.21
  -6   0   1    1.75    0.91
  -6   0   1    0.39    1.02
   5   0  -1    2.77    1.13
   5   0  -1    3.04    1.00
   5   0  -1    0.15    1.06
  -5   0   1    2.23    0.86
  -5   0   1    3.04    0.97
   4   0  -1   27.40    1.58
   4   0  -1   28.53    1.78
   4   0  -1   28.40    1.79
  -4   0   1   26.35    1.44
  -4   0   1   27.12    1.53
   3   0  -1  161.03    5.22
   3   0  -1  165.33    4.76
   3   0  -1  154.77    4.03
  -3   0   1  161.50    4.05
  -3   0   1  159.25    5.26
  -3   0   1  158.24    4.06
   2   0  -1  208.69    6.36
   2   0  -1  240.90    5.65
   2   0  -1  241.26    7.27
   2   0  -1  241.27    5.57
   2   0  -1  237.10    5.57
  -2   0   1  239.36    5.54
  -2   0   1  241.56    5.56
  -2   0   1  237.56    6.38
  -2   0   1  235.85    5.62
  -2   0   1  243.03    7.28
   1   0  -1    8.56    0.65
   1   0  -1    7.69    0.73
   1   0  -1    7.18    0.73
   1   0  -1    8.29    0.68
  -1   0   1    8.25    0.72
  -1   0   1    8.52    0.67
  -1   0   1    8.98    0.74
  -1   0   1    7.83    0.66
   0   0  -1    3.61    0.38
   0   0  -1    2.99    0.37
   0   0  -1    2.87    0.33
   0   0  -1    3.26    0.42
   0   0  -1    3.26    0.38
   0   0   1    2.60    0.35
   0   0   1    3.03    0.39
   0   0   1    2.91    0.43
   0   0   1    3.04    0.36
   0   0   1    3.20    0.38
  -1   0  -1  126.59    3.03
  -1   0  -1  128.52    4.11
  -1   0  -1  126.60    2.95
   1   0   1  126.48    3.32
   1   0   1  126.63    3.04
   1   0   1  125.55    2.96
   1   0   1  122.33    4.10
   1   0   1  126.22    3.03
  -2   0  -1   98.68    2.35
  -2   0  -1   95.74    2.64
  -2   0  -1   98.60    2.49
  -2   0  -1   99.69    2.64
   2   0   1   99.22    2.49
   2   0   1   97.92    2.36
   2   0   1   99.69    3.71
   2   0   1   97.90    2.69
  -3   0  -1    0.24    0.83
  -3   0  -1    0.10    0.58
  -3   0  -1    0.07    0.35
   3   0   1   -0.39    0.35
   3   0   1   -0.47    0.75
   3   0   1    0.17    0.59
   3   0   1   -0.55    1.05
  -4   0  -1    1.44    0.65
  -4   0  -1    0.87    0.94
  -4   0  -1    1.18    0.33
   4   0   1   -0.61    1.28
   4   0   1    0.51    0.62
   4   0   1    1.66    0.91
  -5   0  -1    0.81    0.95
  -5   0  -1    1.93    0.72
   5   0   1    1.25    0.89
   5   0   1    1.01    1.32
   5   0   1    0.43    0.95
  -6   0  -1  144.14    4.30
  -6   0  -1  141.41    3.89
   6   0   1  149.38    4.33
   6   0   1  145.83    4.69
   6   0   1  143.14    5.85
  -7   0  -1   21.48    1.47
  -7   0  -1   19.12    1.70
   7   0   1   20.25    1.74
   7   0   1   20.06    2.54
   7   0   1   20.97    2.02
  -8   0  -1   70.55    3.05
  -8   0  -1   70.92    2.65
   8   0   1   68.08    3.07
   8   0   1   71.23    4.23
   8   0   1   73.89    3.39
  -9   0  -1    8.16    1.74
   9   0   1    7.98    1.80
   9   0   1    6.05    2.38
   9   0   1    7.76    1.76
 -10   0  -1    7.90    1.94
  10   0   1    9.78    2.03
  10   0   1    9.99    2.83
  10   0   1    8.94    2.00
 -11   0  -1   10.51    2.15
  11   0   1    7.39    2.87
  11   0   1    9.29    2.30
  11   0   1    4.98    2.07
 -12   0  -1    0.53    2.02
  12   0   1    1.84    2.75
  12   0   1    1.14    1.94
  12  -1  -1   -2.22    1.82
  12  -1  -1   -2.06    2.00
 -12   1   1   -1.99    1.90
  11  -1  -1    7.03    2.23
  11  -1  -1    4.46    1.97
  11  -1  -1    6.67    2.45
 -11   1   1    8.58    2.13
  10  -1  -1    4.03    1.94
  10  -1  -1    5.14    2.20
  10  -1  -1    3.56    1.78
 -10   1   1    5.65    1.53
 -10   1   1    4.81    1.89
   9  -1  -1   11.05    1.92
   9  -1  -1   11.27    2.05
   9  -1  -1    9.49    2.31
  -9   1   1   13.10    2.03
  -9   1   1   11.92    1.61
   8  -1  -1    4.11    1.82
   8  -1  -1    3.64    1.55
   8  -1  -1    3.49    1.48
  -8   1   1    4.67    1.50
  -8   1   1    1.22    1.16
   7  -1  -1    4.41    1.40
   7  -1  -1    6.17    1.63
   7  -1  -1    5.68    1.50
  -7   1   1    4.86    1.19
  -7   1   1    3.25    1.26
   6  -1  -1   -0.86    1.05
   6  -1  -1   -0.04    1.22
   6  -1  -1   -0.31    1.15
  -6   1   1   -0.95    0.92
  -6   1   1   -0.57    1.07
   5  -1  -1   -0.03    1.05
   5  -1  -1    0.72    1.00
   5  -1  -1    1.34    1.19
  -5   1   1    2.13    0.95
  -5   1   1    0.61    0.89
   4  -1  -1  130.95    3.76
   4  -1  -1  134.09    4.85
   4  -1  -1  133.96    4.17
  -4   1   1  138.97    3.79
  -4   1   1  130.68    3.70
   3  -1  -1   71.49    2.52
   3  -1  -1   72.39    2.90
  -3   1   1   68.66    2.31
  -3   1   1   69.44    2.32
  -3   1   1   70.29    2.90
   2  -1  -1   62.32    1.96
   2  -1  -1   65.57    2.52
   2  -1  -1   59.28    1.94
   2  -1  -1   66.27    2.23
  -2   1   1   66.79    2.19
  -2   1   1   61.76    2.03
  -2   1   1   60.96    2.48
  -2   1   1   60.17    1.89
  -2   1   1   63.91    2.00
   1  -1  -1   18.01    0.96
   1  -1  -1   17.85    0.87
   1  -1  -1   18.86    0.95
  -1   1   1   19.33    1.00
  -1   1   1   18.84    0.90
  -1   1   1   20.77    1.07
   0  -1  -1  109.80    2.60
   0  -1  -1  104.73    2.97
   0  -1  -1  106.50    2.62
   0  -1  -1  115.42    2.60
   0   1   1  107.30    2.97
   0   1   1  112.50    2.61
   0   1   1  112.78    2.60
   0   1   1  107.70    2.62
   0   1   1  107.57    3.52
  -1  -1  -1    4.71    0.48
  -1  -1  -1    4.68    0.32
  -1  -1  -1    6.43    0.53
  -1  -1  -1    5.14    0.32
   1   1   1    5.06    0.77
   1   1   1    4.74    0.51
   1   1   1    4.68    0.51
   1   1   1    4.88    0.31
  -2  -1  -1   75.43    2.16
  -2  -1  -1   79.89    2.13
  -2  -1  -1   74.83    3.03
  -2  -1  -1   76.91    1.77
   2   1   1   78.57    2.15
   2   1   1   77.23    1.78
   2   1   1   76.93    3.07
   2   1   1   77.76    2.15
  -3  -1  -1   15.67    1.21
  -3  -1  -1   17.73    0.76
  -3  -1  -1   17.02    1.14
   3   1   1   16.45    0.74
   3   1   1   15.04    1.62
   3   1   1   16.13    1.24
  -4  -1  -1   11.76    1.12
  -4  -1  -1   11.90    0.83
   4   1   1   13.46    0.81
   4   1   1   12.42    1.08
   4   1   1   10.08    1.42
  -5  -1  -1   38.76    1.39
  -5  -1  -1   35.51    1.84
   5   1   1   39.95    2.70
   5   1   1   39.21    1.38
   5   1   1   38.54    2.06
   5   1   1   39.89    1.91
  -6  -1  -1    0.92    0.97
  -6  -1  -1    1.21    0.66
   6   1   1    0.22    0.99
   6   1   1    0.32    1.30
   6   1   1   -0.57    1.14
  -7  -1  -1  115.77    3.81
  -7  -1  -1  120.10    3.31
   7   1   1  123.12    3.90
   7   1   1  119.13    5.22
   7   1   1  117.07    4.30
  -8  -1  -1    0.04    1.27
  -8  -1  -1    1.01    0.85
   8   1   1   -0.05    1.84
   8   1   1   -0.15    1.34
   8   1   1    1.84    1.38
  -9  -1  -1    3.80    1.54
   9   1   1    7.06    1.97
   9   1   1    7.92    1.72
   9   1   1    8.97    2.74
 -10  -1  -1   -0.03    1.61
  10   1   1    0.23    1.68
  10   1   1    0.50    2.11
  10   1   1   -0.94    1.72
 -11  -1  -1   21.72    2.41
 -11  -1  -1   23.83    2.39
  11   1   1   26.73    3.67
  11   1   1   25.38    2.94
  11   1   1   23.60    2.56
 -12  -1  -1   -0.64    1.79
 -12  -1  -1   -0.49    1.88
  12   1   1    0.57    2.15
  12   1   1    2.44    2.10
  12   1   1    3.64    2.68
  12  -2  -1    5.59    2.29
 -12   2   1    1.98    2.06
  11  -2  -1    0.54    2.00
  11  -2  -1    2.00    2.46
  11  -2  -1   -0.72    2.00
 -11   2   1    3.29    2.01
  10  -2  -1    5.82    2.40
  10  -2  -1   -0.20    1.85
  10  -2  -1    1.31    1.76
 -10   2   1    1.07    1.46
 -10   2   1   -0.62    1.83
   9  -2  -1   25.99    3.08
   9  -2  -1   19.57    2.22
   9  -2  -1   28.25    2.61
  -9   2   1   25.83    2.16
  -9   2   1   25.46    2.36
   8  -2  -1   40.34    3.19
   8  -2  -1   40.57    2.57
   8  -2  -1   34.09    2.53
  -8   2   1   34.73    2.33
  -8   2   1   37.89    2.78
   7  -2  -1    0.77    1.19
   7  -2  -1    0.24    1.13
   7  -2  -1   -0.22    1.58
  -7   2   1   -0.34    1.12
  -7   2   1   -0.18    1.13
   6  -2  -1    3.68    1.23
   6  -2  -1    4.69    1.63
   6  -2  -1    6.04    1.22
  -6   2   1    5.46    1.25
  -6   2   1    4.69    1.20
   5  -2  -1   20.62    1.63
   5  -2  -1   21.18    2.29
   5  -2  -1   19.15    1.57
  -5   2   1   19.77    1.61
  -5   2   1   21.40    1.71
   4  -2  -1   10.64    1.17
   4  -2  -1    9.25    1.16
   4  -2  -1   11.84    1.53
  -4   2   1   11.86    1.27
  -4   2   1    9.47    1.22
   3  -2  -1  120.34    4.35
   3  -2  -1  119.09    3.33
   3  -2  -1  115.41    3.48
  -3   2   1  117.09    3.33
  -3   2   1  110.49    3.32
   2  -2  -1   15.53    1.12
   2  -2  -1   18.11    1.29
  -2   2   1   17.85    1.50
  -2   2   1   17.10    1.19
  -2   2   1   16.30    1.31
   1  -2  -1   13.67    0.94
   1  -2  -1   12.47    1.00
   1  -2  -1   14.81    1.00
  -1   2   1   12.60    0.86
  -1   2   1   14.33    1.15
  -1   2   1   12.43    0.94
  -1   2   1   13.11    1.01
   0  -2  -1  145.59    3.98
   0  -2  -1  143.58    3.38
   0  -2  -1  146.20    3.59
   0  -2  -1  147.00    3.39
   0   2   1  145.45    3.41
   0   2   1  145.37    3.58
   0   2   1  147.03    3.42
   0   2   1  147.90    3.98
  -1  -2  -1   64.51    1.74
  -1  -2  -1   64.01    1.52
  -1  -2  -1   63.07    1.62
  -1  -2  -1   63.38    1.53
   1   2   1   62.29    2.61
   1   2   1   64.05    1.86
   1   2   1   66.01    1.65
   1   2   1   64.69    1.63
   1   2   1   64.89    1.63
   1   2   1   64.07    1.75
  -2  -2  -1    3.21    0.47
  -2  -2  -1    2.86    0.57
   2   2   1    1.74    0.53
   2   2   1    3.12    0.56
   2   2   1    2.38    1.11
   2   2   1    2.68    0.56
   2   2   1    3.06    0.53
  -3  -2  -1    5.33    0.73
  -3  -2  -1    3.74    0.65
  -3  -2  -1    6.34    0.67
   3   2   1    6.70    1.27
   3   2   1    5.12    0.53
   3   2   1    4.90    0.69
   3   2   1    3.41    0.41
  -4  -2  -1  103.53    2.73
  -4  -2  -1   97.71    2.72
  -4  -2  -1   95.22    2.66
   4   2   1   95.40    2.42
   4   2   1   94.01    2.76
   4   2   1   96.64    2.36
   4   2   1   97.09    3.96
  -5  -2  -1   -0.15    0.78
  -5  -2  -1   -0.02    0.76
   5   2   1    0.08    0.48
   5   2   1   -0.78    0.78
   5   2   1    0.59    1.28
  -6  -2  -1    8.16    0.78
  -6  -2  -1   10.51    1.15
  -6  -2  -1   12.29    1.22
   6   2   1    8.96    1.61
   6   2   1   11.10    0.92
   6   2   1   12.58    1.26
   6   2   1   10.88    1.65
  -7  -2  -1    9.36    1.27
  -7  -2  -1   11.62    0.95
  -7  -2  -1    9.71    1.31
   7   2   1   11.75    2.03
   7   2   1   10.11    1.31
   7   2   1    8.81    1.61
  -8  -2  -1   48.11    2.06
  -8  -2  -1   47.90    2.40
  -8  -2  -1   44.03    2.47
   8   2   1   46.24    3.58
   8   2   1   46.40    2.92
   8   2   1   51.74    2.63
  -9  -2  -1    1.65    1.37
  -9  -2  -1    0.46    1.32
   9   2   1    2.83    2.06
   9   2   1    1.76    1.45
   9   2   1    0.95    1.84
 -10  -2  -1    1.65    1.47
 -10  -2  -1    0.18    1.47
  10   2   1    0.78    1.88
  10   2   1   -2.01    2.18
  10   2   1   -0.04    1.61
 -11  -2  -1    4.11    1.64
 -11  -2  -1    1.57    1.65
  11   2   1    1.23    2.66
  11   2   1    1.19    2.08
  11   2   1    5.58    1.88
 -12  -2  -1   -0.79    1.80
  12   2   1   -0.98    2.02
  12   2   1   -2.08    2.78
  12   2   1    0.49    2.20
  12  -3  -1   -0.80    2.16
 -12   3   1    1.63    2.22
  11  -3  -1   17.53    3.13
  11  -3  -1   17.83    2.58
 -11   3   1   16.93    2.56
  10  -3  -1   21.36    3.27
  10  -3  -1   15.72    2.44
 -10   3   1   15.06    2.08
 -10   3   1   13.55    2.19
   9  -3  -1    2.16    2.26
   9  -3  -1   -0.49    1.53
   9  -3  -1    2.06    1.62
  -9   3   1    1.22    1.79
  -9   3   1    0.15    1.46
   8  -3  -1   22.67    2.14
   8  -3  -1   20.22    2.62
   8  -3  -1   23.04    2.18
  -8   3   1   20.79    1.94
  -8   3   1   17.07    2.04
   7  -3  -1    0.91    1.22
   7  -3  -1   -0.12    1.60
   7  -3  -1    2.05    1.28
  -7   3   1    1.55    1.36
  -7   3   1    1.85    1.44
   6  -3  -1   -0.03    1.04
   6  -3  -1    0.92    1.01
   6  -3  -1    0.83    1.48
  -6   3   1    1.63    1.14
  -6   3   1    0.59    1.06
   5  -3  -1    0.11    0.98
   5  -3  -1   -0.13    1.48
   5  -3  -1    2.73    0.96
  -5   3   1   -0.49    0.98
  -5   3   1    1.59    1.13
   4  -3  -1    0.17    0.97
   4  -3  -1    0.98    0.82
  -4   3   1    0.16    1.00
  -4   3   1    0.37    0.97
   3  -3  -1   34.36    1.66
   3  -3  -1   40.03    1.66
  -3   3   1   36.64    1.87
  -3   3   1   39.77    1.63
  -3   3   1   37.68    1.84
   2  -3  -1   10.49    0.93
   2  -3  -1   12.60    1.04
  -2   3   1   12.32    1.06
  -2   3   1   11.50    0.89
  -2   3   1   10.43    1.14
   1  -3  -1  257.21    6.66
   1  -3  -1  257.73    5.90
   1  -3  -1  237.19    5.86
  -1   3   1  258.06    6.26
  -1   3   1  256.76    6.64
  -1   3   1  252.49    5.95
   0  -3  -1    7.45    0.50
   0  -3  -1    7.78    0.51
   0   3   1    7.66    0.58
   0   3   1    7.53    0.66
   0   3   1    7.15    0.79
   0   3   1    8.52    0.99
  -1  -3  -1   71.19    2.00
   1   3   1   71.02    1.73
   1   3   1   71.05    1.73
   1   3   1   73.77    2.14
   1   3   1   71.89    1.99
  -2  -3  -1    0.43    0.72
  -2  -3  -1    0.28    0.62
   2   3   1    1.13    0.59
   2   3   1    1.03    0.99
   2   3   1   -0.40    0.36
   2   3   1    1.30    0.58
  -3  -3  -1    0.01    0.61
  -3  -3  -1    0.96    0.72
   3   3   1    0.43    0.49
   3   3   1    1.46    1.01
   3   3   1    0.43    0.61
   3   3   1    0.29    0.52
  -4  -3  -1   -0.14    0.43
  -4  -3  -1    0.32    0.42
  -4  -3  -1    0.13    0.70
   4   3   1   -0.23    0.59
   4   3   1   -0.04    1.09
   4   3   1    0.33    0.45
   4   3   1   -0.30    0.54
  -5  -3  -1    4.38    0.92
  -5  -3  -1    3.94    0.65
  -5  -3  -1    2.00    0.65
   5   3   1    1.31    0.52
   5   3   1    4.18    0.60
   5   3   1    3.62    0.81
   5   3   1    4.78    1.36
  -6  -3  -1    2.12    0.96
  -6  -3  -1    3.71    0.82
   6   3   1    4.55    0.97
   6   3   1    2.21    1.32
   6   3   1    3.47    1.51
   6   3   1    3.30    0.63
  -7  -3  -1   48.95    2.04
  -7  -3  -1   42.86    2.18
   7   3   1   47.78    3.27
   7   3   1   46.15    2.82
   7   3   1   44.58    2.28
  -8  -3  -1    7.77    1.45
  -8  -3  -1   11.82    1.31
   8   3   1    8.25    1.39
   8   3   1    8.65    1.91
   8   3   1   13.89    2.33
  -9  -3  -1    6.90    1.33
  -9  -3  -1    9.34    1.64
   9   3   1    5.86    2.23
   9   3   1    9.50    1.67
   9   3   1    7.91    2.19
 -10  -3  -1    9.73    1.83
  10   3   1   10.37    1.86
  10   3   1    5.29    2.03
  10   3   1    8.49    2.65
 -11  -3  -1   24.01    2.42
  11   3   1   21.45    3.02
  11   3   1   17.65    3.29
  11   3   1   25.00    2.57
  12   3   1    1.48    2.10
  12   3   1    4.17    2.08
  11  -4  -1    2.56    2.17
 -11   4   1    3.57    2.22
 -11   4   1    5.22    1.99
  10  -4  -1    9.82    2.30
 -10   4   1    7.26    1.96
 -10   4   1    7.70    2.25
   9  -4  -1   32.39    2.84
  -9   4   1   25.01    2.54
  -9   4   1   32.01    2.74
   8  -4  -1    3.11    1.41
   8  -4  -1    1.51    1.52
  -8   4   1    2.72    1.57
  -8   4   1   -1.67    1.45
   7  -4  -1   27.69    2.17
   7  -4  -1   18.17    1.85
  -7   4   1   15.44    1.76
  -7   4   1   19.06    2.04
   6  -4  -1    1.61    1.01
   6  -4  -1    0.79    1.28
  -6   4   1   -0.05    1.17
  -6   4   1    0.16    1.31
   5  -4  -1   12.28    1.22
   5  -4  -1   11.82    1.41
  -5   4   1   12.29    1.62
  -5   4   1   12.16    1.51
   4  -4  -1    1.94    1.02
   4  -4  -1    3.98    0.82
  -4   4   1    4.16    1.16
  -4   4   1    4.43    1.15
   3  -4  -1    3.51    0.90
   3  -4  -1    4.39    0.75
  -3   4   1    3.37    1.01
  -3   4   1    4.69    0.76
  -3   4   1    4.65    1.25
   2  -4  -1    0.19    0.65
  -2   4   1   -0.38    0.93
  -2   4   1   -1.62    0.56
  -2   4   1   -1.08    0.76
   1  -4  -1   -0.53    0.49
   1  -4  -1   -0.29    0.49
  -1   4   1    0.14    0.58
  -1   4   1    0.52    0.91
  -1   4   1    0.41    0.65
   0   4   1  216.31    5.09
   0   4   1  216.82    5.07
   0   4   1  222.66    5.56
  -1  -4  -1  180.55    4.36
  -1  -4  -1  173.84    4.65
   1   4   1  173.29    4.04
   1   4   1  182.96    4.04
   1   4   1  179.29    4.57
  -2  -4  -1   15.44    1.18
  -2  -4  -1   18.86    1.33
   2   4   1   16.26    1.16
   2   4   1   14.24    1.62
   2   4   1   16.55    0.58
   2   4   1   17.48    0.59
  -3  -4  -1    4.59    0.86
  -3  -4  -1    6.27    0.94
   3   4   1    6.90    0.55
   3   4   1    6.03    1.38
   3   4   1    7.85    0.79
   3   4   1    5.88    0.52
  -4  -4  -1   53.83    1.90
  -4  -4  -1   53.37    2.00
   4   4   1   54.43    2.84
   4   4   1   55.27    1.71
  -5  -4  -1   21.60    1.50
   5   4   1   21.15    2.21
   5   4   1   22.19    1.27
  -6  -4  -1    5.48    1.11
   6   4   1    5.74    1.65
   6   4   1    6.12    0.96
  -7  -4  -1    0.72    0.57
  -7  -4  -1   -1.02    1.05
   7   4   1   -0.47    1.40
   7   4   1   -0.82    0.95
   7   4   1    0.58    1.52
  -8  -4  -1   22.77    1.87
   8   4   1   23.15    2.01
   8   4   1   22.87    2.72
   8   4   1   23.46    2.53
  -9  -4  -1   -0.15    1.29
   9   4   1   -0.98    1.72
   9   4   1    1.27    1.32
   9   4   1   -1.83    1.82
 -10  -4  -1    4.60    1.57
  10   4   1    2.68    2.25
  10   4   1    3.59    1.59
  10   4   1    3.28    2.31
 -11  -4  -1    4.70    1.82
  11   4   1    6.90    2.33
  11   4   1    1.17    2.52
  11   4   1    2.40    1.74
  12   4   1   19.60    2.59
  12   4   1   11.06    2.88
  11  -5  -1   -0.53    2.01
 -11   5   1    1.64    1.95
 -11   5   1    4.75    2.31
  10  -5  -1    0.62    1.89
 -10   5   1    0.74    2.06
 -10   5   1    2.10    1.85
   9  -5  -1    1.53    1.90
  -9   5   1   -3.77    1.61
  -9   5   1   -1.02    1.72
   8  -5  -1    2.86    1.74
  -8   5   1    7.41    1.78
  -8   5   1    6.29    1.84
   7  -5  -1    4.46    1.61
  -7   5   1    6.08    1.58
  -7   5   1    4.83    1.68
   6  -5  -1    4.78    1.41
   6  -5  -1    4.06    1.09
  -6   5   1    5.46    1.47
  -6   5   1    7.92    1.74
   5  -5  -1    2.67    1.12
   5  -5  -1    2.78    0.86
  -5   5   1    0.50    1.24
  -5   5   1    0.74    1.26
   4  -5  -1    6.31    1.12
   4  -5  -1    6.49    0.84
  -4   5   1    5.94    1.46
  -4   5   1    6.47    1.31
   3  -5  -1    6.44    0.94
   3  -5  -1    5.65    0.78
  -3   5   1    5.49    0.80
  -3   5   1    5.18    1.05
  -3   5   1    3.30    1.27
   2  -5  -1    9.60    0.86
  -2   5   1    7.05    1.35
  -2   5   1    8.00    1.01
   1  -5  -1   93.26    2.29
   1  -5  -1   92.53    2.28
  -1   5   1   88.93    3.16
  -1   5   1   88.93    2.61
   0   5   1   51.40    1.62
   0   5   1   53.14    2.17
  -1  -5  -1   31.60    1.79
   1   5   1   30.95    1.62
   1   5   1   31.71    0.98
   1   5   1   30.04    0.95
  -2  -5  -1    5.09    0.96
  -2  -5  -1    5.61    1.18
   2   5   1    3.31    0.89
   2   5   1    3.92    0.30
   2   5   1    1.77    1.23
  -3  -5  -1   17.87    1.39
  -3  -5  -1   15.85    1.25
   3   5   1   18.94    1.35
   3   5   1   19.03    2.11
   3   5   1   15.99    0.70
  -4  -5  -1    0.15    0.90
  -4  -5  -1    1.27    0.92
   4   5   1    0.20    1.13
   4   5   1    3.26    0.76
   4   5   1    1.23    0.48
  -5  -5  -1  104.61    3.23
  -5  -5  -1  100.43    3.14
   5   5   1  106.36    4.62
   5   5   1  101.80    2.86
  -6  -5  -1    5.88    1.24
   6   5   1    5.82    1.73
   6   5   1    4.95    0.91
  -7  -5  -1    1.02    1.18
   7   5   1    4.44    1.83
   7   5   1    0.01    1.54
   7   5   1   -0.27    0.92
  -8  -5  -1    0.70    1.26
   8   5   1    2.29    1.89
   8   5   1   -0.57    1.69
   8   5   1   -0.64    1.04
  -9  -5  -1   -1.26    1.31
   9   5   1   -0.12    1.24
   9   5   1   -0.99    2.05
   9   5   1    0.48    1.94
 -10  -5  -1    4.66    1.67
  10   5   1    3.70    2.27
  10   5   1    5.97    2.26
  11   5   1    5.79    2.36
  10  -6  -1    3.17    1.95
 -10   6   1    1.85    2.12
 -10   6   1    5.63    2.08
   9  -6  -1    6.78    2.02
  -9   6   1   11.92    2.39
  -9   6   1    9.81    2.24
   8  -6  -1    2.75    1.63
  -8   6   1    3.80    1.72
  -8   6   1    2.73    1.77
   7  -6  -1   41.11    2.78
  -7   6   1   41.88    3.11
  -7   6   1   41.66    3.07
   6  -6  -1   45.56    2.62
  -6   6   1   43.09    2.80
  -6   6   1   47.37    2.76
   5  -6  -1    7.50    1.36
  -5   6   1   11.17    1.66
  -5   6   1    7.84    1.61
   4  -6  -1   -0.85    0.92
  -4   6   1    1.92    1.22
  -4   6   1    0.20    1.42
   3  -6  -1    1.37    0.80
  -3   6   1    0.01    1.00
  -3   6   1    1.46    1.18
   2  -6  -1   26.16    1.22
   2  -6  -1   27.16    1.27
  -2   6   1   26.43    2.14
  -2   6   1   28.11    1.60
  -1   6   1   16.32    1.21
  -1   6   1   15.12    1.54
   0   6   1    3.06    0.63
   0   6   1    2.93    1.08
  -1  -6  -1   21.04    1.81
   1   6   1   17.93    0.85
   1   6   1   18.92    0.82
   1   6   1   17.34    1.56
  -2  -6  -1   21.54    1.79
  -2  -6  -1   20.13    1.47
   2   6   1   18.25    1.59
   2   6   1   20.83    0.68
   2   6   1   20.75    0.67
  -3  -6  -1    1.18    1.05
  -3  -6  -1    0.56    0.86
   3   6   1    0.25    0.29
   3   6   1    0.12    0.83
   3   6   1    0.78    1.32
   3   6   1    1.24    0.30
  -4  -6  -1    4.67    1.21
  -4  -6  -1    3.66    1.12
   4   6   1    2.69    1.55
   4   6   1    2.79    0.48
   4   6   1    3.80    0.96
  -5  -6  -1    6.80    1.28
  -5  -6  -1    7.56    1.27
   5   6   1    7.81    1.85
   5   6   1    8.92    1.08
   5   6   1    8.07    0.77
  -6  -6  -1   25.66    1.96
   6   6   1   27.04    1.60
   6   6   1   23.06    2.72
   6   6   1   22.05    2.41
  -7  -6  -1    1.06    1.28
   7   6   1    2.44    1.79
   7   6   1    0.18    1.66
  -8  -6  -1    0.09    1.43
   8   6   1    0.60    1.85
   8   6   1    3.17    1.92
  -9  -6  -1    0.45    1.53
   9   6   1    3.15    2.14
   9   6   1   -0.73    2.18
  10   6   1   12.02    2.63
  10   6   1   11.82    2.93
  11   6   1    3.86    2.44
  10  -7  -1    3.59    2.19
 -10   7   1    2.76    2.14
 -10   7   1    4.63    2.37
   9  -7  -1    2.50    1.91
  -9   7   1    0.79    2.06
  -9   7   1   -1.34    1.75
   8  -7  -1    1.75    1.66
  -8   7   1    1.24    1.73
  -8   7   1    0.65    1.69
   7  -7  -1    1.19    1.49
  -7   7   1    1.93    1.72
  -7   7   1    0.36    1.64
   6  -7  -1    3.06    1.40
  -6   7   1    0.87    1.60
  -6   7   1   -2.12    1.71
   5  -7  -1   44.51    2.30
  -5   7   1   40.68    3.03
  -5   7   1   44.80    2.81
   4  -7  -1   10.75    1.25
  -4   7   1   11.95    1.96
  -4   7   1   12.00    1.63
   3  -7  -1   17.70    1.34
  -3   7   1   20.59    2.08
  -3   7   1   18.09    1.64
   2  -7  -1    8.20    0.68
  -2   7   1    8.19    1.17
  -2   7   1    8.07    1.68
  -1   7   1   99.53    3.02
  -1   7   1   98.84    3.62
   0   7   1   22.93    1.26
   0   7   1   20.81    1.80
   1   7   1    0.84    0.52
   1   7   1   -0.35    1.12
  -2  -7  -1    6.57    1.46
   2   7   1    4.70    1.20
   2   7   1    4.71    0.46
  -3  -7  -1   29.45    2.01
  -3  -7  -1   30.90    2.32
   3   7   1   34.52    2.00
   3   7   1   29.95    3.00
  -4  -7  -1   13.93    1.71
  -4  -7  -1   15.70    1.68
   4   7   1   13.75    1.44
   4   7   1   15.19    2.31
  -5  -7  -1    0.77    1.15
   5   7   1    1.28    1.68
   5   7   1    1.41    1.01
  -6  -7  -1    2.72    1.37
   6   7   1    0.00    1.67
   6   7   1   -0.54    1.63
  -7  -7  -1    0.44    1.37
   7   7   1    1.68    1.81
   7   7   1    0.85    1.78
  -8  -7  -1   -0.65    1.35
   8   7   1    0.20    1.95
   8   7   1    5.36    2.10
  -9  -7  -1   -1.13    1.47
   9   7   1    4.01    2.09
   9   7   1   -0.44    1.95
  10   7   1    1.90    2.27
   9  -8  -1    2.43    1.86
  -9   8   1    3.85    2.15
  -9   8   1   -0.41    2.11
   8  -8  -1    0.78    1.60
  -8   8   1   -1.66    1.93
  -8   8   1   -3.00    1.71
   7  -8  -1   10.52    1.72
  -7   8   1    7.79    2.09
  -7   8   1    8.70    2.08
   6  -8  -1   37.02    2.42
  -6   8   1   38.91    3.10
  -6   8   1   34.72    2.97
   5  -8  -1    1.34    1.12
  -5   8   1    3.07    1.75
  -5   8   1    1.51    1.59
  -4   8   1   22.74    2.46
  -4   8   1   27.12    2.32
  -3   8   1    7.15    1.71
  -3   8   1    5.55    1.33
  -2   8   1    1.36    1.02
  -2   8   1    0.09    1.39
  -1   8   1   10.71    1.71
  -1   8   1   11.00    1.20
   0   8   1   17.56    1.99
   1   8   1    0.43    1.34
   2   8   1    3.05    1.31
  -3  -8  -1    0.58    1.35
   3   8   1   -2.13    1.78
   3   8   1   -0.76    1.07
  -4  -8  -1   25.79    2.13
   4   8   1   27.40    2.10
   4   8   1   23.60    2.74
  -5  -8  -1   26.76    2.19
   5   8   1   25.05    1.91
   5   8   1   23.26    2.53
   5   8   1   23.29    2.86
  -6  -8  -1   -1.38    1.34
   6   8   1   -2.16    1.79
   6   8   1    0.95    1.86
  -7  -8  -1   -0.22    1.46
   7   8   1    3.52    2.02
   7   8   1    1.08    1.97
  -8  -8  -1    3.75    1.72
   8   8   1    4.42    2.25
   8   8   1    6.95    2.33
   9   8   1   -0.23    2.12
  10   8   1    4.27    2.75
  -8   9   1   -0.23    1.83
  -8   9   1   -0.29    1.92
  -7   9   1    9.81    2.53
  -7   9   1    9.72    2.16
  -6   9   1    4.15    1.99
  -6   9   1    3.63    1.81
  -5   9   1   15.71    2.34
  -5   9   1   14.72    2.13
  -4   9   1    2.79    1.81
  -4   9   1    2.74    1.51
  -3   9   1   21.12    1.93
  -3   9   1   19.72    2.47
  -2   9   1    3.06    1.64
  -1   9   1   21.22    2.21
   0   9   1    9.50    1.85
   1   9   1    5.60    1.68
   2   9   1    2.09    1.39
   3   9   1    2.63    1.31
   3   9   1    0.11    2.11
  -4  -9  -1   31.30    2.48
   4   9   1   28.05    2.63
   4   9   1   30.96    3.53
   4   9   1   30.82    2.25
  -5  -9  -1   -1.73    1.47
   5   9   1    1.52    2.04
   5   9   1    0.89    1.64
   5   9   1    0.13    1.19
  -6  -9  -1   18.86    2.23
   6   9   1   20.92    2.99
   6   9   1   19.87    2.92
  -7  -9  -1    2.36    1.69
   7   9   1   -0.13    2.00
   7   9   1   -2.09    1.92
   8   9   1    3.38    2.50
   9   9   1    3.19    2.45
  -7  10   1    9.88    2.34
  -6  10   1   -1.21    1.90
  -6  10   1    0.50    1.82
  -5  10   1   -0.73    1.66
  -5  10   1    3.56    2.10
  -4  10   1   -0.47    1.98
  -3  10   1   -3.76    1.79
  -2  10   1   -1.26    1.77
  -1  10   1    1.79    1.66
   0  10   1   11.98    2.13
   1  10   1   17.58    2.08
   2  10   1   -3.97    2.22
   2  10   1    0.41    1.28
   3  10   1    4.09    1.52
   3  10   1    0.42    2.31
   3  10   1    4.15    1.68
   4  10   1   17.46    2.28
   4  10   1   15.00    2.94
   4  10   1   16.61    1.93
  -5 -10  -1   14.24    2.20
   5  10   1   20.63    2.73
   5  10   1   18.61    3.06
  -6 -10  -1    2.89    1.81
   6  10   1    2.16    1.94
   6  10   1    0.66    2.27
   7  10   1   15.53    2.72
   7  10   1   19.80    3.21
   8  10   1    1.81    2.52
  -5  11   1   -0.87    2.20
  -4  11   1    5.11    2.33
  -3  11   1    7.80    2.23
  -2  11   1    4.61    1.96
  -1  11   1    0.42    1.88
   0  11   1    5.07    2.06
   1  11   1    3.08    1.86
   2  11   1    1.62    2.64
   2  11   1    1.66    1.70
   3  11   1    1.24    2.65
   3  11   1    3.38    1.66
   4  11   1   -0.06    2.41
   4  11   1   -1.28    1.72
   5  11   1    4.57    2.56
   5  11   1    2.57    2.01
   6  11   1    2.19    2.56
   6  11   1    5.84    2.35
  -2  12   1    0.33    1.95
  -1  12   1   -0.38    1.95
   0  12   1    2.03    2.03
   1  12   1    0.59    1.69
   2  12   1   -1.87    2.42
   2  12   1    1.55    1.82
   3  12   1   11.43    3.06
   3  12   1    9.83    2.08
   5  10  -2    4.88    1.85
  -5 -10   2    5.72    2.44
  -5 -10   2    8.49    2.62
   4  10  -2    1.52    1.77
  -4 -10   2    4.09    2.29
  -4 -10   2    3.41    2.30
   3  10  -2    9.77    2.07
  -3 -10   2   10.38    2.53
   2  10  -2    3.79    1.87
  -2 -10   2    7.03    2.38
   1  10  -2    0.36    1.83
  -1 -10   2   -1.13    2.19
   0  10  -2    0.83    2.16
   0 -10   2    0.43    2.16
  -1  10  -2   12.93    2.41
   1 -10   2   12.47    2.79
  -2  10  -2    5.05    2.20
   2 -10   2    8.61    2.64
  -3  10  -2    0.74    1.96
  -4  10  -2    2.29    2.34
   7   9  -2    2.95    2.14
  -7  -9   2   -0.14    1.92
   6   9  -2    5.31    2.17
  -6  -9   2    3.27    2.29
  -6  -9   2    3.96    2.30
   5   9  -2   -0.90    1.54
   5   9  -2   -0.47    1.71
  -5  -9   2    3.04    2.30
  -5  -9   2    1.27    2.13
   4   9  -2    3.18    1.75
   4   9  -2   -0.19    1.59
  -4  -9   2    5.87    2.00
  -4  -9   2    4.80    2.11
   3   9  -2    0.08    1.68
   3   9  -2    0.13    1.96
  -3  -9   2    0.96    2.03
  -3  -9   2    2.24    2.10
   2   9  -2    7.91    2.00
  -2  -9   2    9.39    2.59
   1   9  -2    5.18    2.03
  -1  -9   2    7.38    2.51
   0   9  -2   -0.82    1.69
   0  -9   2   -0.15    1.98
  -1   9  -2    8.46    2.12
   1  -9   2   10.20    2.52
  -2   9  -2   12.47    2.50
   2  -9   2   16.57    2.70
  -3   9  -2    0.17    1.82
   3  -9   2    4.32    2.07
  -4   9  -2    5.16    2.34
  -5   9  -2    6.15    2.19
  -6   9  -2    5.89    2.10
  -6   9  -2    5.27    2.12
   8   8  -2    6.50    2.75
  -8  -8   2    6.31    2.35
   7   8  -2    3.79    2.40
  -7  -8   2    5.22    2.29
  -7  -8   2    3.66    2.15
   6   8  -2    6.13    2.17
  -6  -8   2    3.85    2.07
  -6  -8   2    4.80    1.89
   5   8  -2   35.12    2.89
  -5  -8   2   39.61    3.12
  -5  -8   2   27.97    2.65
   4   8  -2    4.75    1.99
   4   8  -2   -1.21    1.40
   4   8  -2    0.74    1.49
  -4  -8   2    2.91    1.76
  -4  -8   2   -0.40    1.76
   3   8  -2    1.98    1.85
   3   8  -2   -1.08    1.31
   3   8  -2   -1.16    1.27
  -3  -8   2    0.03    1.78
  -3  -8   2    3.17    1.71
   2   8  -2    2.29    1.27
   2   8  -2    0.23    1.68
  -2  -8   2    0.54    1.77
  -2  -8   2    0.82    1.80
   1   8  -2   19.88    2.43
  -1  -8   2   19.82    2.43
   0   8  -2    5.92    2.00
   0  -8   2    3.22    1.90
  -1   8  -2   -0.61    1.59
   1  -8   2    2.78    1.92
  -2   8  -2   -1.78    1.79
   2  -8   2   -0.90    1.70
  -3   8  -2    0.59    1.99
   3  -8   2    1.11    1.78
  -4   8  -2   12.53    1.89
  -4   8  -2   13.44    2.48
   4  -8   2   13.11    2.16
  -5   8  -2    3.60    1.72
  -5   8  -2    3.69    2.12
  -6   8  -2    0.11    1.75
  -6   8  -2    0.43    1.95
  -7   8  -2    1.81    1.98
  -7   8  -2    0.50    1.91
   9   7  -2    1.61    2.62
  -9  -7   2    4.70    1.94
   8   7  -2    9.18    2.55
  -8  -7   2    8.04    2.22
   7   7  -2    5.99    2.41
  -7  -7   2    1.62    1.74
  -7  -7   2    5.29    2.05
   6   7  -2    3.27    1.98
  -6  -7   2    5.48    1.89
  -6  -7   2    6.44    2.01
   5   7  -2   15.97    2.31
   5   7  -2   18.50    2.41
  -5  -7   2   17.85    2.33
  -5  -7   2   19.21    2.29
   4   7  -2    4.28    1.69
   4   7  -2    3.66    1.55
  -4  -7   2    3.57    1.80
  -4  -7   2    4.05    1.71
   3   7  -2    3.07    1.65
   3   7  -2    1.32    1.34
  -3  -7   2    2.10    1.51
  -3  -7   2    1.09    1.60
   2   7  -2   10.11    1.51
   2   7  -2    7.19    1.58
  -2  -7   2    8.12    1.68
  -2  -7   2   14.96    2.04
   1   7  -2   -1.20    1.02
   1   7  -2   -1.20    1.28
  -1  -7   2    0.61    1.48
  -1  -7   2    0.22    1.59
   0   7  -2   18.63    2.08
   0  -7   2   22.41    2.40
  -1   7  -2    1.65    0.94
  -1   7  -2    1.26    1.46
   1  -7   2    2.75    1.78
  -2   7  -2    3.46    1.09
  -2   7  -2    1.03    1.53
   2  -7   2    1.83    1.71
  -3   7  -2   -2.13    1.09
  -3   7  -2    0.88    1.53
   3  -7   2   -1.72    1.53
  -4   7  -2    0.11    1.79
  -4   7  -2    0.53    1.27
   4  -7   2   -2.50    1.59
  -5   7  -2   14.11    2.19
  -5   7  -2   18.70    2.10
  -6   7  -2    5.89    1.95
  -6   7  -2    8.61    1.98
  -7   7  -2    0.32    1.94
  -7   7  -2   -1.89    1.54
  -8   7  -2   -0.24    2.08
  -8   7  -2    0.10    1.95
   8  -7   2    1.18    1.94
  -9   7  -2    3.03    2.22
  -9   7  -2   -0.02    1.86
  10   6  -2    3.02    2.49
 -10  -6   2    2.79    2.13
   9   6  -2   -1.29    2.11
  -9  -6   2    2.19    2.02
   8   6  -2   -1.15    1.95
  -8  -6   2    0.84    1.70
   7   6  -2    1.90    1.92
  -7  -6   2    1.39    1.80
  -7  -6   2    0.22    1.46
   6   6  -2    4.75    2.05
  -6  -6   2    4.02    1.63
  -6  -6   2    3.13    1.57
   5   6  -2   16.11    2.21
   5   6  -2   14.38    2.01
  -5  -6   2   13.88    1.91
  -5  -6   2   13.60    1.98
   4   6  -2    8.26    1.64
   4   6  -2   10.35    1.82
  -4  -6   2   11.39    1.84
  -4  -6   2   10.66    1.87
   3   6  -2    4.62    1.37
   3   6  -2    5.40    1.54
  -3  -6   2    4.95    1.70
  -3  -6   2    6.00    1.56
   2   6  -2    2.23    1.17
  -2  -6   2    1.92    1.32
  -2  -6   2    3.81    1.52
   1   6  -2   26.35    1.27
   1   6  -2   27.21    1.86
  -1  -6   2   30.02    2.53
  -1  -6   2   30.79    2.10
   0   6  -2    1.85    0.89
   0   6  -2    0.88    1.31
   0   6  -2    0.40    0.70
   0  -6   2    1.08    1.36
  -1   6  -2    0.73    0.80
  -1   6  -2   -1.12    1.40
  -1   6  -2    0.00    0.67
   1  -6   2   -2.25    1.27
  -2   6  -2    3.77    1.04
  -2   6  -2    0.21    1.34
   2  -6   2    4.55    1.49
  -3   6  -2   13.98    1.88
  -3   6  -2   17.66    1.60
   3  -6   2   17.65    1.99
   3  -6   2   18.65    1.29
  -4   6  -2   33.29    2.52
  -4   6  -2   32.67    2.27
   4  -6   2   30.83    2.37
   4  -6   2   30.20    1.87
  -5   6  -2    1.57    1.43
  -5   6  -2    6.71    1.68
   5  -6   2    4.88    1.67
   5  -6   2    1.30    1.22
  -6   6  -2    6.15    1.73
  -6   6  -2   10.21    1.88
   6  -6   2    8.85    1.64
  -7   6  -2   -2.20    1.79
  -7   6  -2   -0.24    1.72
   7  -6   2    1.20    1.57
  -8   6  -2    9.23    2.20
  -8   6  -2    6.81    2.17
   8  -6   2    7.21    1.94
  -9   6  -2   -2.80    1.93
  -9   6  -2   -1.66    1.82
   9  -6   2   -1.52    1.79
 -11  -5   2    2.41    1.97
  10   5  -2    3.16    2.39
 -10  -5   2    5.35    2.12
   9   5  -2    4.74    2.30
  -9  -5   2    7.43    1.90
   8   5  -2   15.41    2.54
  -8  -5   2   11.89    2.20
   7   5  -2    1.80    2.04
  -7  -5   2    1.82    1.43
  -7  -5   2   -0.21    1.67
   6   5  -2    2.98    1.38
   6   5  -2    1.52    1.63
  -6  -5   2    2.95    1.48
  -6  -5   2   -0.17    1.31
   5   5  -2    4.25    1.56
   5   5  -2    1.61    1.30
  -5  -5   2    0.82    1.43
  -5  -5   2    0.96    1.37
   4   5  -2   20.86    1.06
   4   5  -2   24.65    2.24
   4   5  -2   21.59    2.16
  -4  -5   2   20.59    1.82
  -4  -5   2   23.66    1.96
   3   5  -2    0.84    1.18
   3   5  -2    2.17    0.45
   3   5  -2    3.36    1.28
  -3  -5   2   -1.05    1.23
  -3  -5   2    2.49    1.24
   2   5  -2    4.60    1.13
   2   5  -2    4.04    0.50
  -2  -5   2    3.05    1.17
  -2  -5   2    5.11    1.34
   1   5  -2   34.77    1.93
   1   5  -2   35.43    1.27
  -1  -5   2   34.70    2.36
  -1  -5   2   33.88    2.02
   0   5  -2   19.07    1.37
   0   5  -2   17.22    1.12
   0  -5   2   17.85    1.76
   0  -5   2   18.96    1.64
  -1   5  -2    1.81    0.62
  -1   5  -2    1.63    1.17
  -1   5  -2    1.59    0.77
   1  -5   2    1.89    1.36
  -2   5  -2    1.15    0.88
  -2   5  -2    0.78    1.32
   2  -5   2    2.23    0.58
   2  -5   2    1.08    1.22
   2  -5   2    1.48    0.61
  -3   5  -2   23.89    2.06
  -3   5  -2   24.43    1.77
   3  -5   2   24.78    1.55
   3  -5   2   26.19    2.03
  -4   5  -2   18.88    1.71
  -4   5  -2   16.39    1.83
   4  -5   2   19.10    1.53
   4  -5   2   17.45    1.91
  -5   5  -2   14.74    1.77
  -5   5  -2   13.43    1.95
   5  -5   2   13.67    1.73
   5  -5   2   15.09    1.58
  -6   5  -2    8.64    1.76
  -6   5  -2    5.34    1.58
   6  -5   2   10.83    1.67
  -7   5  -2    2.66    1.69
  -7   5  -2    0.29    1.50
   7  -5   2    0.04    1.52
  -8   5  -2   -1.25    1.51
  -8   5  -2    1.52    1.78
   8  -5   2   -0.94    1.68
  -9   5  -2   12.30    2.24
  -9   5  -2   15.70    2.26
   9  -5   2   16.59    2.39
 -10   5  -2   -1.20    1.81
 -10   5  -2    1.54    2.01
  10  -5   2   -0.51    1.92
  11   4  -2    8.73    2.65
 -11  -4   2    7.66    2.21
  10   4  -2    1.06    2.36
 -10  -4   2    4.84    1.99
   9   4  -2    1.14    2.24
  -9  -4   2    0.10    1.57
   8   4  -2   -0.76    1.71
  -8  -4   2   -0.36    1.39
   7   4  -2   30.37    1.91
   7   4  -2   26.74    2.26
   7   4  -2   26.39    2.65
  -7  -4   2   29.69    2.12
  -7  -4   2   27.41    2.25
   6   4  -2   11.89    1.62
   6   4  -2   12.45    1.19
   6   4  -2    9.95    1.91
  -6  -4   2   12.54    1.78
  -6  -4   2   13.89    1.58
   5   4  -2    1.42    1.55
   5   4  -2    1.38    1.09
   5   4  -2    0.87    0.70
  -5  -4   2    0.14    1.15
  -5  -4   2    2.05    1.20
   4   4  -2   16.57    1.74
   4   4  -2   13.72    1.00
   4   4  -2   16.80    1.79
  -4  -4   2   18.02    1.69
  -4  -4   2   17.74    1.74
   3   4  -2   64.81    2.80
   3   4  -2   64.70    2.97
   3   4  -2   64.91    1.79
  -3  -4   2   65.21    2.55
  -3  -4   2   61.42    2.56
   2   4  -2    2.17    0.43
   2   4  -2    3.12    1.02
   2   4  -2    3.44    0.45
  -2  -4   2    2.80    1.14
  -2  -4   2    2.43    1.05
   1   4  -2    2.00    0.89
   1   4  -2    1.70    0.48
  -1  -4   2    3.13    1.15
  -1  -4   2    3.81    1.15
   0   4  -2    0.46    0.56
   0   4  -2    0.79    0.73
   0  -4   2    1.82    1.10
   0  -4   2    0.41    1.06
  -1   4  -2    5.90    0.82
  -1   4  -2    4.82    0.66
  -1   4  -2    4.30    1.15
   1  -4   2    5.05    0.49
   1  -4   2    4.58    1.18
   1  -4   2    4.41    0.45
  -2   4  -2   12.96    1.13
  -2   4  -2   14.85    1.64
   2  -4   2   12.80    1.42
   2  -4   2   15.47    1.14
  -3   4  -2   18.41    1.67
  -3   4  -2   17.58    1.39
   3  -4   2   21.35    1.48
   3  -4   2   21.55    1.74
  -4   4  -2    1.44    1.15
  -4   4  -2   -0.48    1.02
   4  -4   2   -0.24    1.02
   4  -4   2    0.51    0.99
  -5   4  -2   34.71    2.34
  -5   4  -2   37.07    2.43
   5  -4   2   32.71    3.59
   5  -4   2   35.34    1.96
   5  -4   2   40.28    2.25
  -6   4  -2   25.76    2.16
  -6   4  -2   16.87    1.90
   6  -4   2   21.11    1.90
   6  -4   2   15.23    2.77
  -7   4  -2   12.19    1.68
  -7   4  -2    9.14    1.71
   7  -4   2   12.11    1.88
   7  -4   2    5.33    2.49
  -8   4  -2    6.78    1.96
  -8   4  -2    6.53    1.75
   8  -4   2    3.73    2.46
   8  -4   2    4.68    1.77
  -9   4  -2   -2.57    1.52
  -9   4  -2    1.85    1.89
   9  -4   2   -0.70    2.52
   9  -4   2    1.55    1.88
 -10   4  -2    4.31    2.14
  10  -4   2    5.45    2.05
  10  -4   2    4.37    2.89
 -11   4  -2   -0.29    2.11
  11  -4   2   -0.41    1.98
  11  -4   2    2.40    2.88
  11   3  -2    0.56    2.12
  11   3  -2   -1.77    1.75
 -11  -3   2    0.70    2.02
  10   3  -2   15.63    2.14
  10   3  -2   16.16    2.69
 -10  -3   2   12.84    2.08
   9   3  -2    1.79    1.42
   9   3  -2    1.95    1.92
  -9  -3   2    1.35    1.51
   8   3  -2    7.16    1.44
   8   3  -2    3.87    1.90
  -8  -3   2    2.30    1.61
   7   3  -2    1.77    1.19
   7   3  -2    3.06    1.13
   7   3  -2   -0.20    1.58
  -7  -3   2    1.96    1.08
  -7  -3   2   -1.31    1.23
   6   3  -2   58.37    3.19
   6   3  -2   57.16    2.87
   6   3  -2   60.66    2.32
  -6  -3   2   61.49    2.50
  -6  -3   2   57.36    2.61
   5   3  -2   15.47    1.87
   5   3  -2   15.40    1.51
   5   3  -2   17.07    1.27
  -5  -3   2   18.75    1.50
  -5  -3   2   17.83    1.58
   4   3  -2    0.61    1.18
   4   3  -2    0.76    0.60
   4   3  -2    1.33    0.89
  -4  -3   2    0.58    1.01
  -4  -3   2    0.71    1.03
   3   3  -2   -0.09    1.13
   3   3  -2    0.63    0.48
   3   3  -2    1.82    0.87
  -3  -3   2    2.28    0.97
  -3  -3   2    0.19    0.95
   2   3  -2   26.92    0.99
   2   3  -2   27.02    1.00
   2   3  -2   27.27    1.80
  -2  -3   2   25.34    1.77
  -2  -3   2   25.13    1.66
   1   3  -2  282.27    6.55
   1   3  -2  293.96    7.81
   1   3  -2  284.86    6.55
  -1  -3   2  278.33    6.82
  -1  -3   2  292.25    7.23
   0   3  -2    0.90    0.67
   0   3  -2    0.59    0.54
   0  -3   2    1.07    0.98
   0  -3   2    0.64    0.91
  -1   3  -2   28.05    1.39
  -1   3  -2   28.84    1.17
   1  -3   2   29.08    1.73
   1  -3   2   30.41    1.15
   1  -3   2   30.38    1.21
  -2   3  -2    5.53    1.21
  -2   3  -2    3.71    0.88
   2  -3   2    5.15    1.05
   2  -3   2    3.67    0.79
  -3   3  -2   97.68    3.09
  -3   3  -2   97.08    3.23
   3  -3   2  100.36    3.03
   3  -3   2  103.55    3.17
   3  -3   2   93.66    4.41
  -4   3  -2    6.85    1.30
  -4   3  -2    4.14    1.10
   4  -3   2    5.05    1.05
   4  -3   2    6.35    1.11
   4  -3   2    3.28    1.67
  -5   3  -2    4.06    1.24
  -5   3  -2    5.95    1.35
   5  -3   2    6.13    0.59
   5  -3   2    2.89    1.79
   5  -3   2    6.22    0.54
   5  -3   2    3.29    1.10
   5  -3   2    5.72    1.09
  -6   3  -2   27.68    2.15
  -6   3  -2   34.05    2.19
   6  -3   2   33.46    1.49
   6  -3   2   30.85    2.28
   6  -3   2   32.07    3.39
  -7   3  -2   42.06    2.48
  -7   3  -2   42.27    2.62
   7  -3   2   43.17    2.56
   7  -3   2   36.64    3.99
  -8   3  -2    6.46    1.85
  -8   3  -2    6.22    1.66
   8  -3   2    1.67    1.67
   8  -3   2    7.96    2.60
  -9   3  -2   -2.27    1.64
  -9   3  -2   -0.32    1.42
   9  -3   2    3.92    2.53
   9  -3   2    1.55    1.75
 -10   3  -2    0.08    1.79
  10  -3   2    5.24    2.74
  10  -3   2    1.81    1.81
 -11   3  -2    1.80    2.02
  11  -3   2    5.79    3.37
  11  -3   2    6.08    2.18
  12   2  -2    0.13    2.15
  12   2  -2   -1.46    1.99
 -12  -2   2    1.53    2.09
  11   2  -2    0.92    1.88
  11   2  -2    0.44    2.29
 -11  -2   2   -0.72    1.72
  10   2  -2   -0.57    1.61
  10   2  -2   -1.54    2.09
 -10  -2   2    0.47    1.62
   9   2  -2    8.11    1.75
   9   2  -2    8.73    2.35
  -9  -2   2    8.81    1.80
   8   2  -2    1.85    1.41
   8   2  -2    1.12    1.68
   8   2  -2    0.70    1.27
  -8  -2   2    1.29    0.97
  -8  -2   2    4.56    1.49
   7   2  -2   18.99    2.14
   7   2  -2   13.47    1.51
   7   2  -2   11.29    1.95
  -7  -2   2   15.43    1.87
  -7  -2   2   17.18    1.40
  -7  -2   2   14.88    1.32
   6   2  -2    4.26    1.04
   6   2  -2    4.44    1.13
   6   2  -2    3.97    1.49
  -6  -2   2    5.23    1.26
  -6  -2   2    4.35    0.79
  -6  -2   2    4.73    1.06
   5   2  -2   31.51    2.30
   5   2  -2   32.81    1.67
   5   2  -2   32.63    1.88
  -5  -2   2   37.75    1.86
  -5  -2   2   36.48    1.33
  -5  -2   2   32.62    2.04
   4   2  -2   99.82    3.54
   4   2  -2  100.04    3.79
   4   2  -2   98.57    2.78
  -4  -2   2   95.37    2.44
  -4  -2   2   96.58    2.43
  -4  -2   2   97.57    3.02
  -4  -2   2   99.34    3.07
   3   2  -2    0.68    0.69
   3   2  -2    0.22    0.55
   3   2  -2    0.52    1.05
  -3  -2   2    1.90    0.99
  -3  -2   2    0.67    0.91
   2   2  -2    9.20    0.79
   2   2  -2    7.68    1.11
   2   2  -2    9.71    0.78
  -2  -2   2   10.62    1.21
  -2  -2   2    6.86    1.08
   1   2  -2   27.64    1.54
   1   2  -2   29.89    1.10
   1   2  -2   29.03    1.08
  -1  -2   2   27.88    1.51
  -1  -2   2   30.01    1.65
   0   2  -2   96.28    2.49
   0   2  -2   91.44    2.83
   0   2  -2   94.26    2.49
   0  -2   2   95.78    2.87
   0  -2   2   92.31    2.95
   0  -2   2   96.52    2.35
   0  -2   2   96.60    2.34
   0  -2   2   93.10    2.70
  -1   2  -2   49.45    1.58
  -1   2  -2   51.55    1.76
   1  -2   2   51.31    1.63
   1  -2   2   49.22    1.97
   1  -2   2   51.68    1.61
   1  -2   2   50.55    2.67
   1  -2   2   49.93    1.83
   1  -2   2   46.97    1.64
  -2   2  -2    2.92    1.02
  -2   2  -2    2.75    0.84
   2  -2   2    3.65    0.90
   2  -2   2    2.75    1.31
   2  -2   2    2.99    0.82
   2  -2   2    3.33    0.37
  -3   2  -2   58.85    2.24
  -3   2  -2   60.84    2.20
   3  -2   2   57.41    2.11
   3  -2   2   42.26    3.10
   3  -2   2   48.79    1.56
   3  -2   2   57.58    2.04
  -4   2  -2   11.55    1.25
  -4   2  -2   11.80    1.33
   4  -2   2    9.26    0.80
   4  -2   2   10.98    0.86
   4  -2   2   10.31    1.05
   4  -2   2    8.68    1.22
  -5   2  -2    5.17    1.25
  -5   2  -2    7.03    1.16
   5  -2   2    5.35    0.79
   5  -2   2    5.97    1.23
   5  -2   2    6.32    0.93
   5  -2   2    4.97    1.71
  -6   2  -2   -0.54    1.01
  -6   2  -2   -0.96    1.06
   6  -2   2    1.02    0.82
   6  -2   2    0.51    1.10
   6  -2   2   -2.05    1.56
  -7   2  -2   33.07    2.06
  -7   2  -2   31.23    2.37
   7  -2   2   32.68    3.55
   7  -2   2   29.51    1.89
   7  -2   2   27.85    2.39
  -8   2  -2    1.42    1.20
  -8   2  -2    2.28    1.49
   8  -2   2    1.71    1.24
   8  -2   2    1.73    1.42
   8  -2   2    3.18    2.51
  -9   2  -2    6.03    1.46
  -9   2  -2    8.28    2.04
   9  -2   2    6.36    1.95
   9  -2   2    4.43    2.46
 -10   2  -2    2.39    1.92
  10  -2   2    0.76    1.76
  10  -2   2    3.21    2.86
 -11   2  -2    3.78    2.14
  11  -2   2    3.43    2.17
  11  -2   2    1.14    3.00
 -12   2  -2    2.11    2.17
  12  -2   2    4.02    2.29
  12  -2   2    6.01    3.38
  12   1  -2   14.87    2.70
  12   1  -2   25.86    3.00
 -12  -1   2   23.37    2.90
  11   1  -2    5.26    2.13
  11   1  -2    2.09    2.07
 -11  -1   2    5.42    1.93
  10   1  -2    2.34    1.93
  10   1  -2    3.88    1.88
 -10  -1   2    6.59    2.03
 -10  -1   2    4.11    1.54
   9   1  -2    2.35    1.80
   9   1  -2    2.56    1.64
   9   1  -2    0.84    1.37
  -9  -1   2    2.77    1.33
  -9  -1   2    1.65    1.37
  -9  -1   2    0.34    1.68
   8   1  -2    5.98    1.84
   8   1  -2   13.42    1.75
   8   1  -2   10.06    1.80
  -8  -1   2    9.15    1.46
  -8  -1   2    8.41    1.60
  -8  -1   2   10.05    1.42
   7   1  -2    2.56    1.29
   7   1  -2    2.60    1.56
   7   1  -2    3.82    1.25
  -7  -1   2    1.81    1.16
  -7  -1   2    3.82    1.33
  -7  -1   2    2.96    1.07
  -7  -1   2    2.63    0.94
   6   1  -2    1.34    0.99
   6   1  -2    2.11    1.36
   6   1  -2    1.03    1.01
  -6  -1   2   -0.02    1.06
  -6  -1   2   -0.70    0.84
  -6  -1   2   -0.09    0.81
  -6  -1   2   -1.04    0.93
   5   1  -2   34.38    1.94
   5   1  -2   38.35    2.36
   5   1  -2   35.52    1.74
  -5  -1   2   34.78    1.61
  -5  -1   2   36.65    1.69
  -5  -1   2   37.00    1.89
  -5  -1   2   33.08    1.88
   4   1  -2    4.38    1.28
   4   1  -2    5.53    0.86
  -4  -1   2    5.34    0.96
  -4  -1   2    5.05    1.04
  -4  -1   2    8.00    1.24
  -4  -1   2    6.96    0.79
  -4  -1   2    4.93    0.84
   3   1  -2  133.10    4.34
   3   1  -2  139.42    4.38
   3   1  -2  136.72    3.51
  -3  -1   2  135.41    3.39
  -3  -1   2  134.13    3.67
  -3  -1   2  134.93    3.41
  -3  -1   2  139.48    3.68
   2   1  -2   34.40    1.31
   2   1  -2   34.94    1.34
   2   1  -2   32.14    1.76
  -2  -1   2   34.65    1.21
  -2  -1   2   31.69    1.54
  -2  -1   2   31.57    1.54
  -2  -1   2   35.41    1.20
   1   1  -2    7.26    0.99
   1   1  -2    6.09    0.64
   1   1  -2    8.55    0.85
   1   1  -2    7.59    0.67
  -1  -1   2    6.84    0.92
  -1  -1   2    6.75    0.57
  -1  -1   2    6.28    0.60
  -1  -1   2    5.79    0.95
   0   1  -2    1.24    0.66
   0   1  -2    1.53    0.60
   0   1  -2   -0.28    0.76
   0   1  -2    1.72    0.61
   0  -1   2    0.55    0.72
   0  -1   2    1.13    0.72
   0  -1   2    2.31    0.60
   0  -1   2    1.21    0.87
   0  -1   2    1.50    0.87
   0  -1   2    1.48    0.52
  -1   1  -2   77.34    2.29
  -1   1  -2   79.59    2.28
   1  -1   2   77.77    2.26
   1  -1   2   76.78    2.37
   1  -1   2   78.90    2.22
   1  -1   2   78.75    2.20
   1  -1   2   77.00    3.20
   1  -1   2   79.67    2.32
  -2   1  -2   29.91    1.52
   2  -1   2   28.49    2.05
   2  -1   2   29.81    1.53
   2  -1   2   29.58    1.13
   2  -1   2   27.96    1.41
  -3   1  -2  248.37    6.22
  -3   1  -2  250.65    6.16
   3  -1   2  250.62    6.01
   3  -1   2  253.49    6.20
   3  -1   2  252.55    6.55
   3  -1   2  249.89    8.48
  -4   1  -2   16.29    1.36
  -4   1  -2   16.17    1.35
   4  -1   2   11.86    2.16
   4  -1   2   14.21    1.02
   4  -1   2   11.49    1.17
  -5   1  -2   59.16    2.42
  -5   1  -2   57.56    2.20
   5  -1   2   57.79    3.42
   5  -1   2   60.65    1.88
   5  -1   2   61.18    2.27
   5  -1   2   62.01    2.39
  -6   1  -2   12.08    1.20
  -6   1  -2   12.62    1.53
   6  -1   2    7.58    1.95
   6  -1   2   10.09    1.24
   6  -1   2    9.31    1.33
  -7   1  -2   68.15    3.10
  -7   1  -2   66.28    2.58
   7  -1   2   64.67    2.87
   7  -1   2   67.88    3.05
   7  -1   2   69.88    4.38
  -8   1  -2   11.59    1.84
  -8   1  -2   11.90    1.42
   8  -1   2   11.25    2.50
   8  -1   2   13.55    1.63
   8  -1   2   12.23    1.91
  -9   1  -2    1.69    1.56
  -9   1  -2    4.37    1.40
   9  -1   2    2.14    1.74
   9  -1   2    0.40    2.31
   9  -1   2    3.34    1.43
 -10   1  -2    7.80    2.05
  10  -1   2    9.07    2.16
  10  -1   2   11.60    2.82
 -11   1  -2    0.03    1.89
  11  -1   2    1.60    2.85
  11  -1   2    0.36    2.02
 -12   1  -2    0.81    2.05
  12  -1   2   -3.58    2.02
  12  -1   2    5.66    2.82
  12   0  -2   -1.30    2.02
  12   0  -2   -2.88    2.09
 -12   0   2    0.14    2.06
  11   0  -2    3.45    2.03
  11   0  -2    4.21    2.10
 -11   0   2    1.75    1.77
 -11   0   2   -1.78    1.89
  10   0  -2   -1.03    1.70
  10   0  -2    1.01    1.77
 -10   0   2    1.90    1.62
 -10   0   2   -0.93    1.33
 -10   0   2    0.81    1.63
   9   0  -2    0.57    1.58
   9   0  -2    1.24    1.57
   9   0  -2    0.83    1.67
  -9   0   2    1.53    1.36
  -9   0   2   -0.41    1.58
  -9   0   2   -0.90    1.39
   8   0  -2   -0.75    1.28
   8   0  -2    0.39    1.45
   8   0  -2    0.29    1.46
  -8   0   2    2.23    1.22
  -8   0   2   -0.08    1.26
  -8   0   2   -0.78    1.24
   7   0  -2    2.78    1.27
   7   0  -2    4.98    1.35
   7   0  -2    1.61    1.56
  -7   0   2    3.34    1.24
  -7   0   2    1.83    1.14
  -7   0   2    4.79    0.94
   6   0  -2    0.30    1.01
   6   0  -2   -0.40    1.01
   6   0  -2    0.50    1.21
  -6   0   2    1.48    1.03
  -6   0   2    0.23    1.00
   5   0  -2    5.79    1.33
   5   0  -2    8.01    1.24
   5   0  -2    5.68    1.03
  -5   0   2    6.67    1.03
  -5   0   2    7.15    1.10
   4   0  -2  503.36   11.31
   4   0  -2  488.28   12.94
   4   0  -2  485.80   14.76
  -4   0   2  481.14   11.40
  -4   0   2  468.15   11.19
  -4   0   2  486.62   14.76
  -4   0   2  476.14   10.95
   3   0  -2   43.12    2.09
   3   0  -2   44.45    1.73
   3   0  -2   43.53    1.73
  -3   0   2   43.58    1.70
  -3   0   2   43.58    1.75
  -3   0   2   45.32    1.80
  -3   0   2   40.95    1.87
   2   0  -2  537.74   12.30
   2   0  -2  549.34   14.07
  -2   0   2  544.34   12.52
  -2   0   2  538.28   12.26
  -2   0   2  557.43   12.28
  -2   0   2  540.36   16.08
  -2   0   2  541.08   11.93
   1   0  -2  271.43    7.09
   1   0  -2  269.03    6.00
   1   0  -2  255.14    6.16
   1   0  -2  255.61    6.15
   1   0  -2  266.53    7.90
  -1   0   2  268.70    7.90
  -1   0   2  264.13    6.14
  -1   0   2  273.25    7.10
  -1   0   2  272.57    6.39
  -1   0   2  267.24    6.17
  -1   0   2  260.41    5.99
   0   0  -2   10.65    0.78
   0   0  -2   11.45    0.83
   0   0  -2   11.17    0.86
   0   0  -2   11.57    1.13
   0   0  -2    8.37    0.88
   0   0   2    7.69    0.86
   0   0   2   12.80    0.87
   0   0   2    8.99    0.76
   0   0   2   10.44    0.80
   0   0   2   10.68    0.95
  -1   0  -2  448.35    9.62
  -1   0  -2  448.35   13.64
  -1   0  -2  424.11   10.11
  -1   0  -2  428.68   10.12
  -1   0  -2  454.10   11.33
   1   0   2  443.41   11.33
   1   0   2  460.34   10.13
   1   0   2  452.37   10.14
   1   0   2  448.27   13.64
   1   0   2  448.97    9.62
   1   0   2  444.84   10.14
  -2   0  -2    0.12    0.79
   2   0   2    0.38    0.61
   2   0   2    0.10    1.17
   2   0   2    0.25    0.62
   2   0   2    0.11    0.76
  -3   0  -2   22.27    1.51
  -3   0  -2   18.91    1.13
   3   0   2   20.57    1.95
   3   0   2   21.07    1.37
   3   0   2   19.91    0.99
  -4   0  -2   15.84    1.34
  -4   0  -2   12.48    0.92
   4   0   2   14.73    1.81
   4   0   2   12.45    0.80
   4   0   2   14.49    1.31
  -5   0  -2    1.07    0.96
  -5   0  -2    0.42    0.70
   5   0   2    2.65    0.98
   5   0   2    2.90    1.57
  -6   0  -2   23.89    1.95
  -6   0  -2   26.99    1.47
   6   0   2   27.33    1.97
   6   0   2   23.49    2.56
   6   0   2   26.96    1.85
  -7   0  -2  132.96    4.51
  -7   0  -2  151.33    4.05
   7   0   2  146.69    4.88
   7   0   2  149.01    6.38
   7   0   2  144.37    4.58
  -8   0  -2    5.60    1.05
  -8   0  -2    5.39    1.59
   8   0   2    5.90    2.30
   8   0   2    3.81    1.56
   8   0   2    7.95    1.65
  -9   0  -2   12.58    1.96
   9   0   2   13.04    2.81
   9   0   2   13.04    1.87
   9   0   2   13.22    1.93
 -10   0  -2    3.94    1.91
  10   0   2    2.47    1.80
  10   0   2    2.55    1.73
  10   0   2    7.31    2.81
 -11   0  -2   18.43    2.47
  11   0   2   21.86    2.75
  11   0   2   23.53    3.79
 -12   0  -2    4.04    2.15
  12   0   2    9.46    3.30
  12   0   2    5.20    2.29
  12  -1  -2   15.19    2.93
  12  -1  -2   28.00    3.14
 -12   1   2   21.91    2.65
 -12   1   2   20.48    2.84
  11  -1  -2    6.30    2.15
  11  -1  -2    2.34    2.24
 -11   1   2    2.83    1.92
  10  -1  -2    1.61    1.86
  10  -1  -2    0.51    1.80
  10  -1  -2   -1.02    1.63
 -10   1   2   -0.41    1.69
 -10   1   2    0.73    1.51
   9  -1  -2   -0.10    1.63
   9  -1  -2    0.08    1.75
   9  -1  -2   -0.62    1.47
  -9   1   2    0.22    1.48
  -9   1   2   -0.03    1.31
   8  -1  -2   -0.74    1.51
   8  -1  -2    1.54    1.37
   8  -1  -2    1.34    1.66
  -8   1   2    3.74    1.30
  -8   1   2    3.55    1.50
   7  -1  -2   22.72    1.98
   7  -1  -2   30.89    2.51
   7  -1  -2   25.91    2.29
  -7   1   2   25.03    1.96
  -7   1   2   25.08    1.97
   6  -1  -2    4.29    1.28
   6  -1  -2    3.22    1.36
   6  -1  -2    3.35    1.10
  -6   1   2    2.51    1.13
  -6   1   2    4.39    1.17
   5  -1  -2   25.63    2.06
   5  -1  -2   29.18    1.96
   5  -1  -2   29.68    1.75
  -5   1   2   31.87    1.84
  -5   1   2   29.77    1.83
   4  -1  -2    5.51    1.05
   4  -1  -2    5.19    1.14
   4  -1  -2    5.96    1.07
  -4   1   2    5.20    1.04
  -4   1   2    6.47    1.13
   3  -1  -2  225.14    5.89
   3  -1  -2  240.18    6.73
  -3   1   2  246.01    6.05
  -3   1   2  246.18    5.95
  -3   1   2  250.92    7.65
   2  -1  -2    0.30    0.71
   2  -1  -2   -0.84    0.88
  -2   1   2    0.41    0.78
  -2   1   2   -0.99    0.80
  -2   1   2    0.86    0.69
   1  -1  -2  229.76    6.10
   1  -1  -2  234.57    5.35
  -1   1   2  215.45    5.34
  -1   1   2  224.19    5.44
  -1   1   2  225.74    5.33
   0  -1  -2  113.89    2.95
   0  -1  -2  118.15    2.96
   0  -1  -2  118.62    2.94
   0  -1  -2  116.60    3.86
   0  -1  -2  118.44    3.38
   0   1   2  118.53    2.98
   0   1   2  117.16    3.00
   0   1   2  118.44    2.71
   0   1   2  117.79    3.35
   0   1   2  117.29    3.87
  -1  -1  -2  445.64   13.34
  -1  -1  -2  439.92    9.22
  -1  -1  -2  431.70   11.16
  -1  -1  -2  406.27    9.86
  -1  -1  -2  446.74    9.84
  -1  -1  -2  434.74    9.87
   1   1   2  436.83    9.22
   1   1   2  424.84   11.15
   1   1   2  448.34   13.35
   1   1   2  439.84    9.89
  -2  -1  -2   78.24    2.34
   2   1   2   79.61    3.20
   2   1   2   78.34    2.30
  -3  -1  -2   37.44    1.12
  -3  -1  -2   37.86    1.68
   3   1   2   36.24    1.12
   3   1   2   31.24    1.56
   3   1   2   34.39    2.26
  -4  -1  -2   22.60    1.45
  -4  -1  -2   25.96    1.00
   4   1   2   25.03    0.74
   4   1   2   24.81    1.48
   4   1   2   21.46    2.28
  -5  -1  -2   20.08    1.62
  -5  -1  -2   19.31    1.00
   5   1   2   19.14    0.97
   5   1   2   16.35    1.38
   5   1   2   19.61    2.17
  -6  -1  -2    7.31    0.76
  -6  -1  -2    6.28    1.18
   6   1   2    4.93    1.11
   6   1   2    5.91    1.66
  -7  -1  -2    7.58    1.42
  -7  -1  -2    5.48    0.83
   7   1   2    4.87    2.06
   7   1   2    4.67    1.43
   7   1   2    6.30    1.26
  -8  -1  -2    4.19    1.39
  -8  -1  -2    3.91    0.90
   8   1   2    1.24    1.91
   8   1   2    2.30    1.54
   8   1   2    3.40    1.48
  -9  -1  -2   -1.56    1.47
   9   1   2    0.21    2.43
   9   1   2    2.28    1.57
   9   1   2   -0.04    1.53
 -10  -1  -2    3.04    1.70
  10   1   2    0.50    2.31
  10   1   2    5.27    1.85
  10   1   2    3.44    1.81
 -11  -1  -2   -0.27    1.73
  11   1   2    2.83    1.91
  11   1   2    1.17    2.80
  11   1   2    2.56    1.78
 -12  -1  -2    4.83    2.12
  12   1   2    8.64    3.35
  12   1   2   11.76    2.52
  12   1   2    4.45    2.22
  12  -2  -2   17.84    2.74
 -12   2   2   23.26    2.89
  11  -2  -2    8.87    2.39
  11  -2  -2   10.93    2.48
 -11   2   2    6.45    2.09
  10  -2  -2    8.61    2.02
  10  -2  -2    7.99    2.05
  10  -2  -2   11.02    2.50
 -10   2   2    9.45    2.14
 -10   2   2    9.48    1.88
   9  -2  -2    4.35    1.77
   9  -2  -2    7.77    1.98
   9  -2  -2    8.89    2.21
  -9   2   2    7.31    1.88
  -9   2   2    6.86    1.66
   8  -2  -2   15.44    2.06
   8  -2  -2   11.72    1.79
   8  -2  -2   11.74    2.19
  -8   2   2   10.72    1.64
  -8   2   2   10.99    1.71
   7  -2  -2   20.64    1.95
   7  -2  -2   19.45    2.19
   7  -2  -2   16.62    1.81
  -7   2   2   16.43    1.60
  -7   2   2   19.75    1.92
   6  -2  -2   50.56    2.91
   6  -2  -2   49.96    2.38
   6  -2  -2   47.35    2.60
  -6   2   2   45.16    2.45
  -6   2   2   47.99    2.28
   5  -2  -2   12.60    1.61
   5  -2  -2   11.65    1.44
   5  -2  -2   15.40    1.48
  -5   2   2   11.28    1.29
  -5   2   2   13.05    1.44
   4  -2  -2    0.50    0.98
   4  -2  -2    4.73    1.21
  -4   2   2    1.11    0.92
  -4   2   2    0.29    1.05
   3  -2  -2   77.96    2.54
   3  -2  -2   81.88    2.82
  -3   2   2   82.39    2.58
  -3   2   2   83.43    2.76
   2  -2  -2  164.35    4.82
   2  -2  -2  173.81    4.34
  -2   2   2  170.10    4.45
  -2   2   2  175.15    4.37
   1  -2  -2  173.59    4.31
   1  -2  -2  186.31    4.35
   1  -2  -2  180.78    4.92
  -1   2   2  169.19    4.88
  -1   2   2  175.47    4.38
  -1   2   2  174.28    4.44
   0  -2  -2  405.58    9.23
   0  -2  -2  417.55    9.22
   0  -2  -2  395.52   10.50
   0  -2  -2  410.16    9.32
   0   2   2  409.11    9.23
   0   2   2  411.08   12.52
   0   2   2  403.20    9.25
   0   2   2  393.32   10.50
   0   2   2  413.12    9.32
  -1  -2  -2   67.70    1.89
  -1  -2  -2   66.56    1.88
  -1  -2  -2   64.42    2.72
  -1  -2  -2   64.85    1.79
   1   2   2   64.98    1.78
   1   2   2   64.72    1.49
   1   2   2   63.77    1.92
   1   2   2   65.75    2.75
  -2  -2  -2    5.69    0.45
  -2  -2  -2    6.48    0.76
  -2  -2  -2    7.54    0.77
  -2  -2  -2    5.99    0.40
   2   2   2    7.22    0.82
   2   2   2    5.69    1.21
  -3  -2  -2   58.14    1.89
  -3  -2  -2   56.25    1.54
   3   2   2   52.31    1.89
   3   2   2   57.34    2.91
  -4  -2  -2    0.79    0.77
   4   2   2    0.65    1.28
   4   2   2    0.14    0.83
   4   2   2    0.18    0.35
  -5  -2  -2   70.35    2.48
   5   2   2   73.20    3.60
   5   2   2   73.90    2.56
  -6  -2  -2   11.74    1.29
  -6  -2  -2   12.87    0.76
   6   2   2   15.62    0.78
   6   2   2   13.03    2.07
   6   2   2   12.76    1.28
  -7  -2  -2   92.98    3.23
  -7  -2  -2   92.68    2.45
   7   2   2   85.97    4.61
   7   2   2   94.55    3.35
  -8  -2  -2    2.43    1.31
   8   2   2    2.94    1.85
   8   2   2   -0.49    1.56
   8   2   2    0.66    1.17
  -9  -2  -2   28.29    2.45
  -9  -2  -2   30.87    2.15
   9   2   2   29.34    2.89
   9   2   2   32.27    2.47
   9   2   2   33.38    3.58
 -10  -2  -2    0.72    1.53
 -10  -2  -2    0.24    1.32
  10   2   2   -2.95    2.33
  10   2   2    1.89    1.65
  10   2   2    0.24    1.65
 -11  -2  -2   11.15    2.01
 -11  -2  -2   10.01    1.85
  11   2   2   10.26    2.21
  11   2   2    5.12    2.94
  11   2   2   10.52    2.16
  12   2   2    0.56    2.04
  12   2   2    2.39    2.24
  12   2   2    2.13    2.88
  12  -3  -2    3.53    2.30
 -12   3   2   -0.15    2.19
  11  -3  -2    3.63    2.13
 -11   3   2    6.37    2.02
 -11   3   2    7.33    2.19
  10  -3  -2    1.61    2.10
  10  -3  -2   -0.68    1.88
 -10   3   2   -1.21    1.83
 -10   3   2    0.76    1.67
   9  -3  -2    9.35    1.96
   9  -3  -2    8.20    1.88
  -9   3   2   13.02    1.99
  -9   3   2   13.88    2.22
   8  -3  -2    0.53    1.58
   8  -3  -2   -1.02    1.45
  -8   3   2   -1.01    1.20
  -8   3   2   -0.49    1.52
   7  -3  -2   37.66    2.61
   7  -3  -2   34.79    2.44
  -7   3   2   37.06    2.43
  -7   3   2   36.03    2.44
   6  -3  -2    5.34    1.30
   6  -3  -2    5.58    1.37
  -6   3   2    4.65    1.34
  -6   3   2    4.32    1.23
   5  -3  -2   42.80    2.22
   5  -3  -2   43.25    2.26
  -5   3   2   43.39    2.35
  -5   3   2   43.89    2.19
   4  -3  -2  113.57    3.45
   4  -3  -2  109.36    3.66
  -4   3   2  106.50    3.48
  -4   3   2  115.73    3.52
   3  -3  -2   -0.34    0.87
   3  -3  -2   -0.10    0.89
  -3   3   2   -0.07    1.07
  -3   3   2    0.62    0.94
   2  -3  -2   71.47    2.45
   2  -3  -2   69.54    2.21
  -2   3   2   65.54    2.37
  -2   3   2   62.01    2.19
   1  -3  -2   11.71    1.09
   1  -3  -2   11.68    0.90
   1  -3  -2    7.87    0.81
  -1   3   2   10.16    0.94
  -1   3   2   11.04    1.07
   0  -3  -2   27.29    1.16
   0  -3  -2   23.30    1.13
   0  -3  -2   25.67    1.57
   0   3   2   27.45    1.13
   0   3   2   24.27    1.21
   0   3   2   24.87    1.42
  -1  -3  -2  296.54    6.85
  -1  -3  -2  306.36    6.85
  -1  -3  -2  298.87    7.01
   1   3   2  290.90    9.68
   1   3   2  306.70    7.02
   1   3   2  304.66    6.92
   1   3   2  304.14    6.93
   1   3   2  299.53    6.58
  -2  -3  -2   47.52    1.43
  -2  -3  -2   48.37    1.42
  -2  -3  -2   44.86    1.39
  -2  -3  -2   47.93    1.33
   2   3   2   43.82    2.48
   2   3   2   48.63    1.35
   2   3   2   48.98    1.56
   2   3   2   43.65    1.40
  -3  -3  -2    0.97    0.52
  -3  -3  -2    0.15    0.57
   3   3   2    0.25    0.32
   3   3   2    0.68    0.61
   3   3   2    0.75    0.63
   3   3   2    0.15    1.28
  -4  -3  -2    3.14    0.72
  -4  -3  -2    2.27    0.64
  -4  -3  -2    4.95    0.71
   4   3   2    3.10    1.30
   4   3   2    3.34    0.58
   4   3   2    2.67    0.76
  -5  -3  -2    0.06    0.70
  -5  -3  -2   -0.24    0.74
   5   3   2    1.31    0.82
   5   3   2   -0.26    0.41
   5   3   2   -0.31    1.19
  -6  -3  -2    1.56    0.87
  -6  -3  -2    0.29    0.86
   6   3   2    1.47    1.42
   6   3   2    1.51    0.92
  -7  -3  -2    3.53    1.05
  -7  -3  -2    3.30    1.02
   7   3   2    3.13    1.68
   7   3   2    3.49    1.16
  -8  -3  -2    9.12    1.32
  -8  -3  -2    9.02    1.36
   8   3   2    7.53    1.77
   8   3   2   11.39    2.24
   8   3   2    7.53    1.42
  -9  -3  -2    5.83    1.43
  -9  -3  -2    4.74    1.36
   9   3   2    5.33    2.06
   9   3   2    7.14    2.25
   9   3   2    4.31    1.42
 -10  -3  -2   -0.32    1.40
 -10  -3  -2   -0.27    1.35
  10   3   2    0.31    1.58
  10   3   2   -1.81    1.89
  10   3   2   -1.96    2.28
  11   3   2    4.51    1.82
  11   3   2    2.09    2.76
  11   3   2    4.55    2.33
  12   3   2    4.14    2.45
  12   3   2    3.58    2.01
  12   3   2    0.49    3.02
  11  -4  -2   11.36    2.50
 -11   4   2    9.68    2.26
 -11   4   2    7.82    2.13
  10  -4  -2    1.98    2.04
 -10   4   2    1.37    1.79
 -10   4   2    0.93    1.99
   9  -4  -2    1.46    1.67
   9  -4  -2   -2.26    1.50
  -9   4   2   -1.61    1.84
  -9   4   2    0.20    1.62
   8  -4  -2   26.77    2.59
   8  -4  -2   28.72    2.49
  -8   4   2   31.43    2.65
  -8   4   2   26.62    2.41
   7  -4  -2    2.65    1.47
   7  -4  -2   10.51    1.83
  -7   4   2    3.88    1.61
  -7   4   2    1.42    1.54
   6  -4  -2    2.00    1.29
   6  -4  -2    1.98    1.21
  -6   4   2   -0.16    1.34
  -6   4   2    0.73    1.23
   5  -4  -2    3.19    1.18
   5  -4  -2    3.91    1.15
  -5   4   2    3.52    1.24
  -5   4   2    2.24    1.15
   4  -4  -2   28.26    1.84
   4  -4  -2   26.74    1.79
  -4   4   2   27.02    1.76
  -4   4   2   26.20    1.86
   3  -4  -2    6.43    0.98
   3  -4  -2    7.65    1.06
  -3   4   2    7.84    1.13
  -3   4   2    7.29    1.22
   2  -4  -2    0.71    0.89
   2  -4  -2    2.81    0.77
  -2   4   2    3.25    1.06
  -2   4   2    3.07    0.91
   1  -4  -2  181.78    4.53
   1  -4  -2  188.60    4.55
   1  -4  -2  181.69    5.22
  -1   4   2  190.30    4.92
  -1   4   2  184.08    4.62
   0  -4  -2   10.85    0.80
   0  -4  -2   10.36    0.82
   0   4   2    9.94    0.81
   0   4   2   10.61    1.11
  -1  -4  -2    7.78    0.44
  -1  -4  -2    7.88    0.44
   1   4   2    8.60    0.70
   1   4   2    8.39    0.68
   1   4   2    8.64    0.87
   1   4   2    6.64    1.41
  -2  -4  -2   57.27    1.76
   2   4   2   58.45    2.97
   2   4   2   59.12    1.85
   2   4   2   57.82    1.72
  -3  -4  -2   35.40    1.36
   3   4   2   36.42    1.38
   3   4   2   36.26    1.30
   3   4   2   33.60    2.38
  -4  -4  -2    2.33    0.69
  -4  -4  -2    2.72    0.37
  -4  -4  -2    2.70    0.42
   4   4   2    1.64    1.25
   4   4   2    2.91    0.49
   4   4   2    2.44    0.68
  -5  -4  -2    6.04    0.66
  -5  -4  -2    7.56    0.90
   5   4   2    6.09    0.89
   5   4   2    6.74    1.68
   5   4   2    4.42    0.44
   5   4   2    6.44    0.49
  -6  -4  -2   10.68    1.16
  -6  -4  -2   11.38    0.93
   6   4   2    9.04    1.78
   6   4   2   11.64    1.21
  -7  -4  -2   20.19    1.53
  -7  -4  -2   19.86    1.46
   7   4   2   21.51    1.71
   7   4   2   16.83    2.48
  -8  -4  -2   -0.19    0.90
  -8  -4  -2    0.07    1.08
   8   4   2    1.39    1.17
   8   4   2   -1.39    1.45
   8   4   2    2.31    2.01
  -9  -4  -2   30.01    2.21
   9   4   2   24.70    2.74
   9   4   2   25.91    2.14
   9   4   2   31.13    3.37
 -10  -4  -2    6.51    1.66
  10   4   2    7.15    2.67
  10   4   2   10.46    1.82
  10   4   2    9.61    2.28
  11   4   2    0.48    2.74
  11   4   2    1.83    1.79
  11   4   2    3.73    2.12
  12   4   2   -4.43    2.78
  12   4   2   -2.18    1.78
  12   4   2   -0.09    2.03
  11  -5  -2   20.69    2.87
 -11   5   2   15.43    2.46
 -11   5   2   21.42    2.92
  10  -5  -2    0.82    1.96
 -10   5   2    2.83    2.06
 -10   5   2    1.06    1.83
   9  -5  -2    2.20    1.86
  -9   5   2    0.82    1.78
  -9   5   2    0.89    1.77
   8  -5  -2   -2.54    1.54
  -8   5   2    1.85    1.67
  -8   5   2    0.20    1.60
   7  -5  -2   23.72    2.13
   7  -5  -2   31.71    2.59
  -7   5   2   21.11    2.17
  -7   5   2   23.04    2.18
   6  -5  -2    1.11    1.27
   6  -5  -2    1.23    1.19
  -6   5   2   -0.10    1.38
  -6   5   2    0.03    1.31
   5  -5  -2    2.44    1.21
   5  -5  -2    0.86    1.00
  -5   5   2    1.07    1.15
  -5   5   2    2.63    1.29
   4  -5  -2   38.79    1.96
   4  -5  -2   38.38    2.05
  -4   5   2   37.44    2.23
  -4   5   2   41.62    2.10
   3  -5  -2    1.16    0.84
   3  -5  -2    0.99    0.83
  -3   5   2    1.56    1.11
  -3   5   2    1.58    0.95
   2  -5  -2   75.65    2.66
   2  -5  -2   74.08    2.37
  -2   5   2   74.80    2.50
  -2   5   2   76.99    2.82
   1  -5  -2   22.83    1.12
   1  -5  -2   21.47    1.11
  -1   5   2   22.60    1.34
  -1   5   2   21.21    1.60
   0  -5  -2    7.72    0.52
   0  -5  -2    7.63    0.51
   0   5   2    7.60    0.77
   0   5   2    6.89    1.03
   1   5   2  142.03    3.54
   1   5   2  144.11    3.94
  -2  -5  -2  153.28    3.91
   2   5   2  152.64    4.11
   2   5   2  159.06    3.79
   2   5   2  158.05    6.04
  -3  -5  -2   40.59    1.63
   3   5   2   40.85    2.83
   3   5   2   38.33    1.56
   3   5   2   39.67    1.38
  -4  -5  -2   52.25    1.94
   4   5   2   53.72    1.78
   4   5   2   52.66    1.76
   4   5   2   53.72    3.10
  -5  -5  -2    4.64    0.93
   5   5   2    4.91    0.68
   5   5   2    4.31    1.65
   5   5   2    4.26    0.81
   5   5   2    5.10    0.64
  -6  -5  -2    0.57    0.90
   6   5   2    1.48    0.54
   6   5   2    1.20    1.68
   6   5   2   -0.44    0.79
  -7  -5  -2   16.23    1.52
   7   5   2   17.16    2.54
   7   5   2   17.63    1.47
  -8  -5  -2    3.64    1.26
   8   5   2    4.02    1.80
   8   5   2    4.04    1.96
   8   5   2    3.58    1.25
  -9  -5  -2    1.19    1.26
   9   5   2    1.74    1.79
   9   5   2    3.10    1.36
   9   5   2    2.33    2.17
  10   5   2    4.72    2.50
  10   5   2    0.35    2.16
  10   5   2    0.99    1.48
  11   5   2   18.24    2.86
  11   5   2   19.74    3.43
  12   5   2    3.74    2.35
  10  -6  -2   -0.13    1.95
 -10   6   2    2.48    2.07
 -10   6   2   -2.97    2.01
   9  -6  -2    0.57    1.79
  -9   6   2    1.61    1.95
  -9   6   2    1.88    1.86
   8  -6  -2   20.14    2.36
  -8   6   2   22.08    2.61
  -8   6   2   19.58    2.35
   7  -6  -2    1.07    1.49
  -7   6   2    2.40    1.54
  -7   6   2    0.70    1.74
   6  -6  -2    2.27    1.16
   6  -6  -2    3.94    1.40
  -6   6   2    2.05    1.58
  -6   6   2    3.37    1.65
   5  -6  -2   27.10    1.77
   5  -6  -2   25.89    2.09
  -5   6   2   30.44    2.19
  -5   6   2   31.80    2.35
   4  -6  -2   28.24    1.69
   4  -6  -2   27.02    1.85
  -4   6   2   27.41    2.17
  -4   6   2   26.80    1.91
   3  -6  -2    0.25    0.85
   3  -6  -2    0.53    0.84
  -3   6   2   -0.66    0.96
  -3   6   2    0.17    1.15
   2  -6  -2   19.56    1.27
  -2   6   2   21.71    1.85
  -2   6   2   18.73    1.52
   1  -6  -2   47.74    1.45
   1  -6  -2   45.89    1.47
  -1   6   2   47.07    1.84
  -1   6   2   48.38    2.39
   0   6   2  133.26    3.93
   0   6   2  127.82    3.43
   1   6   2    0.44    0.52
   1   6   2   -0.04    0.90
   2   6   2    6.66    1.64
   2   6   2    6.97    1.00
   2   6   2    8.41    0.67
  -3  -6  -2   27.25    1.54
   3   6   2   26.49    2.49
   3   6   2   28.18    1.57
  -4  -6  -2   36.99    1.80
   4   6   2   35.95    1.43
   4   6   2   37.83    1.65
   4   6   2   34.27    2.78
  -5  -6  -2   16.73    1.39
   5   6   2   20.87    1.34
   5   6   2   17.72    1.24
   5   6   2   15.04    2.26
  -6  -6  -2    7.53    1.18
   6   6   2    4.59    1.76
   6   6   2    5.71    0.96
  -7  -6  -2    8.51    1.40
   7   6   2    8.82    1.20
   7   6   2    8.52    2.24
  -8  -6  -2    9.92    1.52
   8   6   2    9.17    2.33
   8   6   2    5.18    1.99
   9   6   2    6.67    2.54
   9   6   2    5.51    2.33
  10   6   2    1.75    2.07
  10   6   2   -2.22    2.26
  11   6   2   -0.61    2.07
  11   6   2   -1.14    2.44
  10  -7  -2    3.88    2.09
 -10   7   2    2.33    2.16
 -10   7   2    0.31    1.99
   9  -7  -2    3.06    1.90
  -9   7   2    2.75    1.98
  -9   7   2    1.21    2.02
   8  -7  -2   -0.06    1.65
  -8   7   2    0.63    1.85
  -8   7   2    1.07    1.76
   7  -7  -2    9.89    1.81
  -7   7   2   10.55    2.02
  -7   7   2   13.01    2.02
   6  -7  -2    1.88    1.34
  -6   7   2   -1.00    1.49
  -6   7   2    0.79    1.77
   5  -7  -2   -0.73    1.08
  -5   7   2   -0.75    1.25
  -5   7   2   -0.03    1.48
   4  -7  -2   15.34    1.43
  -4   7   2   15.06    1.67
  -4   7   2   14.19    1.85
   3  -7  -2   25.39    1.56
  -3   7   2   29.45    1.96
  -3   7   2   24.22    2.22
   2  -7  -2    8.64    0.82
  -2   7   2    6.76    1.42
  -2   7   2    9.29    1.15
  -1   7   2   -1.04    1.20
  -1   7   2   -0.20    0.76
   0   7   2   35.61    2.07
   0   7   2   33.26    1.53
   1   7   2    8.40    1.22
   1   7   2   10.33    0.85
   2   7   2   12.09    0.91
   2   7   2   13.23    2.22
   2   7   2    9.93    1.25
  -3  -7  -2    4.88    1.10
   3   7   2    3.23    1.87
   3   7   2    5.05    0.62
   3   7   2    4.69    1.01
  -4  -7  -2   30.32    1.97
   4   7   2   29.07    3.09
   4   7   2   28.63    1.75
  -5  -7  -2    4.56    1.15
   5   7   2    5.26    1.00
   5   7   2    3.29    1.96
  -6  -7  -2    8.80    1.36
   6   7   2    5.23    1.88
  -7  -7  -2    7.98    1.45
   7   7   2    6.16    2.15
  -8  -7  -2    3.01    1.36
   8   7   2    4.65    2.09
   8   7   2   -0.39    2.01
   9   7   2   10.74    2.70
   9   7   2    4.73    2.18
  10   7   2    7.70    2.68
  10   7   2    8.16    2.87
  11   7   2    1.14    2.36
   9  -8  -2    8.10    2.07
  -9   8   2    5.83    2.22
  -9   8   2    8.64    2.25
   8  -8  -2    2.36    1.70
  -8   8   2    3.54    1.98
  -8   8   2    2.10    2.16
   7  -8  -2    9.55    1.77
  -7   8   2   11.76    2.29
  -7   8   2    8.33    2.26
   6  -8  -2    6.21    1.45
  -6   8   2    2.59    1.70
  -6   8   2    3.95    1.83
   5  -8  -2    6.07    1.31
  -5   8   2    6.70    1.73
  -5   8   2    5.26    2.00
   4  -8  -2   10.82    1.29
  -4   8   2   11.54    1.92
  -4   8   2   11.35    1.71
   3  -8  -2   45.13    1.85
  -3   8   2   45.42    2.79
  -3   8   2   41.94    2.43
  -2   8   2    0.44    0.98
  -2   8   2    1.75    1.53
  -1   8   2   21.33    1.56
  -1   8   2   18.84    2.02
   0   8   2   54.07    2.07
   0   8   2   56.17    2.86
   1   8   2   13.43    1.14
   1   8   2   14.96    1.68
   2   8   2   87.94    4.84
   2   8   2   97.42    3.45
   3   8   2   11.39    1.39
   3   8   2    8.25    2.15
  -4  -8  -2    3.95    1.31
   4   8   2    4.94    1.17
   4   8   2    5.79    2.22
  -5  -8  -2   25.64    2.04
   5   8   2   26.56    3.07
   5   8   2   22.33    1.77
  -6  -8  -2    1.07    1.29
   6   8   2    0.61    1.78
  -7  -8  -2   12.90    1.68
   7   8   2   17.90    2.73
   8   8   2    2.15    2.19
   8   8   2    1.72    2.01
   9   8   2    1.16    2.18
   9   8   2    5.05    2.43
  10   8   2    4.51    2.46
  -8   9   2   -1.95    2.07
  -8   9   2    1.63    2.03
  -7   9   2   -1.82    1.93
  -7   9   2   -2.61    1.86
  -6   9   2    2.20    1.73
  -6   9   2    1.27    2.03
  -5   9   2    5.77    1.97
  -5   9   2    3.84    1.72
  -4   9   2    6.70    1.59
  -4   9   2    7.88    1.98
  -3   9   2    3.08    1.86
  -3   9   2    1.80    1.30
  -2   9   2   -0.60    1.59
  -2   9   2   -0.69    1.06
  -1   9   2    0.79    1.41
   0   9   2    8.79    1.74
   1   9   2   15.67    1.75
   2   9   2    1.51    2.05
   2   9   2    3.19    1.29
   3   9   2   40.04    2.36
   3   9   2   34.74    3.86
   4   9   2   11.17    2.65
   4   9   2   10.99    1.50
  -5  -9  -2   -0.59    1.32
   5   9   2    0.07    1.87
  -6  -9  -2    7.25    1.61
   6   9   2    7.63    2.42
   7   9   2   13.16    2.52
   7   9   2    9.88    2.72
   8   9   2    0.27    2.12
   8   9   2    4.69    2.41
   9   9   2   -0.25    2.45
   9   9   2    4.41    2.33
  -7  10   2    8.55    2.41
  -7  10   2    7.71    2.61
  -6  10   2   -1.64    1.85
  -6  10   2    0.53    1.97
  -5  10   2   -0.43    1.69
  -5  10   2    0.50    1.93
  -4  10   2   -0.13    1.50
  -4  10   2    0.44    1.79
  -3  10   2    4.58    1.89
  -2  10   2    2.14    1.85
  -1  10   2   -0.14    1.51
   0  10   2    2.01    1.67
   1  10   2    0.54    1.52
   2  10   2   19.14    2.07
   2  10   2   19.82    3.35
   3  10   2   13.49    1.79
   3  10   2   12.89    3.09
   4  10   2   11.38    1.65
   4  10   2   10.79    2.88
   5  10   2    1.95    2.16
   6  10   2    7.68    2.71
   6  10   2    2.71    2.23
   7  10   2    5.47    2.33
   7  10   2   14.30    2.88
   8  10   2    1.75    2.50
   8  10   2    0.36    2.19
  -5  11   2    0.30    2.32
  -4  11   2    2.44    2.25
  -3  11   2    2.70    1.98
  -2  11   2    2.23    2.06
  -1  11   2    0.75    1.64
   0  11   2   15.82    2.13
   1  11   2    2.21    1.66
   2  11   2    0.64    2.50
   2  11   2    2.13    1.58
   3  11   2    2.41    1.48
   3  11   2    4.06    2.78
   4  11   2    6.81    2.66
   5  11   2   -1.49    1.87
   5  11   2    3.90    2.58
   6  11   2   -2.30    2.00
   6  11   2    1.80    2.48
  -3  12   2    2.67    2.08
  -2  12   2    2.51    2.00
  -1  12   2   -0.79    1.95
   0  12   2    2.45    1.77
   1  12   2    7.72    3.51
   1  12   2    9.74    2.17
   2  12   2   -0.60    2.66
   2  12   2    0.26    1.49
   3  12   2    1.04    2.88
   4  12   2    3.75    2.94
   3  10  -3    1.01    1.83
  -3 -10   3   -2.64    2.47
   2  10  -3   12.05    2.48
  -2 -10   3   12.46    2.80
   1  10  -3    5.67    2.15
  -1 -10   3    4.31    2.74
   0  10  -3    3.97    2.39
   0 -10   3    3.54    2.70
  -1  10  -3   -0.01    2.07
   1 -10   3    0.10    2.23
  -2  10  -3    8.23    2.42
   2 -10   3    7.20    2.47
   6   9  -3   -4.51    1.48
   6   9  -3   -0.34    1.97
  -6  -9   3   -0.36    2.27
  -6  -9   3    0.51    2.03
   5   9  -3   -0.82    1.63
  -5  -9   3   -2.24    2.09
  -5  -9   3   -1.69    2.03
   4   9  -3   -0.71    1.79
  -4  -9   3    5.87    2.14
  -4  -9   3    2.43    2.42
   3   9  -3    1.74    1.97
  -3  -9   3    6.85    2.59
  -3  -9   3    3.06    1.97
   2   9  -3   -0.91    1.90
  -2  -9   3    1.55    2.14
   1   9  -3    1.27    1.90
  -1  -9   3    0.67    2.14
   0   9  -3   -2.05    2.01
   0  -9   3    0.71    2.16
  -1   9  -3    2.70    2.20
   1  -9   3    5.82    2.57
  -2   9  -3    1.99    2.00
   2  -9   3   -1.52    2.26
  -3   9  -3    3.49    2.05
   3  -9   3    3.00    2.11
  -4   9  -3    2.73    2.11
   4  -9   3    3.16    2.12
  -5   9  -3    0.09    2.30
   7   8  -3    7.87    2.63
  -7  -8   3    4.94    2.33
  -7  -8   3    1.49    2.04
   6   8  -3    2.21    2.09
  -6  -8   3    1.53    1.92
  -6  -8   3    1.27    2.19
   5   8  -3    3.28    1.92
  -5  -8   3    3.28    2.12
  -5  -8   3    4.28    2.28
   4   8  -3    6.41    1.82
  -4  -8   3    6.69    2.10
  -4  -8   3    3.52    1.92
   3   8  -3    9.08    2.05
  -3  -8   3    6.38    1.94
  -3  -8   3    7.10    2.17
   2   8  -3    9.17    1.94
  -2  -8   3   13.25    2.36
  -2  -8   3   13.24    2.16
   1   8  -3    3.44    1.80
  -1  -8   3    7.70    2.19
   0   8  -3    9.63    2.07
   0  -8   3    6.64    2.15
  -1   8  -3    1.65    1.81
   1  -8   3    2.48    2.04
  -2   8  -3   15.87    2.38
   2  -8   3   12.30    2.37
  -3   8  -3    2.52    2.12
   3  -8   3    2.30    1.94
  -4   8  -3    4.31    2.19
   4  -8   3    1.75    1.85
  -5   8  -3    2.67    2.20
  -5   8  -3    4.38    1.77
   5  -8   3    1.23    2.03
  -6   8  -3    1.82    1.94
  -6   8  -3    1.19    1.76
  -7   8  -3    2.83    2.07
  -7   8  -3    2.73    2.12
   8   7  -3    6.70    2.74
  -8  -7   3    1.13    1.92
   7   7  -3    6.21    2.52
  -7  -7   3    1.47    1.83
  -7  -7   3    3.58    2.03
   6   7  -3    5.18    1.94
  -6  -7   3   -0.20    1.66
  -6  -7   3    1.26    1.97
   5   7  -3    8.95    2.12
  -5  -7   3    6.18    1.93
  -5  -7   3    2.36    1.97
   4   7  -3    0.14    1.52
  -4  -7   3    0.18    1.61
  -4  -7   3    4.14    2.04
   3   7  -3    5.18    1.53
  -3  -7   3    4.22    1.87
  -3  -7   3    4.15    1.70
   2   7  -3    0.67    1.25
  -2  -7   3    3.39    1.77
  -2  -7   3    1.16    1.73
   1   7  -3   -1.79    1.65
  -1  -7   3    3.98    1.61
  -1  -7   3   -1.18    1.83
   0   7  -3    1.45    1.55
   0  -7   3   -1.28    1.65
  -1   7  -3   13.78    2.19
   1  -7   3   11.30    2.09
  -2   7  -3   17.49    1.66
  -2   7  -3   13.82    2.33
   2  -7   3   14.53    2.40
  -3   7  -3   -1.51    1.62
  -3   7  -3    0.46    1.27
   3  -7   3   -0.73    1.87
  -4   7  -3    3.48    1.50
  -4   7  -3    4.23    1.80
   4  -7   3    0.87    1.69
  -5   7  -3    1.42    1.59
  -5   7  -3    0.10    1.75
   5  -7   3   -0.68    1.80
  -6   7  -3   19.96    2.68
  -6   7  -3   15.84    2.23
  -7   7  -3   -2.08    1.70
  -7   7  -3    1.79    1.88
  -8   7  -3    4.51    2.02
  -8   7  -3    0.69    1.94
   9   6  -3    4.86    2.44
  -9  -6   3    3.99    2.26
   8   6  -3    4.62    2.31
  -8  -6   3    3.29    1.93
   7   6  -3   10.94    2.41
  -7  -6   3    6.58    1.94
  -7  -6   3    7.45    1.91
   6   6  -3    5.04    2.07
  -6  -6   3    5.03    1.67
  -6  -6   3    5.92    1.97
   5   6  -3   55.15    3.45
  -5  -6   3   63.38    3.44
  -5  -6   3   68.03    3.25
   4   6  -3   28.83    2.70
   4   6  -3   29.32    2.68
  -4  -6   3   31.31    2.58
  -4  -6   3   24.05    2.46
   3   6  -3    0.58    1.30
  -3  -6   3   -1.14    1.43
  -3  -6   3    0.51    1.39
   2   6  -3    4.15    1.30
  -2  -6   3    4.86    1.54
  -2  -6   3    4.87    1.85
   1   6  -3    1.01    1.03
  -1  -6   3    1.13    1.53
  -1  -6   3    3.40    1.56
   0   6  -3   26.78    2.38
   0   6  -3   25.79    1.60
   0   6  -3   22.31    1.69
   0  -6   3   25.19    2.43
  -1   6  -3    1.68    0.96
  -1   6  -3    2.56    1.49
   1  -6   3    0.67    1.48
  -2   6  -3    2.96    1.11
  -2   6  -3    3.32    1.74
   2  -6   3    0.78    1.70
  -3   6  -3    0.39    1.49
  -3   6  -3    0.11    1.14
   3  -6   3   -1.50    1.38
  -4   6  -3    7.97    1.81
  -4   6  -3   10.86    1.66
   4  -6   3    7.65    1.97
  -5   6  -3    4.11    1.55
  -5   6  -3    5.78    1.78
   5  -6   3    2.12    1.50
   5  -6   3    2.30    1.28
  -6   6  -3   -0.13    1.59
  -6   6  -3   -0.79    1.79
   6  -6   3    1.27    1.63
   6  -6   3   -0.60    1.36
  -7   6  -3    7.61    1.91
  -7   6  -3    8.12    2.19
   7  -6   3    5.92    1.72
  -8   6  -3    0.35    1.93
  -8   6  -3    2.12    1.97
   8  -6   3   -0.39    1.73
  -9   6  -3   10.98    2.33
  -9   6  -3    6.61    2.24
   9  -6   3   15.99    2.38
  10   5  -3   -1.35    2.25
 -10  -5   3   -0.01    2.15
   9   5  -3   -0.26    2.13
  -9  -5   3   -0.47    1.98
   8   5  -3   -0.87    2.03
  -8  -5   3    0.42    1.86
   7   5  -3    7.58    2.15
  -7  -5   3    7.53    1.78
  -7  -5   3    9.22    2.09
   6   5  -3    2.04    1.79
  -6  -5   3    8.60    1.79
  -6  -5   3    9.69    1.81
   5   5  -3    6.59    1.80
  -5  -5   3    9.14    1.72
  -5  -5   3    9.59    1.84
   4   5  -3    3.29    1.46
   4   5  -3    3.71    1.31
  -4  -5   3    4.02    1.44
  -4  -5   3    1.77    1.40
   3   5  -3   -0.16    1.22
  -3  -5   3    2.81    1.36
  -3  -5   3    0.95    1.40
   2   5  -3    0.22    0.60
   2   5  -3    0.70    1.05
  -2  -5   3   -0.51    1.34
  -2  -5   3    0.13    1.16
   1   5  -3   -0.87    0.83
   1   5  -3    0.57    0.66
  -1  -5   3   -1.04    1.11
  -1  -5   3   -0.20    1.27
   0   5  -3   14.31    1.29
   0   5  -3   15.65    1.27
   0  -5   3   16.12    1.65
   0  -5   3   15.87    1.78
  -1   5  -3   10.94    0.97
  -1   5  -3   11.57    1.18
  -1   5  -3   10.05    1.57
   1  -5   3   10.71    1.63
  -2   5  -3   62.45    2.45
  -2   5  -3   61.92    2.97
   2  -5   3   61.35    2.91
   2  -5   3   64.36    1.95
  -3   5  -3   15.33    2.04
  -3   5  -3   15.38    1.54
   3  -5   3   14.86    1.76
   3  -5   3   13.89    1.20
  -4   5  -3    6.74    1.49
  -4   5  -3    3.20    1.50
   4  -5   3    5.83    1.52
   4  -5   3    6.99    1.24
  -5   5  -3    1.46    1.48
  -5   5  -3    1.03    1.42
   5  -5   3    0.88    1.33
   5  -5   3    1.47    1.24
  -6   5  -3   10.72    2.02
  -6   5  -3   12.80    1.94
   6  -5   3   14.80    1.89
   6  -5   3    9.59    1.67
  -7   5  -3    2.32    1.74
  -7   5  -3    0.44    1.70
   7  -5   3    0.81    1.58
  -8   5  -3    3.07    1.89
  -8   5  -3    0.79    1.58
   8  -5   3   -1.33    1.60
  -9   5  -3   -0.44    1.80
  -9   5  -3    2.91    1.87
   9  -5   3    3.14    1.98
 -10   5  -3    2.96    2.04
  10  -5   3    3.90    2.15
  11   4  -3   -0.70    2.27
 -11  -4   3    1.36    2.13
  10   4  -3   17.28    2.91
 -10  -4   3   17.19    2.59
   9   4  -3   12.08    2.81
  -9  -4   3   11.54    2.10
   8   4  -3    2.18    2.03
  -8  -4   3   -0.24    1.57
   7   4  -3   15.21    2.41
  -7  -4   3   15.33    2.15
  -7  -4   3   17.23    1.88
   6   4  -3    0.98    0.93
   6   4  -3    1.65    1.83
  -6  -4   3   -0.63    1.34
  -6  -4   3   -0.83    1.36
   5   4  -3  147.50    5.16
   5   4  -3  140.35    5.31
   5   4  -3  145.41    3.93
  -5  -4   3  144.97    4.51
  -5  -4   3  133.98    4.47
   4   4  -3   47.22    1.76
   4   4  -3   49.15    2.97
   4   4  -3   48.70    2.49
  -4  -4   3   46.57    2.65
  -4  -4   3   45.72    2.45
   3   4  -3   19.59    1.15
   3   4  -3   20.86    2.05
   3   4  -3   20.92    1.75
  -3  -4   3   21.32    1.89
  -3  -4   3   21.01    1.95
   2   4  -3   20.87    1.75
   2   4  -3   21.42    1.15
  -2  -4   3   23.92    2.01
  -2  -4   3   22.62    1.78
   1   4  -3    5.17    1.04
   1   4  -3    6.91    0.77
  -1  -4   3    4.44    1.31
  -1  -4   3    4.83    1.19
   0   4  -3   33.82    1.74
   0   4  -3   36.28    1.56
   0  -4   3   34.05    1.98
   0  -4   3   39.16    2.37
  -1   4  -3    8.27    1.03
  -1   4  -3    8.74    0.84
   1  -4   3    8.95    0.72
   1  -4   3   11.26    1.64
   1  -4   3    9.15    0.66
  -2   4  -3    8.56    0.53
  -2   4  -3    7.31    1.08
  -2   4  -3    9.38    1.53
   2  -4   3    7.60    1.39
   2  -4   3    7.41    0.90
  -3   4  -3   82.14    3.24
  -3   4  -3   82.46    3.00
   3  -4   3   85.71    2.79
   3  -4   3   88.24    3.31
  -4   4  -3    0.21    1.10
  -4   4  -3    0.88    1.40
   4  -4   3   -2.30    1.90
   4  -4   3    0.14    1.04
   4  -4   3    2.62    1.32
  -5   4  -3   29.82    2.20
  -5   4  -3   28.95    2.34
   5  -4   3   28.80    3.34
   5  -4   3   26.92    2.14
   5  -4   3   29.21    2.16
  -6   4  -3    3.02    1.58
  -6   4  -3   -0.12    1.31
   6  -4   3    0.85    2.44
   6  -4   3    3.11    1.30
   6  -4   3    0.96    1.43
  -7   4  -3    8.98    1.78
  -7   4  -3    9.05    1.80
   7  -4   3    7.06    2.65
   7  -4   3    8.94    1.84
  -8   4  -3    4.50    1.87
  -8   4  -3    4.27    1.63
   8  -4   3    6.47    2.80
   8  -4   3    9.13    2.06
  -9   4  -3    1.21    1.76
  -9   4  -3    1.74    1.75
   9  -4   3    1.73    1.82
   9  -4   3    4.45    3.08
 -10   4  -3    0.38    2.00
  10  -4   3   -0.76    1.95
  10  -4   3   -3.58    3.03
  11   3  -3   10.23    2.65
 -11  -3   3    8.24    2.31
  10   3  -3    0.20    2.06
 -10  -3   3   -1.58    1.67
   9   3  -3    2.67    1.53
   9   3  -3    2.36    2.00
  -9  -3   3    6.17    1.83
   8   3  -3    1.51    1.87
   8   3  -3    1.81    1.29
  -8  -3   3   -0.40    1.47
   7   3  -3   12.01    2.15
   7   3  -3   13.05    1.49
  -7  -3   3   11.44    1.55
  -7  -3   3   11.26    1.77
   6   3  -3    5.58    1.08
   6   3  -3    5.02    1.85
   6   3  -3    3.48    1.02
  -6  -3   3    4.20    1.53
  -6  -3   3    4.74    1.34
   5   3  -3   63.65    2.69
   5   3  -3   68.74    3.50
   5   3  -3   61.96    2.26
  -5  -3   3   63.78    2.90
  -5  -3   3   58.73    2.69
   4   3  -3   85.73    3.21
   4   3  -3   82.25    3.54
   4   3  -3   83.37    2.55
  -4  -3   3   83.25    3.16
  -4  -3   3   86.23    3.16
   3   3  -3    0.24    0.56
   3   3  -3    0.66    0.81
   3   3  -3   -0.05    1.04
  -3  -3   3    0.44    1.05
  -3  -3   3    0.03    1.06
   2   3  -3    0.09    0.56
   2   3  -3   -0.21    0.86
  -2  -3   3   -0.23    0.99
  -2  -3   3    0.60    1.07
   1   3  -3    8.42    0.78
   1   3  -3    6.57    1.03
  -1  -3   3    8.46    1.30
  -1  -3   3    7.03    1.16
   0   3  -3  247.27    6.72
   0   3  -3  247.07    5.94
   0  -3   3  242.32    5.59
   0  -3   3  249.69    6.14
   0  -3   3  239.71    5.58
   0  -3   3  250.87    6.52
  -1   3  -3   23.71    1.41
  -1   3  -3   24.62    1.27
   1  -3   3   23.27    1.60
   1  -3   3   24.01    1.22
   1  -3   3   24.45    1.14
   1  -3   3   25.50    1.27
   1  -3   3   24.86    1.79
  -2   3  -3    9.76    0.69
  -2   3  -3    9.16    1.09
   2  -3   3    9.31    1.30
   2  -3   3   10.25    1.01
   2  -3   3    8.14    1.83
  -3   3  -3    6.55    1.16
  -3   3  -3    4.06    1.19
   3  -3   3    4.21    1.00
   3  -3   3    6.47    1.28
   3  -3   3    5.27    1.87
  -4   3  -3   42.86    2.24
  -4   3  -3   44.47    2.29
   4  -3   3   45.58    2.20
   4  -3   3   45.67    2.17
   4  -3   3   37.66    3.19
  -5   3  -3   15.91    1.71
  -5   3  -3   12.05    1.57
   5  -3   3   11.90    1.49
   5  -3   3   12.72    2.54
   5  -3   3   13.38    1.44
  -6   3  -3   16.77    1.77
  -6   3  -3   16.12    1.79
   6  -3   3   18.99    1.60
   6  -3   3   19.72    1.91
   6  -3   3   13.60    2.61
  -7   3  -3   10.05    1.85
  -7   3  -3    6.73    1.47
   7  -3   3   13.37    1.88
   7  -3   3    1.99    2.44
  -8   3  -3    0.40    1.52
  -8   3  -3    0.80    1.64
   8  -3   3    1.17    1.67
   8  -3   3    1.77    2.71
  -9   3  -3    2.25    1.80
  -9   3  -3    4.18    1.65
   9  -3   3    4.97    1.90
   9  -3   3    4.65    2.75
 -10   3  -3    2.60    1.96
  10  -3   3    5.38    3.31
  10  -3   3    2.68    2.11
 -11   3  -3   -0.47    2.14
  11  -3   3    1.69    3.20
  11  -3   3    2.68    2.14
  11   2  -3    5.24    2.67
  11   2  -3    5.80    2.10
 -11  -2   3    1.65    2.07
  10   2  -3    4.71    1.77
  10   2  -3    4.79    2.16
 -10  -2   3    2.95    1.98
   9   2  -3    7.20    2.18
   9   2  -3    8.96    1.80
  -9  -2   3   10.59    2.16
   8   2  -3    5.54    1.93
   8   2  -3    1.63    1.33
  -8  -2   3    0.99    1.50
   7   2  -3    4.57    1.77
   7   2  -3    7.15    1.33
  -7  -2   3    4.48    1.32
  -7  -2   3    2.94    1.59
   6   2  -3   12.89    2.02
   6   2  -3   11.02    1.28
   6   2  -3   10.23    1.18
  -6  -2   3    7.28    1.44
  -6  -2   3   11.80    0.97
  -6  -2   3   12.35    1.47
   5   2  -3    0.32    0.67
   5   2  -3    2.09    0.87
   5   2  -3    0.48    1.34
  -5  -2   3    1.70    0.61
  -5  -2   3   -0.62    1.09
  -5  -2   3    2.20    1.13
  -5  -2   3    2.16    0.57
   4   2  -3    1.38    0.64
   4   2  -3    2.10    0.75
   4   2  -3    2.74    1.24
  -4  -2   3    3.06    1.05
  -4  -2   3    2.27    1.08
  -4  -2   3    2.03    0.45
  -4  -2   3    1.20    0.49
   3   2  -3   62.47    2.74
   3   2  -3   60.81    2.01
   3   2  -3   66.24    2.35
  -3  -2   3   59.50    2.38
  -3  -2   3   61.30    2.43
  -3  -2   3   65.87    1.65
  -3  -2   3   62.04    1.62
   2   2  -3   16.43    1.04
   2   2  -3   15.96    1.48
   2   2  -3   14.55    1.25
  -2  -2   3   14.67    1.34
  -2  -2   3   15.79    0.68
  -2  -2   3   15.97    0.71
  -2  -2   3   15.57    1.42
   1   2  -3    2.74    0.93
   1   2  -3    1.89    0.83
   1   2  -3    3.34    0.68
  -1  -2   3    3.35    0.50
  -1  -2   3    3.33    0.49
  -1  -2   3    1.81    1.08
  -1  -2   3    4.47    1.10
   0   2  -3   19.12    1.13
   0   2  -3   18.63    1.30
   0  -2   3   22.00    1.63
   0  -2   3   18.03    0.97
   0  -2   3   18.48    1.41
   0  -2   3   17.69    1.06
  -1   2  -3  109.08    3.07
  -1   2  -3  109.56    3.13
   1  -2   3  106.04    3.26
   1  -2   3  106.10    3.05
   1  -2   3   96.61    4.33
   1  -2   3  109.76    2.95
   1  -2   3  107.17    3.17
  -2   2  -3    1.20    0.51
  -2   2  -3    1.39    0.88
   2  -2   3    1.81    0.55
   2  -2   3    2.97    1.49
   2  -2   3    0.71    0.92
   2  -2   3    2.90    0.86
  -3   2  -3   15.77    1.42
  -3   2  -3   15.91    1.34
   3  -2   3    7.13    1.81
   3  -2   3   12.45    0.83
   3  -2   3   13.67    1.23
   3  -2   3   14.55    1.28
  -4   2  -3   10.11    1.30
  -4   2  -3   11.82    1.41
   4  -2   3   11.20    0.83
   4  -2   3    9.29    1.28
   4  -2   3   11.71    1.22
   4  -2   3    9.93    1.91
  -5   2  -3   24.16    1.87
  -5   2  -3   27.09    1.84
   5  -2   3   25.58    1.61
   5  -2   3   25.94    1.24
   5  -2   3   21.95    2.67
   5  -2   3   23.93    1.26
   5  -2   3   22.34    1.78
  -6   2  -3   20.95    1.93
  -6   2  -3   20.79    1.69
   6  -2   3   16.84    2.70
   6  -2   3   17.01    1.73
   6  -2   3   19.38    1.42
   6  -2   3   22.42    1.53
  -7   2  -3   -0.27    1.12
  -7   2  -3    0.36    1.32
   7  -2   3   -1.38    2.04
   7  -2   3    0.41    1.29
  -8   2  -3    1.01    1.62
  -8   2  -3    0.28    1.25
   8  -2   3   -1.28    1.52
   8  -2   3   -1.42    2.11
  -9   2  -3    1.11    1.65
   9  -2   3   -1.38    1.72
   9  -2   3   -0.95    2.59
 -10   2  -3   11.41    2.32
  10  -2   3   10.44    3.02
  10  -2   3   13.95    2.40
 -11   2  -3    3.11    2.02
  11  -2   3    2.37    1.98
  11  -2   3    1.54    2.82
  12   1  -3    1.64    2.65
  12   1  -3    5.94    2.24
 -12  -1   3   12.17    2.53
  11   1  -3   -0.26    1.93
  11   1  -3    3.26    2.43
 -11  -1   3   -0.86    2.05
  10   1  -3   10.57    2.37
  10   1  -3   12.12    2.09
 -10  -1   3   11.12    2.13
   9   1  -3    3.97    2.15
   9   1  -3    3.90    1.67
  -9  -1   3    2.79    1.82
  -9  -1   3    2.89    1.51
  -9  -1   3    4.85    1.40
   8   1  -3    0.71    1.81
   8   1  -3    3.72    1.43
  -8  -1   3   -0.44    1.08
  -8  -1   3   -0.68    1.07
  -8  -1   3   -0.23    1.29
  -8  -1   3    3.09    1.70
   7   1  -3   21.13    1.81
   7   1  -3   22.73    1.86
   7   1  -3   23.50    2.46
  -7  -1   3   18.79    1.92
  -7  -1   3   18.96    1.86
  -7  -1   3   19.19    1.68
  -7  -1   3   21.79    1.65
   6   1  -3   68.96    3.33
   6   1  -3   67.62    2.71
   6   1  -3   68.90    2.80
  -6  -1   3   63.39    2.68
  -6  -1   3   67.26    2.80
  -6  -1   3   66.97    2.54
  -6  -1   3   65.53    2.39
   5   1  -3   51.79    2.88
   5   1  -3   53.97    2.16
   5   1  -3   49.51    2.09
  -5  -1   3   51.53    2.20
  -5  -1   3   47.61    2.44
  -5  -1   3   50.23    1.94
  -5  -1   3   49.30    2.08
   4   1  -3   21.37    1.45
   4   1  -3   20.89    1.09
   4   1  -3   22.50    2.13
  -4  -1   3   20.96    1.63
  -4  -1   3   20.73    1.61
   3   1  -3    8.57    0.88
   3   1  -3    7.67    1.32
  -3  -1   3    7.75    0.79
  -3  -1   3    7.41    1.22
  -3  -1   3    6.92    0.74
  -3  -1   3    6.65    1.08
   2   1  -3    0.40    0.96
   2   1  -3   -0.30    0.62
  -2  -1   3    0.14    0.61
  -2  -1   3    0.07    0.55
  -2  -1   3   -0.96    0.83
  -2  -1   3    0.24    0.93
   1   1  -3    1.43    0.92
   1   1  -3    1.31    0.67
   1   1  -3   -0.27    0.59
  -1  -1   3    1.41    0.64
  -1  -1   3    1.61    0.57
  -1  -1   3    2.38    0.99
  -1  -1   3    2.15    0.87
   0   1  -3   98.68    3.07
   0   1  -3   97.02    3.57
   0   1  -3  100.52    2.75
   0  -1   3  100.82    3.02
   0  -1   3   98.50    2.75
   0  -1   3   98.38    3.64
   0  -1   3   96.60    2.67
   0  -1   3   97.06    2.65
  -1   1  -3   32.75    1.41
  -1   1  -3   29.47    1.49
   1  -1   3   32.04    1.48
   1  -1   3   27.81    1.52
   1  -1   3   30.81    1.76
   1  -1   3   27.16    1.50
   1  -1   3   30.62    2.10
  -2   1  -3   46.34    1.71
  -2   1  -3   52.09    2.00
   2  -1   3   45.19    1.97
   2  -1   3   50.47    2.84
   2  -1   3   48.03    1.75
   2  -1   3   48.26    1.94
  -3   1  -3   55.18    2.10
  -3   1  -3   51.90    2.11
   3  -1   3   57.00    2.02
   3  -1   3   56.43    3.31
   3  -1   3   53.86    1.90
   3  -1   3   53.72    2.10
  -4   1  -3   29.69    1.64
  -4   1  -3   29.77    1.76
   4  -1   3   29.04    1.51
   4  -1   3   27.78    1.73
   4  -1   3   35.73    3.16
  -5   1  -3    1.98    1.08
  -5   1  -3    3.34    0.98
   5  -1   3    1.03    1.02
   5  -1   3    2.35    1.68
   5  -1   3    3.55    0.80
  -6   1  -3    6.49    1.36
  -6   1  -3    5.13    1.03
   6  -1   3    4.88    1.92
   6  -1   3    4.67    1.21
   6  -1   3    6.49    0.87
  -7   1  -3   44.39    2.76
  -7   1  -3   49.51    2.31
   7  -1   3   53.12    2.81
   7  -1   3   51.63    2.40
   7  -1   3   45.75    3.73
  -8   1  -3   -2.27    1.28
  -8   1  -3   -0.38    1.09
   8  -1   3   -3.63    1.14
   8  -1   3    0.43    1.38
   8  -1   3    1.92    2.23
  -9   1  -3   -0.65    1.52
   9  -1   3    0.39    1.61
   9  -1   3   -0.42    2.56
 -10   1  -3    2.39    1.90
  10  -1   3    5.11    2.04
  10  -1   3    4.63    3.06
 -11   1  -3   13.60    2.28
  11  -1   3   18.35    2.68
  11  -1   3   16.32    3.46
 -12   1  -3    0.82    2.18
  12  -1   3    3.31    2.44
  12  -1   3    1.05    2.97
  12   0  -3    3.53    2.62
  12   0  -3    8.05    2.47
 -12   0   3    3.18    2.09
  11   0  -3   -0.18    1.91
  11   0  -3   -3.17    2.17
 -11   0   3    0.50    1.68
 -11   0   3    3.03    2.14
  10   0  -3    0.61    1.88
  10   0  -3   -1.20    1.76
 -10   0   3    1.66    1.57
 -10   0   3    0.56    1.73
 -10   0   3    0.06    1.55
   9   0  -3    2.24    2.05
   9   0  -3    0.55    1.60
  -9   0   3    1.40    1.45
  -9   0   3    1.39    1.64
  -9   0   3    0.05    1.42
   8   0  -3    6.90    1.46
   8   0  -3    4.02    1.57
   8   0  -3    3.53    1.87
  -8   0   3    3.91    1.16
  -8   0   3    4.40    1.40
  -8   0   3    3.10    1.41
  -8   0   3    1.80    1.52
   7   0  -3    7.23    1.49
   7   0  -3    4.53    1.31
   7   0  -3    6.78    1.67
  -7   0   3    6.53    1.21
  -7   0   3    6.93    1.63
  -7   0   3    5.32    1.41
  -7   0   3    3.93    1.24
   6   0  -3   48.17    2.76
   6   0  -3   49.29    2.38
   6   0  -3   50.13    2.39
  -6   0   3   43.28    2.32
  -6   0   3   49.68    2.18
  -6   0   3   43.94    2.14
  -6   0   3   47.94    2.29
   5   0  -3   48.19    2.16
   5   0  -3   43.39    2.71
   5   0  -3   51.86    2.14
  -5   0   3   50.59    2.13
  -5   0   3   48.36    2.26
  -5   0   3   49.00    2.34
  -5   0   3   48.10    2.02
   4   0  -3    2.43    0.89
   4   0  -3    2.33    1.17
  -4   0   3    2.42    0.58
  -4   0   3    0.87    0.81
  -4   0   3    2.55    1.10
  -4   0   3    3.61    1.05
   3   0  -3    2.78    1.23
   3   0  -3    2.67    0.81
  -3   0   3    2.77    0.98
  -3   0   3    2.17    1.09
  -3   0   3    2.51    0.80
   2   0  -3   25.86    1.70
   2   0  -3   24.71    1.34
  -2   0   3   23.45    1.54
  -2   0   3   24.15    1.32
  -2   0   3   25.42    1.58
   1   0  -3   33.01    1.49
   1   0  -3   33.73    1.36
   1   0  -3   31.46    1.72
  -1   0   3   33.05    1.41
  -1   0   3   36.29    1.49
  -1   0   3   33.57    1.56
   0   0  -3   16.13    1.26
   0   0  -3   16.80    1.22
   0   0  -3   16.09    1.39
   0   0   3   16.69    1.17
   0   0   3   14.72    1.37
   0   0   3   17.14    1.36
   0   0   3   16.87    1.22
  -1   0  -3   51.34    1.62
  -1   0  -3   56.31    1.98
  -1   0  -3   51.66    1.92
   1   0   3   53.02    1.66
   1   0   3   53.27    1.93
   1   0   3   52.60    1.96
   1   0   3   51.99    2.52
   1   0   3   51.43    1.91
  -2   0  -3   31.44    1.57
  -2   0  -3   32.20    1.46
   2   0   3   32.18    1.53
   2   0   3   34.03    1.70
   2   0   3   34.25    2.35
   2   0   3   31.40    1.45
  -3   0  -3   68.26    2.46
   3   0   3   69.99    2.50
   3   0   3   68.03    3.32
   3   0   3   69.53    2.18
  -4   0  -3  113.33    3.19
  -4   0  -3  112.85    3.51
   4   0   3  111.62    4.79
   4   0   3  122.54    3.56
   4   0   3  116.65    3.05
  -5   0  -3   15.35    1.20
  -5   0  -3   16.67    1.47
   5   0   3   14.93    1.42
   5   0   3   16.26    0.97
   5   0   3   13.19    2.00
  -6   0  -3    2.13    0.84
  -6   0  -3    1.77    1.11
   6   0   3    1.33    0.55
   6   0   3    1.14    1.76
   6   0   3    0.58    1.07
  -7   0  -3   17.38    1.77
  -7   0  -3   22.41    1.50
   7   0   3   24.93    3.08
   7   0   3   22.69    1.88
   7   0   3   23.19    1.97
  -8   0  -3    3.60    1.03
  -8   0  -3    3.26    1.60
   8   0   3    3.20    1.57
   8   0   3    1.33    2.16
   8   0   3    3.97    1.38
  -9   0  -3   29.29    2.51
   9   0   3   24.97    2.31
   9   0   3   26.91    3.82
   9   0   3   21.36    2.31
 -10   0  -3   12.57    2.22
  10   0   3   13.17    2.13
  10   0   3   12.20    3.05
 -11   0  -3    0.93    1.87
  11   0   3    1.69    1.98
  11   0   3    1.84    2.95
 -12   0  -3    4.50    2.06
  12   0   3    0.62    2.12
  12   0   3    1.48    3.22
  12  -1  -3    5.46    2.71
  12  -1  -3    3.53    2.30
 -12   1   3    8.78    2.18
 -12   1   3    7.21    2.27
  11  -1  -3    0.68    2.06
  11  -1  -3    4.87    2.18
 -11   1   3    3.99    1.98
 -11   1   3    4.16    1.92
  10  -1  -3    6.57    2.04
  10  -1  -3    7.22    2.34
 -10   1   3    5.10    1.76
 -10   1   3    7.19    1.91
 -10   1   3    6.42    1.85
   9  -1  -3    0.69    1.91
   9  -1  -3    3.27    1.63
  -9   1   3    1.68    1.63
  -9   1   3    0.89    1.50
   8  -1  -3   13.40    1.86
   8  -1  -3   13.76    1.90
   8  -1  -3    9.39    2.10
  -8   1   3   12.64    1.74
  -8   1   3    9.29    1.66
   7  -1  -3    5.77    1.37
   7  -1  -3    3.84    1.36
   7  -1  -3    4.76    1.73
  -7   1   3    4.40    1.40
  -7   1   3    4.44    1.34
   6  -1  -3   35.49    2.22
   6  -1  -3   32.17    2.34
   6  -1  -3   30.51    2.15
  -6   1   3   35.22    2.16
  -6   1   3   31.92    2.07
   5  -1  -3   27.78    1.86
   5  -1  -3   23.60    2.00
  -5   1   3   27.20    1.92
  -5   1   3   25.60    1.80
   4  -1  -3  129.51    3.73
   4  -1  -3  129.03    4.36
  -4   1   3  127.53    3.77
  -4   1   3  130.09    4.36
  -4   1   3  121.46    3.59
   3  -1  -3   -0.29    1.00
   3  -1  -3    1.20    0.84
  -3   1   3    0.79    0.66
  -3   1   3    0.78    0.94
  -3   1   3    1.90    0.87
   2  -1  -3    3.62    1.05
   2  -1  -3    4.11    0.81
  -2   1   3    4.33    0.94
  -2   1   3    6.11    0.91
  -2   1   3    3.26    0.98
   1  -1  -3  130.49    3.46
   1  -1  -3  127.33    3.92
  -1   1   3  128.60    3.53
  -1   1   3  128.55    4.16
  -1   1   3  131.06    3.27
   0  -1  -3  165.13    4.22
   0  -1  -3  162.38    4.80
   0  -1  -3  167.34    3.87
   0  -1  -3  170.22    5.44
   0   1   3  167.88    3.87
   0   1   3  165.15    5.43
   0   1   3  172.49    4.25
   0   1   3  166.47    4.24
  -1  -1  -3    0.17    0.79
  -1  -1  -3   -0.60    0.76
  -1  -1  -3    0.54    0.46
  -1  -1  -3   -0.30    0.63
   1   1   3   -0.27    0.46
   1   1   3    0.50    1.03
   1   1   3    0.58    0.76
  -2  -1  -3   26.79    1.45
  -2  -1  -3   28.07    0.96
   2   1   3   27.49    2.21
   2   1   3   29.30    1.58
  -3  -1  -3  224.94    5.63
   3   1   3  223.19    5.33
   3   1   3  220.13    5.63
   3   1   3  223.26    7.70
  -4  -1  -3   43.18    1.90
  -4  -1  -3   41.68    1.44
   4   1   3   42.76    1.94
   4   1   3   43.61    1.43
  -5  -1  -3  121.31    3.62
  -5  -1  -3  115.58    3.01
   5   1   3  113.38    4.94
   5   1   3  113.19    2.83
  -6  -1  -3   -1.04    0.95
  -6  -1  -3    0.49    0.59
   6   1   3    1.04    1.09
   6   1   3    0.01    1.53
  -7  -1  -3   36.90    2.37
  -7  -1  -3   39.79    1.56
   7   1   3   37.20    3.26
   7   1   3   34.53    2.42
  -8  -1  -3   15.99    1.83
   8   1   3   20.45    2.01
   8   1   3   17.47    1.91
   8   1   3   16.99    2.79
  -9  -1  -3   39.24    2.79
   9   1   3   38.46    2.86
   9   1   3   39.47    4.15
   9   1   3   40.15    2.93
 -10  -1  -3   13.69    2.11
  10   1   3   13.23    2.13
  10   1   3   15.65    2.26
  10   1   3   14.56    3.49
 -11  -1  -3    6.88    2.05
  11   1   3    0.96    3.04
  11   1   3    8.40    2.17
  11   1   3    8.51    2.25
 -12  -1  -3    3.96    2.04
  12   1   3    0.48    3.03
  12   1   3    2.81    2.12
  12  -2  -3    8.28    2.81
  12  -2  -3    7.98    2.51
 -12   2   3    6.19    2.32
 -12   2   3    8.52    2.22
  11  -2  -3    3.71    2.34
  11  -2  -3    2.16    2.13
 -11   2   3    2.76    1.88
 -11   2   3    5.37    2.14
  10  -2  -3    8.68    2.19
  10  -2  -3   11.14    2.32
 -10   2   3    8.82    2.06
 -10   2   3    8.06    1.89
   9  -2  -3   -0.01    1.62
   9  -2  -3   -0.48    1.68
  -9   2   3    0.12    1.55
  -9   2   3    3.11    1.77
   8  -2  -3    8.02    1.82
   8  -2  -3    4.52    1.86
  -8   2   3    7.07    1.68
  -8   2   3    8.18    1.62
   7  -2  -3   17.12    1.77
   7  -2  -3   15.71    1.90
  -7   2   3   18.18    1.84
  -7   2   3   16.02    1.85
   6  -2  -3    2.59    1.23
   6  -2  -3    0.85    1.21
  -6   2   3    0.95    1.19
  -6   2   3    0.37    1.23
   5  -2  -3   74.67    2.78
   5  -2  -3   76.46    3.14
  -5   2   3   77.99    2.87
  -5   2   3   80.82    2.94
   4  -2  -3   -0.34    1.01
   4  -2  -3    0.79    0.89
  -4   2   3    0.15    0.98
  -4   2   3    1.07    1.02
   3  -2  -3    1.06    1.03
   3  -2  -3    2.42    0.92
  -3   2   3    1.50    1.10
  -3   2   3    0.70    0.97
  -3   2   3    1.81    0.92
   2  -2  -3    2.27    1.00
   2  -2  -3    4.29    0.92
  -2   2   3    2.52    0.86
  -2   2   3    3.93    0.99
   1  -2  -3  140.63    4.33
   1  -2  -3  143.06    3.75
  -1   2   3  147.45    4.80
  -1   2   3  142.61    3.85
  -1   2   3  136.36    3.71
   0  -2  -3   43.32    1.60
   0  -2  -3   41.39    2.06
   0  -2  -3   40.10    1.88
   0   2   3   38.91    2.10
   0   2   3   40.36    1.63
   0   2   3   40.88    1.73
  -1  -2  -3  228.30    5.53
  -1  -2  -3  227.84    6.30
  -1  -2  -3  227.36    5.43
   1   2   3  228.36    4.90
   1   2   3  229.29    5.43
   1   2   3  228.92    7.49
   1   2   3  226.39    5.54
  -2  -2  -3  136.47    3.66
  -2  -2  -3  138.99    3.40
   2   2   3  147.09    3.77
   2   2   3  139.29    5.18
  -3  -2  -3   86.98    2.63
  -3  -2  -3   86.79    2.07
   3   2   3   76.68    2.57
   3   2   3   87.65    3.70
  -4  -2  -3  106.81    3.21
   4   2   3  105.45    3.26
   4   2   3  113.37    4.66
  -5  -2  -3   53.02    2.23
   5   2   3   55.06    1.45
   5   2   3   55.49    2.33
   5   2   3   50.07    3.15
  -6  -2  -3   96.79    2.22
  -6  -2  -3   89.60    3.13
   6   2   3   90.26    4.42
   6   2   3   86.44    3.18
  -7  -2  -3    0.44    1.12
   7   2   3    0.00    1.08
   7   2   3    1.63    1.69
  -8  -2  -3    0.04    1.30
   8   2   3    1.61    2.31
   8   2   3    0.69    1.41
  -9  -2  -3    0.65    1.50
   9   2   3    3.65    1.60
   9   2   3    1.55    1.52
   9   2   3    4.76    2.41
 -10  -2  -3   -1.34    1.55
  10   2   3   -1.00    1.58
  10   2   3    0.63    1.80
  10   2   3   -1.68    2.24
 -11  -2  -3    8.84    1.99
  11   2   3   10.71    2.07
  11   2   3   10.24    3.44
  11   2   3   12.03    2.43
 -12  -2  -3    1.57    1.90
  12   2   3    3.88    2.30
  12   2   3    5.23    2.00
  12   2   3    3.95    3.50
 -12   3   3   19.93    2.87
  11  -3  -3    5.42    2.54
  11  -3  -3    7.93    2.19
 -11   3   3    3.95    1.97
 -11   3   3    6.92    2.28
  10  -3  -3   -0.70    1.93
  10  -3  -3    1.82    2.07
 -10   3   3    1.57    1.72
 -10   3   3    2.10    1.98
   9  -3  -3    0.90    1.60
   9  -3  -3    0.36    1.80
  -9   3   3   -1.74    1.49
  -9   3   3    0.92    1.66
   8  -3  -3   32.20    2.94
   8  -3  -3   26.75    2.30
  -8   3   3   28.27    2.38
  -8   3   3   22.24    2.21
   7  -3  -3   59.69    3.00
   7  -3  -3   53.64    3.04
  -7   3   3   52.79    2.72
  -7   3   3   51.95    2.73
   6  -3  -3    3.56    1.39
   6  -3  -3    2.77    1.18
  -6   3   3    4.49    1.35
  -6   3   3    6.05    1.50
   5  -3  -3   64.55    2.80
   5  -3  -3   68.23    2.73
  -5   3   3   63.08    2.60
  -5   3   3   64.75    2.69
   4  -3  -3   72.14    2.95
   4  -3  -3   57.71    2.36
  -4   3   3   67.36    2.58
  -4   3   3   57.26    2.50
   3  -3  -3   -0.58    0.84
  -3   3   3    0.19    1.00
  -3   3   3   -0.04    0.86
   2  -3  -3   60.46    2.43
   2  -3  -3   58.24    2.16
  -2   3   3   61.77    2.19
  -2   3   3   60.88    2.29
   1  -3  -3    4.16    0.89
   1  -3  -3    4.16    1.01
  -1   3   3    2.36    0.89
  -1   3   3    2.81    0.91
   0  -3  -3   58.55    2.39
   0  -3  -3   54.64    1.90
   0   3   3   56.71    1.99
   0   3   3   55.80    1.91
   0   3   3   56.21    2.79
  -1  -3  -3    0.17    0.67
  -1  -3  -3    0.10    1.01
  -1  -3  -3    0.81    0.64
   1   3   3    1.77    1.29
   1   3   3    2.04    0.66
  -2  -3  -3    8.38    0.64
  -2  -3  -3    7.90    0.86
   2   3   3    7.37    0.87
   2   3   3    9.83    0.75
   2   3   3    5.41    1.36
  -3  -3  -3    3.69    0.79
  -3  -3  -3    4.09    0.40
   3   3   3    3.96    0.85
   3   3   3    4.33    1.37
  -4  -3  -3    1.08    0.47
  -4  -3  -3    0.85    0.79
   4   3   3    0.17    1.24
   4   3   3    1.23    0.83
  -5  -3  -3   60.25    2.27
  -5  -3  -3   62.30    1.86
   5   3   3   60.25    3.36
   5   3   3   59.82    1.71
  -6  -3  -3    5.94    0.88
  -6  -3  -3    6.65    1.15
   6   3   3    5.76    1.93
   6   3   3    7.64    1.28
  -7  -3  -3    7.07    1.06
  -7  -3  -3    6.85    1.28
   7   3   3    5.15    1.29
   7   3   3    4.35    1.85
  -8  -3  -3   24.34    2.08
  -8  -3  -3   22.48    1.75
   8   3   3   17.20    2.58
   8   3   3   20.33    1.85
  -9  -3  -3   20.11    1.90
  -9  -3  -3   16.34    1.66
   9   3   3   19.27    2.08
   9   3   3   24.00    3.40
   9   3   3   15.45    2.19
 -10  -3  -3    2.20    1.52
  10   3   3    3.58    1.69
  10   3   3    4.21    2.11
  10   3   3    4.26    2.78
 -11  -3  -3   -0.48    1.77
  11   3   3   -0.84    2.77
  11   3   3    0.54    1.83
  11   3   3    0.99    1.76
  12   3   3   -0.21    2.22
  12   3   3   -0.17    1.86
  12   3   3   -1.86    2.99
  11  -4  -3   11.63    2.57
 -11   4   3    8.14    2.22
 -11   4   3   11.29    2.24
  10  -4  -3   21.76    2.64
  10  -4  -3   16.42    2.55
 -10   4   3   21.00    2.47
 -10   4   3   19.22    2.51
   9  -4  -3    1.00    1.81
   9  -4  -3    1.79    1.83
  -9   4   3   -0.64    1.49
  -9   4   3    1.81    1.87
   8  -4  -3    0.60    1.58
   8  -4  -3    2.24    1.64
  -8   4   3    2.28    1.66
  -8   4   3   -0.15    1.50
   7  -4  -3    1.65    1.46
  -7   4   3    0.93    1.36
  -7   4   3   -0.93    1.48
   6  -4  -3    9.44    1.53
  -6   4   3    9.74    1.52
  -6   4   3   12.15    1.78
   5  -4  -3    3.81    1.11
   5  -4  -3    3.59    1.40
  -5   4   3    5.12    1.22
  -5   4   3    6.90    1.37
   4  -4  -3   31.62    2.05
   4  -4  -3   31.82    1.89
  -4   4   3   31.35    1.88
  -4   4   3   30.79    2.03
   3  -4  -3   -3.09    1.08
   3  -4  -3    0.89    0.85
  -3   4   3    1.23    0.96
  -3   4   3    0.58    1.18
   2  -4  -3   33.59    1.66
  -2   4   3   33.38    1.76
  -2   4   3   35.69    1.87
   1  -4  -3   20.57    1.32
   1  -4  -3   18.82    1.48
  -1   4   3   17.83    1.41
  -1   4   3   20.20    1.65
   0  -4  -3   76.54    2.30
   0  -4  -3   79.56    2.82
   0   4   3   76.40    2.39
   0   4   3   78.03    2.53
  -1  -4  -3    8.61    0.78
  -1  -4  -3    9.73    0.82
   1   4   3    8.14    0.89
   1   4   3    8.00    0.87
   1   4   3   10.56    1.56
   1   4   3    9.45    0.69
  -2  -4  -3   20.99    1.07
  -2  -4  -3   19.98    1.07
  -2  -4  -3   19.69    1.08
   2   4   3   20.53    1.22
   2   4   3   19.10    1.05
   2   4   3   18.45    0.86
   2   4   3   18.63    2.03
  -3  -4  -3    7.98    0.73
  -3  -4  -3    8.04    0.59
  -3  -4  -3    7.91    0.76
   3   4   3    6.07    0.84
   3   4   3    7.66    0.61
   3   4   3    8.36    1.71
   3   4   3    5.91    0.55
  -4  -4  -3    0.12    0.51
  -4  -4  -3    0.68    0.66
   4   4   3   -1.14    1.24
   4   4   3    0.40    0.74
  -5  -4  -3    3.67    0.71
  -5  -4  -3    3.25    0.81
   5   4   3    4.19    1.74
   5   4   3    3.27    0.89
  -6  -4  -3   22.55    1.55
  -6  -4  -3   21.34    1.35
   6   4   3   20.56    1.76
   6   4   3   22.48    2.51
  -7  -4  -3   17.68    1.43
  -7  -4  -3   17.13    1.30
   7   4   3   17.07    2.47
   7   4   3   16.31    1.59
  -8  -4  -3   21.66    1.86
  -8  -4  -3   19.05    1.52
   8   4   3   19.13    1.84
   8   4   3   22.83    3.01
  -9  -4  -3    3.70    1.26
   9   4   3    6.71    1.61
   9   4   3   -0.20    2.32
   9   4   3    4.12    2.05
  10   4   3   14.64    2.03
  10   4   3   12.69    2.37
  10   4   3    8.25    2.95
  11   4   3    4.92    2.31
  11   4   3    4.01    1.78
  11   4   3    1.02    2.54
  12   4   3   -1.15    3.23
  12   4   3    5.86    2.18
  12   4   3    5.28    2.57
  11  -5  -3    1.59    2.00
 -11   5   3    1.40    2.11
 -11   5   3   -2.99    1.97
  10  -5  -3   15.30    2.54
 -10   5   3   11.90    2.41
 -10   5   3   12.47    2.18
   9  -5  -3    1.37    1.85
  -9   5   3    1.65    1.97
  -9   5   3    2.20    1.89
   8  -5  -3    0.60    1.52
   8  -5  -3    1.16    1.66
  -8   5   3    1.08    1.56
  -8   5   3    0.04    1.60
   7  -5  -3   20.39    2.23
   7  -5  -3   12.48    1.74
  -7   5   3   14.73    2.04
  -7   5   3   15.56    2.11
   6  -5  -3    4.13    1.29
   6  -5  -3    6.15    1.52
  -6   5   3    3.81    1.70
  -6   5   3    3.47    1.47
   5  -5  -3   55.32    2.66
  -5   5   3   61.00    2.88
  -5   5   3   58.48    2.82
   4  -5  -3   14.87    1.41
   4  -5  -3   18.48    1.61
  -4   5   3   16.73    1.62
  -4   5   3   17.43    1.72
   3  -5  -3    1.56    0.91
   3  -5  -3    0.65    1.01
  -3   5   3    0.87    1.13
  -3   5   3    2.17    0.96
   2  -5  -3   62.24    2.29
   2  -5  -3   63.56    2.59
  -2   5   3   62.52    2.37
  -2   5   3   70.46    2.73
   1  -5  -3   39.90    1.60
   1  -5  -3   35.77    1.99
  -1   5   3   36.80    1.90
  -1   5   3   36.03    1.68
   0  -5  -3  112.07    2.93
   0  -5  -3  112.56    2.93
   0   5   3  106.57    3.09
   0   5   3  111.39    3.38
  -1  -5  -3   37.69    1.26
  -1  -5  -3   37.41    1.26
   1   5   3   35.09    2.58
   1   5   3   35.40    1.53
   1   5   3   37.05    1.67
  -2  -5  -3    7.62    0.59
  -2  -5  -3    8.29    0.62
   2   5   3    9.50    1.79
   2   5   3    9.42    0.89
   2   5   3    9.42    0.87
  -3  -5  -3   12.62    0.61
  -3  -5  -3   12.13    0.59
  -3  -5  -3   12.25    0.94
   3   5   3   13.64    1.08
   3   5   3   13.72    2.02
   3   5   3   11.24    0.95
  -4  -5  -3    1.15    0.40
  -4  -5  -3    1.16    0.62
  -4  -5  -3    1.87    0.39
   4   5   3   -0.05    0.46
   4   5   3    0.50    1.40
   4   5   3    1.68    0.74
  -5  -5  -3    6.77    0.58
  -5  -5  -3    6.59    0.84
  -5  -5  -3    6.63    0.62
   5   5   3    7.26    1.94
   5   5   3    7.56    1.01
  -6  -5  -3    5.82    0.94
  -6  -5  -3    5.62    0.75
   6   5   3    8.05    1.14
   6   5   3    4.33    1.94
  -7  -5  -3    0.50    0.82
  -7  -5  -3    1.84    0.94
   7   5   3    4.59    1.83
   7   5   3    1.67    1.13
  -8  -5  -3    1.30    1.03
   8   5   3    1.55    1.24
   8   5   3    2.49    2.04
   9   5   3   19.56    2.55
   9   5   3   16.45    1.92
   9   5   3   13.68    2.92
  10   5   3    8.24    2.24
  10   5   3    8.56    2.84
  10   5   3    7.48    1.81
  11   5   3    6.69    3.09
  11   5   3    7.84    2.56
  11   5   3    9.52    2.01
  12   5   3    3.47    2.49
  10  -6  -3    5.65    2.12
 -10   6   3    7.86    2.13
 -10   6   3    6.19    2.26
   9  -6  -3   -1.25    1.68
  -9   6   3   -1.62    1.67
  -9   6   3    1.45    1.95
   8  -6  -3    1.22    1.70
  -8   6   3    3.72    1.90
  -8   6   3    0.53    1.67
   7  -6  -3    1.96    1.56
   7  -6  -3    2.10    1.41
  -7   6   3    7.26    1.97
  -7   6   3    5.30    1.81
   6  -6  -3    8.40    1.54
   6  -6  -3    7.21    1.47
  -6   6   3    7.74    1.90
  -6   6   3    6.85    1.74
   5  -6  -3   -1.59    1.10
   5  -6  -3   -0.55    1.15
  -5   6   3   -0.75    1.31
  -5   6   3   -2.07    1.28
   4  -6  -3   22.05    1.77
   4  -6  -3   21.65    1.83
  -4   6   3   21.10    1.81
  -4   6   3   21.94    1.94
   3  -6  -3   -0.57    0.94
   3  -6  -3   -0.25    0.88
  -3   6   3   -0.46    1.14
  -3   6   3   -0.34    1.04
   2  -6  -3   33.94    1.67
   2  -6  -3   32.41    2.01
  -2   6   3   32.71    1.81
  -2   6   3   34.05    2.10
   1  -6  -3    6.15    0.79
  -1   6   3    8.15    1.01
  -1   6   3    7.61    1.24
   0  -6  -3  278.32    6.39
   0  -6  -3  281.56    6.40
   0   6   3  277.64    7.14
   0   6   3  272.06    6.74
   1   6   3   30.53    1.40
   1   6   3   26.48    2.52
   1   6   3   25.99    1.64
   2   6   3    2.03    0.67
   2   6   3    0.79    0.76
   2   6   3    0.60    1.43
   3   6   3   -0.75    0.66
   3   6   3   -0.36    0.63
   3   6   3    0.78    1.58
  -4  -6  -3   12.55    1.09
   4   6   3   15.61    2.29
   4   6   3   13.05    0.96
   4   6   3   14.17    1.20
  -5  -6  -3   15.08    1.17
   5   6   3   13.17    2.13
   5   6   3   11.64    1.12
   5   6   3   13.83    0.95
  -6  -6  -3   45.98    1.99
   6   6   3   44.47    2.06
   6   6   3   49.19    3.74
  -7  -6  -3   10.62    1.27
   7   6   3   11.80    2.31
   7   6   3   10.96    1.36
   8   6   3    1.04    1.16
   8   6   3    0.21    1.89
   9   6   3    7.96    2.53
   9   6   3    6.84    2.13
   9   6   3    9.52    1.66
  10   6   3    3.77    2.74
  10   6   3    6.90    2.22
  11   6   3    0.51    2.08
  11   6   3    1.59    2.73
  10  -7  -3   -0.90    2.01
 -10   7   3    7.79    2.42
 -10   7   3    3.40    2.29
   9  -7  -3    2.88    1.89
  -9   7   3    3.44    2.13
  -9   7   3    5.97    2.27
   8  -7  -3    1.88    1.71
  -8   7   3    0.80    1.73
  -8   7   3    2.10    1.87
   7  -7  -3    8.83    1.78
  -7   7   3    8.76    2.12
  -7   7   3    7.84    1.95
   6  -7  -3    4.65    1.46
  -6   7   3   -0.28    1.63
  -6   7   3    2.43    1.88
   5  -7  -3    5.56    1.34
   5  -7  -3    6.53    1.31
  -5   7   3    9.36    1.65
  -5   7   3    6.18    1.68
   4  -7  -3   21.77    1.84
   4  -7  -3   20.57    1.76
  -4   7   3   19.76    2.03
  -4   7   3   21.66    1.91
   3  -7  -3   -0.32    0.90
   3  -7  -3   -1.59    1.00
  -3   7   3    1.92    1.35
  -3   7   3    0.43    1.15
   2  -7  -3    4.33    0.86
  -2   7   3    1.93    1.28
  -2   7   3    3.35    1.07
   1  -7  -3   43.19    1.52
   1  -7  -3   43.28    1.51
  -1   7   3   44.46    1.93
  -1   7   3   42.12    2.50
   0   7   3   39.55    2.13
   0   7   3   41.51    1.80
   1   7   3    0.46    0.72
   1   7   3    0.28    0.96
   2   7   3   -0.63    0.85
   2   7   3    2.47    1.66
   2   7   3    0.47    0.65
   3   7   3    4.60    0.92
   3   7   3    6.50    2.06
  -4  -7  -3   -0.59    0.87
   4   7   3    0.24    1.65
   4   7   3   -0.75    0.67
   4   7   3   -0.56    0.74
  -5  -7  -3    6.39    1.10
   5   7   3    6.05    0.94
   5   7   3    5.33    1.96
   5   7   3    7.33    0.90
  -6  -7  -3   37.59    1.94
   6   7   3   36.14    3.29
   7   7   3    7.81    2.38
   8   7   3    2.00    2.10
   9   7   3    1.44    2.22
   9   7   3    1.09    2.11
  10   7   3   12.21    2.61
  10   7   3    5.72    2.89
  11   7   3   16.28    2.92
  11   7   3   15.53    3.50
   9  -8  -3    1.55    1.80
  -9   8   3   -1.37    2.08
  -9   8   3   -0.70    2.07
   8  -8  -3    9.27    1.97
  -8   8   3    7.84    2.19
  -8   8   3   10.31    2.34
   7  -8  -3    2.41    1.57
  -7   8   3   -1.56    1.71
  -7   8   3   -1.44    1.84
   6  -8  -3    9.24    1.68
  -6   8   3   13.52    2.19
  -6   8   3    8.97    2.21
   5  -8  -3   -0.79    1.19
  -5   8   3   -0.09    1.77
  -5   8   3   -1.61    1.46
   4  -8  -3   10.88    1.41
  -4   8   3   15.18    2.03
  -4   8   3   16.89    1.88
   3  -8  -3    5.37    1.03
  -3   8   3    5.81    1.78
  -3   8   3    4.28    1.34
   2  -8  -3    1.38    0.71
  -2   8   3    1.21    1.09
  -2   8   3    1.29    1.51
  -1   8   3   13.29    1.33
  -1   8   3   12.70    1.67
   0   8   3  161.59    5.01
   0   8   3  157.87    4.35
   1   8   3   25.43    1.52
   1   8   3   25.05    2.03
   2   8   3    4.40    1.10
   2   8   3    2.16    0.79
   2   8   3    0.19    1.98
   3   8   3    3.88    1.01
   3   8   3    5.02    2.17
   4   8   3    9.01    1.17
   4   8   3    6.67    2.13
  -5  -8  -3    2.12    1.11
   5   8   3   -0.06    1.80
  -6  -8  -3    8.84    1.38
   6   8   3    9.40    2.28
   7   8   3    1.04    2.25
   8   8   3    7.79    2.60
   9   8   3   -0.57    1.96
   9   8   3    5.11    2.60
  10   8   3    2.15    2.27
  10   8   3    3.30    2.85
   8  -9  -3   -0.43    1.67
  -8   9   3    4.73    2.31
  -8   9   3   -0.90    1.97
   7  -9  -3   13.17    1.94
  -7   9   3   10.13    2.26
  -7   9   3    9.78    2.56
   6  -9  -3    1.17    1.42
  -6   9   3    1.47    1.79
  -6   9   3    3.53    1.88
  -5   9   3    2.80    1.71
  -5   9   3    1.16    1.71
  -4   9   3    5.49    1.82
  -4   9   3    6.65    1.69
  -3   9   3   -1.72    1.71
  -3   9   3   -1.06    1.24
  -2   9   3    1.38    1.18
  -2   9   3    4.40    1.61
  -1   9   3    0.08    1.01
  -1   9   3    2.00    1.58
   0   9   3    2.82    0.98
   0   9   3    0.56    1.40
   1   9   3    2.91    1.36
   2   9   3   10.68    1.45
   2   9   3    7.47    2.37
   3   9   3    0.72    2.04
   3   9   3    0.00    1.02
   4   9   3   20.85    3.10
   4   9   3   19.05    1.62
   5   9   3   -1.08    1.99
   6   9   3    9.94    2.84
   7   9   3   15.02    2.96
   8   9   3   -0.61    2.03
   9   9   3    6.57    2.80
   9   9   3    2.11    2.47
  -7  10   3    3.67    2.17
  -7  10   3    2.20    2.33
  -6  10   3   16.35    2.38
  -6  10   3   12.52    2.63
  -5  10   3   -1.08    1.96
  -5  10   3    0.87    1.78
  -4  10   3   -1.07    1.75
  -4  10   3    0.65    1.61
  -3  10   3    4.79    1.85
  -3  10   3    2.83    1.50
  -2  10   3   -0.75    1.54
  -1  10   3    7.94    1.97
   0  10   3   31.39    2.63
   1  10   3    6.83    1.59
   1  10   3    8.73    2.70
   2  10   3    0.55    2.26
   2  10   3    1.43    1.31
   3  10   3    3.76    1.31
   3  10   3    4.24    2.46
   4  10   3    5.10    2.54
   5  10   3    2.83    2.37
   6  10   3    3.37    2.39
   7  10   3    5.29    2.47
   8  10   3   19.17    3.35
   8  10   3   16.93    2.92
  -6  11   3    1.04    1.99
  -6  11   3    0.20    2.47
  -5  11   3    4.72    2.30
  -5  11   3    3.66    1.99
  -4  11   3   -0.60    1.87
  -3  11   3    0.24    2.07
  -2  11   3    2.86    2.05
  -1  11   3    1.84    1.86
   0  11   3   15.36    2.25
   1  11   3    3.30    1.58
   1  11   3   -0.21    2.55
   2  11   3   -0.07    2.53
   2  11   3    2.99    1.51
   3  11   3    0.39    1.32
   3  11   3   -3.23    2.27
   4  11   3   26.52    4.04
   5  11   3    9.35    3.15
   6  11   3    0.11    2.38
   7  11   3    5.13    2.74
   7  11   3    1.97    2.41
  -4  12   3   -1.03    2.23
  -3  12   3    4.03    2.35
  -2  12   3    5.51    2.07
  -1  12   3    0.77    2.02
   0  12   3    3.77    1.98
   1  12   3    7.58    3.03
   1  12   3    5.11    1.90
   2  12   3   -0.77    2.68
   2  12   3    2.91    1.63
   3  12   3    0.18    2.95
   4  12   3    1.21    2.61
   5  12   3   -1.97    2.78
   4   9  -4    1.85    2.00
  -4  -9   4    6.92    2.47
  -4  -9   4    8.08    2.81
   3   9  -4    6.81    2.13
  -3  -9   4    1.19    2.56
  -3  -9   4    2.51    2.40
   2   9  -4    5.72    2.14
  -2  -9   4    8.11    2.58
   1   9  -4    3.76    2.31
  -1  -9   4    0.91    2.31
   0   9  -4    1.93    2.05
   0  -9   4   -1.14    2.21
  -1   9  -4   -1.32    1.95
   1  -9   4    1.49    2.56
  -2   9  -4   12.24    2.55
   2  -9   4   18.40    3.17
  -3   9  -4    6.32    2.52
   3  -9   4    8.95    2.48
   6   8  -4    2.70    2.03
  -6  -8   4   -2.15    2.18
  -6  -8   4   -4.96    1.78
   5   8  -4    6.70    2.06
  -5  -8   4    4.47    2.45
  -5  -8   4    4.82    2.34
  -4  -8   4   -1.26    2.03
  -4  -8   4    1.78    2.23
  -3  -8   4    6.18    2.27
  -3  -8   4    7.10    2.09
   2   8  -4    4.07    2.10
  -2  -8   4    4.58    2.02
  -2  -8   4    0.41    2.34
   1   8  -4    1.49    1.86
  -1  -8   4   -0.14    2.29
   0   8  -4    1.27    1.91
   0  -8   4    5.17    2.23
  -1   8  -4    5.19    2.00
   1  -8   4    6.21    2.53
  -2   8  -4   31.63    3.24
   2  -8   4   25.93    3.07
  -3   8  -4    4.43    2.35
   3  -8   4    1.63    2.08
  -4   8  -4    1.21    1.92
   4  -8   4    0.04    1.95
  -5   8  -4    0.81    1.89
   5  -8   4   -0.60    2.11
  -6   8  -4    6.51    2.13
   8   7  -4   14.61    2.80
   7   7  -4    6.07    2.52
  -7  -7   4    1.71    2.07
  -7  -7   4    4.22    2.26
   6   7  -4   -0.19    1.96
  -6  -7   4    0.26    2.12
  -6  -7   4    5.24    2.25
   5   7  -4    5.65    1.82
  -5  -7   4    8.16    2.35
  -5  -7   4    6.84    2.22
   4   7  -4   21.05    2.33
  -4  -7   4   22.44    2.48
  -4  -7   4   24.58    2.66
   3   7  -4    1.03    1.45
  -3  -7   4    3.15    2.23
  -3  -7   4    2.12    1.98
  -2  -7   4    6.25    1.83
  -2  -7   4    4.63    2.04
  -1  -7   4   10.19    2.22
  -1  -7   4    6.36    2.13
   0   7  -4    0.75    1.69
   0  -7   4    2.01    2.09
  -1   7  -4    1.48    1.97
   1  -7   4    3.74    1.94
  -2   7  -4    4.10    1.88
   2  -7   4    2.05    1.86
  -3   7  -4    1.42    2.10
   3  -7   4    3.10    2.16
  -4   7  -4    0.39    1.49
  -4   7  -4    0.36    1.96
   4  -7   4   -1.47    1.98
  -5   7  -4   -2.41    1.51
  -5   7  -4    0.29    1.80
   5  -7   4    0.66    1.98
  -6   7  -4    3.49    1.96
  -6   7  -4    3.51    2.16
   6  -7   4   -0.48    1.90
  -7   7  -4   -1.49    2.07
  -7   7  -4    1.77    1.94
   9   6  -4    1.57    2.67
  -9  -6   4    2.46    2.28
   8   6  -4    4.46    2.56
  -8  -6   4    1.73    1.96
   7   6  -4   15.58    2.62
  -7  -6   4   13.96    2.50
  -7  -6   4   22.35    2.53
   6   6  -4    2.19    1.84
  -6  -6   4    4.70    1.89
  -6  -6   4    1.72    2.02
   5   6  -4    1.73    1.73
  -5  -6   4    2.20    2.06
  -5  -6   4    2.98    1.77
   4   6  -4    1.93    1.50
  -4  -6   4   -0.78    1.69
  -4  -6   4    1.39    1.84
   3   6  -4   19.92    2.04
  -3  -6   4   18.18    2.31
  -3  -6   4   21.32    2.37
   2   6  -4    3.84    1.35
  -2  -6   4    6.46    1.68
  -2  -6   4    3.80    1.83
   1   6  -4   -1.66    1.07
  -1  -6   4    1.57    1.69
  -1  -6   4    0.88    1.68
   0  -6   4   -0.68    1.40
   0  -6   4    5.14    1.79
  -1   6  -4   16.29    1.54
  -1   6  -4   14.76    2.23
   1  -6   4   13.81    2.17
  -2   6  -4   16.40    2.19
  -2   6  -4   24.42    2.02
   2  -6   4   18.76    2.45
  -3   6  -4    7.33    1.53
  -3   6  -4    9.57    2.16
   3  -6   4    8.06    2.04
  -4   6  -4   11.16    1.83
  -4   6  -4    9.79    2.03
   4  -6   4    9.30    1.92
  -5   6  -4    0.63    1.51
  -5   6  -4    0.76    1.67
   5  -6   4   -1.39    1.50
  -6   6  -4   11.48    2.13
  -6   6  -4    6.60    1.87
   6  -6   4    8.55    2.01
  -7   6  -4    8.62    2.30
  -7   6  -4    8.99    2.27
   7  -6   4    6.87    1.86
  -8   6  -4   -2.32    1.88
  -8   6  -4   -1.11    1.89
   9   5  -4    4.43    2.65
  -9  -5   4    1.64    2.19
   8   5  -4    7.87    2.62
  -8  -5   4    4.97    2.04
   7   5  -4   -0.89    1.80
  -7  -5   4   -0.02    1.75
  -7  -5   4    0.72    1.78
   6   5  -4    5.31    2.14
  -6  -5   4    2.05    1.80
  -6  -5   4   -0.30    1.64
   5   5  -4   -0.80    1.39
  -5  -5   4    0.88    1.53
  -5  -5   4   -0.39    1.71
   4   5  -4    4.83    1.52
  -4  -5   4    7.14    1.94
  -4  -5   4    3.65    1.56
   3   5  -4    0.15    1.28
  -3  -5   4    1.91    1.76
  -3  -5   4    1.63    1.49
   2   5  -4    6.23    1.45
  -2  -5   4    6.12    1.68
  -2  -5   4    7.49    1.54
   1   5  -4    7.17    1.29
   1   5  -4    7.73    1.05
  -1  -5   4    8.16    1.88
  -1  -5   4    8.08    1.61
   0   5  -4   13.05    1.37
   0   5  -4   15.09    1.32
   0  -5   4   18.78    2.05
   0  -5   4   14.57    1.77
  -1   5  -4    1.38    0.99
   1  -5   4    0.00    1.43
  -2   5  -4   10.87    1.42
  -2   5  -4    8.46    1.67
   2  -5   4    9.77    1.76
  -3   5  -4    2.01    1.52
  -3   5  -4   -0.04    1.19
   3  -5   4    1.05    0.92
   3  -5   4    2.09    1.49
  -4   5  -4    1.35    1.74
  -4   5  -4   -0.25    1.30
   4  -5   4   -1.30    1.36
   4  -5   4   -0.86    1.09
  -5   5  -4    3.02    1.65
  -5   5  -4    0.58    1.43
   5  -5   4    5.11    1.42
   5  -5   4    6.10    1.75
  -6   5  -4    3.11    1.78
  -6   5  -4    0.65    1.68
   6  -5   4    1.05    1.57
   6  -5   4    0.89    1.49
  -7   5  -4    5.65    1.98
  -7   5  -4    5.06    2.01
   7  -5   4    4.95    1.75
   7  -5   4    7.16    1.72
  -8   5  -4    0.54    1.75
  -8   5  -4    0.51    1.83
   8  -5   4   -0.65    1.74
  -9   5  -4   -1.19    1.89
  -9   5  -4    0.72    2.11
   9  -5   4   -0.50    1.90
  10   4  -4    1.86    2.37
 -10  -4   4   -1.45    1.83
   9   4  -4    7.79    2.47
  -9  -4   4    8.44    2.33
   8   4  -4   14.16    2.61
  -8  -4   4   17.28    2.32
   7   4  -4   16.65    2.49
  -7  -4   4   17.08    2.11
  -7  -4   4   19.72    2.44
   6   4  -4    2.26    1.71
  -6  -4   4   -0.38    1.48
  -6  -4   4   -1.65    1.56
   5   4  -4    0.48    1.63
  -5  -4   4   -1.59    1.34
  -5  -4   4    1.83    1.61
   4   4  -4    0.99    0.83
   4   4  -4    5.03    1.65
  -4  -4   4    3.13    1.51
  -4  -4   4    2.43    1.53
   3   4  -4   34.04    1.63
   3   4  -4   32.93    2.44
  -3  -4   4   30.04    2.19
  -3  -4   4   28.28    2.32
   2   4  -4   -0.01    0.73
   2   4  -4    0.74    1.09
  -2  -4   4   -0.09    1.33
  -2  -4   4   -0.07    1.19
   1   4  -4    1.24    0.76
   1   4  -4    1.94    1.03
  -1  -4   4    4.02    1.43
  -1  -4   4    1.96    1.21
   0   4  -4    6.50    0.98
   0   4  -4    6.07    1.07
   0  -4   4    8.65    1.56
   0  -4   4    8.77    1.41
  -1   4  -4   45.85    2.11
  -1   4  -4   48.12    1.92
   1  -4   4   49.85    1.62
   1  -4   4   45.85    2.58
   1  -4   4   48.22    2.37
  -2   4  -4   21.51    1.06
  -2   4  -4   20.14    1.70
   2  -4   4   18.71    1.42
   2  -4   4   21.88    2.06
  -3   4  -4   69.17    3.08
  -3   4  -4   71.34    2.87
   3  -4   4   67.70    3.17
   3  -4   4   66.19    2.57
  -4   4  -4   25.75    2.15
  -4   4  -4   19.81    2.13
   4  -4   4   24.66    1.80
   4  -4   4   19.68    1.89
   4  -4   4   23.85    3.37
  -5   4  -4    3.98    1.53
  -5   4  -4    3.52    1.69
   5  -4   4   -1.39    2.26
   5  -4   4    4.36    1.42
   5  -4   4    5.28    1.49
  -6   4  -4   22.50    2.21
  -6   4  -4   24.19    2.32
   6  -4   4   22.11    3.54
   6  -4   4   18.92    2.00
   6  -4   4   20.90    2.01
  -7   4  -4   -1.11    1.61
  -7   4  -4    0.81    1.62
   7  -4   4    0.43    1.36
   7  -4   4    2.27    2.58
   7  -4   4    2.97    1.70
  -8   4  -4    4.11    1.80
  -8   4  -4    5.05    1.95
   8  -4   4    4.36    2.93
   8  -4   4    9.75    2.12
  -9   4  -4    8.05    2.25
  -9   4  -4    7.22    2.04
   9  -4   4    8.25    3.54
   9  -4   4    8.67    2.23
 -10   4  -4    3.75    2.20
  10  -4   4    5.93    2.28
  10  -4   4    3.13    3.51
 -11  -3   4    4.99    2.10
  10   3  -4    1.61    2.25
 -10  -3   4    2.59    1.97
   9   3  -4    6.33    2.59
  -9  -3   4    4.87    2.13
   8   3  -4   14.63    1.78
   8   3  -4   11.98    2.38
  -8  -3   4   12.06    2.03
  -8  -3   4   12.88    1.89
   7   3  -4    5.43    1.28
   7   3  -4    7.33    2.01
  -7  -3   4    4.10    1.65
  -7  -3   4    5.07    1.66
   6   3  -4    1.39    1.00
   6   3  -4    0.27    1.59
  -6  -3   4    1.69    1.47
  -6  -3   4    2.25    1.50
   5   3  -4    9.77    1.94
   5   3  -4    8.82    1.14
  -5  -3   4    7.83    1.59
  -5  -3   4    6.71    1.53
   4   3  -4    5.06    0.83
   4   3  -4    4.31    0.90
   4   3  -4    5.83    1.64
  -4  -3   4    4.45    1.57
  -4  -3   4    3.83    1.48
   3   3  -4   74.51    2.45
   3   3  -4   77.48    3.33
   3   3  -4   72.95    2.89
  -3  -3   4   70.11    3.02
  -3  -3   4   71.50    3.01
   2   3  -4    2.77    1.17
   2   3  -4    1.41    0.74
  -2  -3   4    3.99    1.31
  -2  -3   4    0.73    1.35
   1   3  -4    1.80    0.96
   1   3  -4   -0.64    0.70
  -1  -3   4    2.24    1.22
  -1  -3   4    0.56    1.21
   0   3  -4   61.39    2.18
   0   3  -4   56.14    2.33
   0  -3   4   58.30    2.41
   0  -3   4   59.41    1.75
   0  -3   4   57.91    1.73
   0  -3   4   58.32    2.77
  -1   3  -4   15.38    1.23
  -1   3  -4   15.40    1.28
   1  -3   4   14.86    1.17
   1  -3   4   16.32    1.60
   1  -3   4   19.05    1.81
  -2   3  -4   84.60    2.93
  -2   3  -4   84.53    2.56
   2  -3   4   81.32    3.13
   2  -3   4   81.97    4.28
   2  -3   4   86.24    2.70
   2  -3   4   83.70    2.62
  -3   3  -4    6.03    1.26
  -3   3  -4    4.44    1.28
   3  -3   4    5.88    1.42
   3  -3   4    6.55    2.09
   3  -3   4    4.36    1.08
  -4   3  -4   35.01    2.28
  -4   3  -4   34.89    2.17
   4  -3   4   28.11    3.20
   4  -3   4   36.20    2.09
   4  -3   4   33.91    2.06
  -5   3  -4    1.27    1.34
  -5   3  -4   -2.01    1.23
   5  -3   4    0.50    1.14
   5  -3   4    1.49    1.27
   5  -3   4   -4.12    2.10
  -6   3  -4    5.95    1.57
  -6   3  -4    3.63    1.44
   6  -3   4    5.80    1.55
   6  -3   4    4.31    2.38
   6  -3   4    7.72    1.45
  -7   3  -4   33.74    2.55
  -7   3  -4   38.22    2.94
   7  -3   4   37.04    2.23
   7  -3   4   29.77    3.69
   7  -3   4   35.24    2.73
  -8   3  -4    5.90    1.86
  -8   3  -4    7.05    1.72
   8  -3   4    8.22    2.01
   8  -3   4    8.55    3.13
  -9   3  -4    9.87    2.22
   9  -3   4    8.65    3.11
   9  -3   4    9.59    2.05
 -10   3  -4    4.40    2.15
  10  -3   4   -0.01    2.07
  10  -3   4    0.36    2.86
  11   2  -4    0.36    2.61
  11   2  -4    0.58    1.84
 -11  -2   4    1.60    2.14
  10   2  -4   -0.34    2.04
  10   2  -4    0.68    1.72
 -10  -2   4   -1.75    1.67
   9   2  -4   14.55    2.01
   9   2  -4   12.83    2.49
  -9  -2   4   12.19    2.09
   8   2  -4   14.11    2.39
   8   2  -4   14.67    1.82
  -8  -2   4   17.35    1.93
  -8  -2   4   15.48    2.21
   7   2  -4    1.50    1.18
   7   2  -4    0.88    1.63
  -7  -2   4    0.24    1.47
  -7  -2   4    0.40    1.42
   6   2  -4    9.14    1.82
   6   2  -4    6.43    1.20
  -6  -2   4    7.39    1.70
  -6  -2   4    6.55    1.53
  -6  -2   4    5.06    0.83
   5   2  -4    8.04    1.09
   5   2  -4    4.05    1.56
  -5  -2   4    7.21    0.77
  -5  -2   4    5.50    1.49
  -5  -2   4    6.60    1.41
   4   2  -4   28.04    2.42
   4   2  -4   25.76    1.52
  -4  -2   4   24.35    1.91
  -4  -2   4   22.34    1.84
  -4  -2   4   25.34    1.12
  -4  -2   4   22.64    1.05
   3   2  -4    3.88    1.26
   3   2  -4    4.14    0.64
   3   2  -4    4.97    0.62
   3   2  -4    4.84    0.88
  -3  -2   4    3.00    1.22
  -3  -2   4    5.08    0.61
  -3  -2   4    5.66    1.24
  -3  -2   4    4.73    0.57
   2   2  -4   13.78    1.50
   2   2  -4   10.79    1.14
   2   2  -4   14.97    1.26
  -2  -2   4   13.30    1.44
  -2  -2   4   14.98    0.91
  -2  -2   4   16.46    0.92
  -2  -2   4   13.77    1.54
   1   2  -4    2.53    0.79
   1   2  -4    5.05    1.08
  -1  -2   4    3.29    0.65
  -1  -2   4    3.85    1.33
  -1  -2   4    3.25    1.05
  -1  -2   4    3.20    0.61
   0   2  -4   72.45    2.37
   0   2  -4   74.20    2.69
   0  -2   4   70.53    2.78
   0  -2   4   73.97    2.24
   0  -2   4   70.18    2.59
  -1   2  -4   20.83    1.33
  -1   2  -4   19.34    1.42
   1  -2   4   17.25    1.44
   1  -2   4   20.41    2.14
   1  -2   4   16.42    1.34
   1  -2   4   19.63    1.72
  -2   2  -4   31.11    1.82
  -2   2  -4   30.82    1.40
   2  -2   4   30.11    1.86
   2  -2   4   31.84    1.62
   2  -2   4   30.39    2.64
   2  -2   4   33.41    1.78
  -3   2  -4   69.74    2.73
   3  -2   4   70.97    2.69
   3  -2   4   74.96    2.35
   3  -2   4   72.59    3.95
   3  -2   4   73.03    2.68
  -4   2  -4    1.88    1.18
  -4   2  -4    1.33    1.13
   4  -2   4    0.12    0.62
   4  -2   4    2.37    1.10
   4  -2   4    0.12    1.91
   4  -2   4    1.67    1.10
  -5   2  -4   28.46    2.04
  -5   2  -4   29.71    2.26
   5  -2   4   27.96    1.81
   5  -2   4   30.45    2.11
   5  -2   4   25.25    2.90
  -6   2  -4    2.24    1.27
  -6   2  -4   -0.12    1.26
   6  -2   4   -1.26    2.12
   6  -2   4    2.81    1.06
   6  -2   4    1.62    1.32
  -7   2  -4   11.74    1.77
  -7   2  -4    8.52    1.56
   7  -2   4   10.33    1.80
   7  -2   4   11.57    1.37
   7  -2   4    6.94    3.05
  -8   2  -4   13.59    2.18
  -8   2  -4   12.39    1.74
   8  -2   4   15.07    2.99
   8  -2   4    9.10    1.93
  -9   2  -4    1.01    1.86
   9  -2   4   -0.67    1.68
   9  -2   4   -2.73    2.83
 -10   2  -4    5.02    2.09
  10  -2   4    3.87    2.93
  10  -2   4    2.56    1.88
 -11   2  -4    0.24    2.05
  11  -2   4    7.45    3.46
  11  -2   4    1.82    1.98
  11   1  -4    0.71    2.44
  11   1  -4    1.91    2.00
 -11  -1   4    1.15    1.92
  10   1  -4   -0.44    2.07
  10   1  -4    0.45    1.72
 -10  -1   4   -0.27    1.78
   9   1  -4    0.50    1.95
   9   1  -4   -0.32    1.55
  -9  -1   4    1.20    1.72
   8   1  -4   37.18    3.16
   8   1  -4   38.43    2.70
  -8  -1   4   34.94    2.22
  -8  -1   4   33.46    2.65
  -8  -1   4   38.39    2.45
   7   1  -4   34.59    2.28
   7   1  -4   31.50    2.86
  -7  -1   4   33.86    2.02
  -7  -1   4   41.70    2.33
  -7  -1   4   39.00    2.51
   6   1  -4   43.20    2.27
   6   1  -4   46.75    2.96
  -6  -1   4   45.85    2.48
  -6  -1   4   46.68    2.44
   5   1  -4   46.77    2.83
   5   1  -4   49.20    2.18
  -5  -1   4   52.78    2.50
  -5  -1   4   50.22    2.03
  -5  -1   4   48.66    2.39
   4   1  -4    7.51    1.02
   4   1  -4    8.93    1.54
  -4  -1   4    8.23    1.30
  -4  -1   4    7.67    1.39
  -4  -1   4    6.48    0.91
   3   1  -4   45.48    2.53
   3   1  -4   41.26    1.80
  -3  -1   4   45.00    2.29
  -3  -1   4   43.27    1.73
  -3  -1   4   42.13    2.04
   2   1  -4    2.70    0.80
   2   1  -4    1.81    1.16
   2   1  -4    2.66    0.49
  -2  -1   4    1.49    0.72
  -2  -1   4    4.16    1.04
  -2  -1   4    2.41    1.09
   1   1  -4   53.29    1.99
   1   1  -4   57.73    2.31
   1   1  -4   64.94    2.61
  -1  -1   4   50.45    2.30
  -1  -1   4   55.35    1.94
  -1  -1   4   52.45    2.11
   0   1  -4    5.58    0.87
   0  -1   4    6.64    1.18
   0  -1   4    7.72    0.93
   0  -1   4    2.96    1.15
   0  -1   4    6.96    1.00
  -1   1  -4   51.52    2.23
  -1   1  -4   58.53    2.12
   1  -1   4   56.36    2.86
   1  -1   4   59.42    2.43
   1  -1   4   58.54    2.11
   1  -1   4   54.92    1.99
  -2   1  -4    4.16    1.06
  -2   1  -4    3.75    0.78
   2  -1   4    6.79    1.67
   2  -1   4    4.59    1.17
   2  -1   4    4.32    1.01
  -3   1  -4   -0.65    0.87
   3  -1   4    0.58    0.98
   3  -1   4    0.06    1.38
   3  -1   4    0.35    0.99
  -4   1  -4    2.04    1.14
  -4   1  -4    2.86    1.01
   4  -1   4    0.92    1.07
   4  -1   4    0.48    1.59
   4  -1   4    2.40    0.95
  -5   1  -4    1.54    1.22
  -5   1  -4    1.57    1.00
   5  -1   4    4.59    2.09
   5  -1   4    3.51    1.25
   5  -1   4    3.26    0.93
  -6   1  -4    9.58    1.31
  -6   1  -4    6.04    1.47
   6  -1   4    9.88    1.11
   6  -1   4   10.39    1.61
   6  -1   4   10.87    2.58
  -7   1  -4    2.09    1.39
  -7   1  -4    2.81    1.15
   7  -1   4    2.32    1.10
   7  -1   4    3.68    1.54
   7  -1   4    0.55    2.40
  -8   1  -4   15.11    2.11
  -8   1  -4   17.13    1.65
   8  -1   4   12.14    1.94
   8  -1   4   14.32    2.95
  -9   1  -4    2.45    1.75
   9  -1   4   -0.45    1.73
   9  -1   4    1.94    2.60
 -10   1  -4    1.68    1.89
  10  -1   4    0.65    1.74
  10  -1   4    4.19    3.15
 -11   1  -4   -1.23    2.03
  11  -1   4   -1.33    3.04
  11  -1   4   -1.01    1.95
  11   0  -4    0.92    2.24
  11   0  -4    3.69    2.12
 -11   0   4    2.50    2.01
  10   0  -4    1.09    2.03
  10   0  -4    0.81    1.65
 -10   0   4   -0.89    1.67
 -10   0   4    5.14    2.00
 -10   0   4    4.24    1.61
   9   0  -4    3.32    1.99
   9   0  -4    4.45    1.77
  -9   0   4    1.78    1.70
  -9   0   4    2.81    1.44
  -9   0   4    4.17    1.73
   8   0  -4   -0.39    1.30
   8   0  -4    0.76    1.75
  -8   0   4    2.17    1.29
  -8   0   4    0.20    1.46
  -8   0   4    2.01    1.61
  -8   0   4    1.57    1.34
   7   0  -4   -1.90    1.53
   7   0  -4    0.55    1.17
  -7   0   4    1.89    1.21
  -7   0   4   -0.39    1.35
  -7   0   4    0.73    1.20
  -7   0   4   -1.64    1.36
   6   0  -4    7.23    1.26
   6   0  -4    7.02    1.81
  -6   0   4    9.71    1.67
  -6   0   4    8.47    1.26
  -6   0   4    7.59    1.41
  -6   0   4    8.06    1.60
   5   0  -4    0.65    0.98
   5   0  -4   -0.56    1.39
  -5   0   4    1.37    1.18
  -5   0   4    1.18    1.15
  -5   0   4    0.47    1.09
  -5   0   4    0.66    0.93
   4   0  -4   -0.34    0.85
   4   0  -4    0.82    1.17
  -4   0   4    0.40    1.19
  -4   0   4    0.94    0.87
  -4   0   4   -0.80    1.02
  -4   0   4   -0.10    0.99
   3   0  -4   29.41    2.01
   3   0  -4   27.73    1.56
  -3   0   4   29.97    1.87
  -3   0   4   29.03    1.56
  -3   0   4   27.46    1.95
   2   0  -4    3.40    0.92
  -2   0   4    1.41    0.78
  -2   0   4    0.66    0.98
  -2   0   4    3.08    1.08
   1   0  -4    7.90    1.00
   1   0  -4    8.97    1.18
   1   0  -4    8.09    0.95
  -1   0   4    8.49    0.91
  -1   0   4    7.88    1.19
  -1   0   4    9.39    1.10
  -1   0   4   10.45    1.03
   0   0  -4   49.44    1.96
   0   0  -4   51.96    2.22
   0   0  -4   50.35    2.24
   0   0   4   50.70    1.88
   0   0   4   49.60    2.33
   0   0   4   52.57    1.95
   0   0   4   47.06    2.11
  -1   0  -4    1.44    0.90
  -1   0  -4    1.51    0.86
   1   0   4    0.99    0.87
   1   0   4    1.77    0.98
   1   0   4    0.56    0.69
   1   0   4    0.83    1.14
  -2   0  -4   91.41    3.05
  -2   0  -4   98.49    3.03
   2   0   4   95.27    3.01
   2   0   4   98.50    3.01
  -3   0  -4   37.99    1.87
   3   0   4   39.02    2.67
   3   0   4   36.43    1.74
   3   0   4   37.30    1.99
  -4   0  -4   10.27    1.03
  -4   0  -4   10.31    1.26
   4   0   4    8.45    1.21
   4   0   4    6.40    1.72
   4   0   4   10.11    1.08
  -5   0  -4   27.10    1.99
  -5   0  -4   23.86    1.52
   5   0   4   25.14    2.00
   5   0   4   22.34    1.36
   5   0   4   23.57    2.67
  -6   0  -4    4.16    0.97
  -6   0  -4    3.36    1.25
   6   0   4    3.54    1.36
   6   0   4    5.20    0.83
   6   0   4    3.01    1.90
  -7   0  -4   37.59    2.60
  -7   0  -4   37.26    1.84
   7   0   4   33.73    3.53
   7   0   4   30.15    2.50
  -8   0  -4   33.90    2.79
   8   0   4   34.80    2.78
   8   0   4   33.42    2.35
   8   0   4   47.43    4.90
  -9   0  -4    0.25    1.67
   9   0   4   -2.29    2.36
   9   0   4    0.60    1.65
 -10   0  -4   -2.17    1.68
  10   0   4    0.20    2.73
  10   0   4   -0.87    1.77
 -11   0  -4    4.29    2.18
  11   0   4    5.45    2.14
  11   0   4    4.70    3.44
 -12   0  -4    1.00    2.21
  12   0   4    2.04    3.48
  11  -1  -4    0.24    2.13
  11  -1  -4   -0.69    1.94
 -11   1   4   -0.34    1.78
 -11   1   4   -1.46    1.89
 -11   1   4    0.86    1.87
  10  -1  -4   -0.90    1.86
  10  -1  -4   -2.76    1.83
 -10   1   4    2.54    2.08
 -10   1   4   -1.20    1.72
 -10   1   4    0.00    1.63
   9  -1  -4    6.13    2.10
   9  -1  -4   16.96    2.24
  -9   1   4   12.93    2.04
  -9   1   4   16.54    2.02
  -9   1   4   10.33    2.01
   8  -1  -4    4.49    1.62
   8  -1  -4    2.26    1.80
  -8   1   4    1.84    1.56
  -8   1   4    1.60    1.53
  -8   1   4    1.21    1.41
   7  -1  -4   -0.03    1.51
   7  -1  -4   -2.08    1.26
  -7   1   4    0.18    1.51
  -7   1   4   -0.04    1.39
  -7   1   4   -0.86    1.21
   6  -1  -4    3.87    1.64
   6  -1  -4    6.69    1.42
  -6   1   4    3.02    1.19
  -6   1   4    3.59    1.32
  -6   1   4    4.92    1.31
   5  -1  -4  128.48    3.80
   5  -1  -4  114.43    4.31
  -5   1   4  119.64    3.69
  -5   1   4  116.21    3.70
  -5   1   4  118.14    4.06
  -5   1   4  113.99    3.84
   4  -1  -4   19.53    1.46
   4  -1  -4   16.77    1.70
  -4   1   4   16.08    1.47
  -4   1   4   17.69    1.07
  -4   1   4   16.38    1.52
  -4   1   4   18.16    1.58
   3  -1  -4   -0.98    0.83
   3  -1  -4    0.85    1.12
  -3   1   4   -0.37    0.46
  -3   1   4    1.14    0.96
  -3   1   4   -0.17    0.89
  -3   1   4   -0.83    0.96
  -3   1   4   -0.50    0.40
   2  -1  -4    0.85    1.06
   2  -1  -4    0.43    0.90
  -2   1   4   -0.03    0.83
  -2   1   4    1.21    0.98
  -2   1   4    0.86    0.50
   1  -1  -4    1.57    0.89
   1  -1  -4    0.52    0.99
   1  -1  -4    1.86    0.68
  -1   1   4    1.83    0.87
  -1   1   4    3.02    0.86
  -1   1   4    1.62    0.71
  -1   1   4    1.38    0.97
   0  -1  -4    4.88    1.03
   0  -1  -4    4.10    0.95
   0  -1  -4    2.86    0.87
   0   1   4    4.58    0.78
   0   1   4    3.86    1.00
   0   1   4    3.72    0.86
  -1  -1  -4  187.24    5.11
  -1  -1  -4  201.44    4.65
  -1  -1  -4  207.22    5.78
   1   1   4  201.32    4.65
   1   1   4  205.30    6.82
   1   1   4  210.57    5.19
  -2  -1  -4   11.53    0.84
  -2  -1  -4   10.23    1.09
  -2  -1  -4   12.37    1.22
   2   1   4   10.05    1.58
   2   1   4    8.60    1.05
  -3  -1  -4    8.99    1.13
  -3  -1  -4   12.13    0.83
   3   1   4    9.53    1.01
   3   1   4    8.94    1.13
   3   1   4   14.54    1.86
  -4  -1  -4    7.73    1.21
   4   1   4   11.18    1.89
   4   1   4    4.71    1.11
   4   1   4    5.92    0.87
  -5  -1  -4    1.41    1.13
  -5  -1  -4    3.56    0.73
   5   1   4   -1.27    1.47
   5   1   4    2.08    1.08
   5   1   4    2.69    0.71
  -6  -1  -4    2.38    1.28
  -6  -1  -4    2.72    0.72
   6   1   4    2.90    1.18
   6   1   4    3.83    1.81
   6   1   4    1.92    0.60
  -7  -1  -4   17.12    1.29
  -7  -1  -4   15.63    1.68
   7   1   4   14.25    1.74
   7   1   4   12.73    2.49
  -8  -1  -4   48.05    2.91
   8   1   4   52.90    4.20
   8   1   4   53.53    2.91
  -9  -1  -4    2.55    1.75
   9   1   4    2.02    1.69
   9   1   4    3.66    1.66
   9   1   4    3.05    2.52
 -10  -1  -4    1.91    1.82
  10   1   4    4.33    3.22
  10   1   4    0.54    1.80
  10   1   4    1.59    1.79
 -11  -1  -4   -0.04    1.90
  11   1   4   -0.23    1.93
  11   1   4    3.00    3.38
 -12  -1  -4    9.81    2.34
  12   1   4    7.15    3.72
  12   1   4   10.81    2.58
  11  -2  -4   10.82    2.43
  11  -2  -4    6.77    2.41
 -11   2   4    7.77    2.15
 -11   2   4    7.44    2.15
 -11   2   4   12.46    2.27
  10  -2  -4    0.35    1.95
  10  -2  -4    4.10    2.03
 -10   2   4    4.34    1.91
 -10   2   4    0.74    1.81
 -10   2   4    0.29    1.79
   9  -2  -4    5.21    1.88
   9  -2  -4    3.16    2.13
  -9   2   4    4.82    1.75
  -9   2   4    4.02    1.63
   8  -2  -4   12.70    2.14
   8  -2  -4   13.75    1.89
  -8   2   4   12.43    1.91
  -8   2   4    8.65    1.68
   7  -2  -4    0.88    1.26
   7  -2  -4    1.57    1.75
  -7   2   4    1.12    1.46
  -7   2   4    2.07    1.40
   6  -2  -4   -0.93    1.07
   6  -2  -4   -0.27    1.28
  -6   2   4    0.06    1.19
  -6   2   4   -0.22    1.16
   5  -2  -4    1.82    1.30
   5  -2  -4    3.18    1.08
  -5   2   4    4.88    1.22
  -5   2   4    3.37    1.33
   4  -2  -4   55.93    2.34
   4  -2  -4   54.27    2.68
  -4   2   4   57.31    2.44
  -4   2   4   57.90    2.36
   3  -2  -4   11.58    1.46
   3  -2  -4   14.43    1.30
  -3   2   4   12.66    1.33
  -3   2   4   14.63    1.32
  -3   2   4   13.87    1.31
   2  -2  -4   25.77    1.54
   2  -2  -4   24.93    1.86
  -2   2   4   25.14    1.56
  -2   2   4   25.13    1.63
  -2   2   4   26.70    1.66
   1  -2  -4   48.18    2.03
   1  -2  -4   49.58    2.29
  -1   2   4   47.46    1.72
  -1   2   4   46.21    2.09
  -1   2   4   49.23    2.04
  -1   2   4   48.33    2.21
   0  -2  -4    3.84    0.95
   0  -2  -4    2.35    1.04
   0   2   4    4.63    0.69
   0   2   4    3.28    1.01
   0   2   4    4.17    0.98
   0   2   4    5.99    1.03
  -1  -2  -4  258.55    6.56
  -1  -2  -4  268.88    7.45
   1   2   4  283.22    6.66
   1   2   4  272.70    5.91
   1   2   4  265.28    8.80
   1   2   4  267.74    6.50
  -2  -2  -4   43.63    1.15
  -2  -2  -4   47.11    1.95
  -2  -2  -4   44.99    1.59
  -2  -2  -4   45.13    2.06
   2   2   4   43.49    2.66
   2   2   4   40.51    1.91
  -3  -2  -4    8.29    1.06
  -3  -2  -4   10.78    0.76
  -3  -2  -4    8.92    0.56
   3   2   4    6.07    1.02
   3   2   4    7.60    1.60
  -4  -2  -4   53.10    1.58
  -4  -2  -4   52.59    2.24
   4   2   4   53.53    2.30
   4   2   4   55.24    3.21
  -5  -2  -4   23.68    0.97
  -5  -2  -4   23.04    1.82
   5   2   4   25.57    2.52
   5   2   4   27.05    1.96
   5   2   4   24.54    1.15
  -6  -2  -4   12.54    0.75
  -6  -2  -4   13.92    1.54
   6   2   4   11.45    1.57
   6   2   4   13.08    0.78
   6   2   4    9.67    2.02
  -7  -2  -4   -0.31    1.25
   7   2   4   -2.18    1.25
   7   2   4   -0.39    2.02
  -8  -2  -4    7.42    1.64
   8   2   4    4.35    1.48
   8   2   4    6.31    2.31
  -9  -2  -4    0.83    1.54
   9   2   4    2.66    2.55
   9   2   4   -1.15    1.39
 -10  -2  -4    0.37    1.72
  10   2   4    2.26    2.64
  10   2   4    1.50    1.83
  10   2   4    1.67    1.81
 -11  -2  -4    0.29    1.76
  11   2   4    1.32    1.77
  11   2   4    0.05    1.78
  11   2   4   -3.59    3.01
 -12  -2  -4    1.12    1.90
  12   2   4    1.41    1.91
  12   2   4   -0.43    3.16
  11  -3  -4   12.85    2.48
  11  -3  -4    9.94    2.83
 -11   3   4   10.18    2.24
 -11   3   4    8.20    2.31
  10  -3  -4    4.50    2.05
  10  -3  -4    3.68    2.29
 -10   3   4    3.53    1.94
 -10   3   4    4.02    2.05
   9  -3  -4   18.24    2.59
   9  -3  -4   15.92    2.23
  -9   3   4   20.72    2.41
  -9   3   4   19.50    2.33
   8  -3  -4    8.52    2.12
   8  -3  -4    7.65    1.82
  -8   3   4    6.63    1.66
  -8   3   4    6.68    1.67
   7  -3  -4   37.87    3.01
   7  -3  -4   32.01    2.55
  -7   3   4   32.78    2.58
  -7   3   4   31.97    2.41
   6  -3  -4   42.34    2.69
   6  -3  -4   45.33    2.54
  -6   3   4   42.83    2.46
  -6   3   4   45.53    2.63
   5  -3  -4   32.91    1.99
   5  -3  -4   37.95    2.60
  -5   3   4   35.62    2.35
  -5   3   4   35.01    2.24
   4  -3  -4    1.07    1.02
   4  -3  -4   -0.60    1.22
  -4   3   4    0.88    1.10
  -4   3   4   -2.18    0.89
   3  -3  -4    1.24    0.92
   3  -3  -4    3.15    1.22
  -3   3   4   -0.20    1.01
  -3   3   4    0.68    0.89
   2  -3  -4   24.42    1.67
   2  -3  -4   22.53    1.87
  -2   3   4   20.70    1.60
  -2   3   4   22.87    1.62
   1  -3  -4   31.27    1.69
   1  -3  -4   28.97    1.84
  -1   3   4   25.69    1.64
  -1   3   4   30.98    1.77
  -1   3   4   26.14    1.96
   0  -3  -4   84.42    2.61
   0  -3  -4   81.72    2.97
   0   3   4   79.01    2.50
   0   3   4   77.91    2.63
   0   3   4   79.19    3.40
  -1  -3  -4    1.65    1.01
  -1  -3  -4    0.03    0.80
   1   3   4    0.00    0.86
   1   3   4    0.46    0.38
   1   3   4    0.71    1.23
   1   3   4   -0.55    0.68
  -2  -3  -4   73.11    2.43
  -2  -3  -4   72.78    2.12
   2   3   4   70.36    2.47
   2   3   4   72.71    3.36
   2   3   4   75.20    2.11
  -3  -3  -4    8.55    0.73
  -3  -3  -4    9.63    1.09
   3   3   4    8.27    1.60
   3   3   4    8.58    1.07
  -4  -3  -4    5.77    1.04
  -4  -3  -4    6.10    0.42
   4   3   4    3.64    0.94
   4   3   4    3.92    1.45
  -5  -3  -4    1.48    0.52
  -5  -3  -4    1.13    0.93
   5   3   4    0.84    1.46
   5   3   4    1.18    1.00
  -6  -3  -4   78.00    2.87
  -6  -3  -4   77.41    2.23
   6   3   4   76.24    2.05
   6   3   4   76.73    4.23
  -7  -3  -4   44.15    2.37
  -7  -3  -4   45.73    1.76
   7   3   4   40.36    3.70
   7   3   4   41.88    2.49
  -8  -3  -4    1.06    0.92
  -8  -3  -4    1.28    1.35
   8   3   4    1.67    2.04
   8   3   4   -1.29    1.36
  -9  -3  -4    0.75    1.47
   9   3   4    1.88    2.36
   9   3   4    1.72    1.61
 -10  -3  -4   -1.61    1.55
  10   3   4    0.19    1.64
  10   3   4   -2.39    2.47
  10   3   4    0.82    1.94
 -11  -3  -4    5.17    1.81
  11   3   4    2.61    2.14
  11   3   4    2.92    2.89
  11   3   4    4.79    2.01
  12   3   4    2.02    2.17
  12   3   4    0.93    3.40
  12   3   4    4.68    2.11
  11  -4  -4    5.55    2.32
 -11   4   4    4.04    2.05
 -11   4   4    1.27    2.19
  10  -4  -4    4.30    2.27
  10  -4  -4    2.31    1.96
 -10   4   4    5.31    2.17
 -10   4   4    3.51    1.97
   9  -4  -4    0.09    1.75
   9  -4  -4    2.38    2.01
  -9   4   4   -0.17    1.80
  -9   4   4   -0.06    1.74
   8  -4  -4    1.81    1.52
   8  -4  -4    3.45    1.95
  -8   4   4    3.89    1.65
  -8   4   4    0.40    1.71
   7  -4  -4    0.27    1.41
   7  -4  -4    2.19    1.37
  -7   4   4    0.52    1.61
  -7   4   4    2.64    1.46
   6  -4  -4    5.07    1.59
   6  -4  -4    2.67    1.28
  -6   4   4    3.47    1.45
  -6   4   4    3.88    1.45
   5  -4  -4   26.43    2.30
   5  -4  -4   23.50    1.95
  -5   4   4   20.14    1.76
  -5   4   4   23.65    2.03
   4  -4  -4   60.08    2.79
  -4   4   4   59.52    2.55
  -4   4   4   65.49    2.84
   3  -4  -4    1.36    1.10
   3  -4  -4    1.81    0.89
  -3   4   4    4.07    1.09
  -3   4   4    3.23    1.14
   2  -4  -4    0.55    1.02
   2  -4  -4    2.74    0.89
  -2   4   4    2.96    1.04
  -2   4   4    2.64    1.18
   1  -4  -4  181.50    4.93
   1  -4  -4  194.86    5.76
  -1   4   4  192.38    5.03
  -1   4   4  198.86    5.12
   0  -4  -4   59.21    2.14
   0  -4  -4   62.02    2.62
   0   4   4   61.17    2.17
   0   4   4   64.88    3.10
   0   4   4   63.68    2.28
  -1  -4  -4   20.02    1.88
  -1  -4  -4   21.09    1.37
   1   4   4   17.58    1.24
   1   4   4   18.99    2.02
  -2  -4  -4    0.34    0.74
   2   4   4    0.06    1.29
   2   4   4    0.21    0.24
   2   4   4    0.33    0.59
   2   4   4    0.38    0.74
  -3  -4  -4    8.61    0.63
  -3  -4  -4    6.58    0.92
   3   4   4    7.72    1.59
   3   4   4    9.17    0.73
   3   4   4    7.12    0.97
  -4  -4  -4    8.97    0.49
  -4  -4  -4    9.64    1.04
   4   4   4    7.72    1.06
   4   4   4    9.19    1.92
  -5  -4  -4    0.87    0.48
  -5  -4  -4    1.68    0.90
   5   4   4    0.69    0.98
   5   4   4    0.88    1.46
  -6  -4  -4   -0.26    0.61
  -6  -4  -4    0.63    0.97
   6   4   4    1.11    1.61
   6   4   4    0.70    1.08
  -7  -4  -4   20.55    1.36
  -7  -4  -4   20.38    1.66
   7   4   4   22.24    2.81
   7   4   4   19.12    1.78
  -8  -4  -4    0.94    1.22
   8   4   4    1.67    1.31
   8   4   4    1.65    2.17
  -9  -4  -4    5.23    1.48
   9   4   4    2.24    2.56
   9   4   4    2.22    1.53
 -10  -4  -4    2.04    1.47
  10   4   4    1.77    1.72
  10   4   4   -0.74    2.47
  10   4   4   -0.16    1.78
  11   4   4    2.58    2.30
  11   4   4   -2.12    3.04
  11   4   4    1.89    1.90
  12   4   4    2.78    2.42
  12   4   4    4.23    2.05
  12   4   4    0.58    3.41
  11  -5  -4    8.13    2.32
 -11   5   4    6.65    2.40
 -11   5   4    5.19    2.23
  10  -5  -4   10.06    2.35
 -10   5   4   11.88    2.50
 -10   5   4    5.41    2.02
   9  -5  -4    8.01    2.46
   9  -5  -4    1.11    1.82
  -9   5   4   -0.93    1.67
  -9   5   4    1.04    1.74
   8  -5  -4    1.53    1.72
   8  -5  -4    2.16    1.90
  -8   5   4    3.72    1.77
  -8   5   4    0.59    1.65
   7  -5  -4    2.45    1.43
   7  -5  -4    3.77    1.91
  -7   5   4    1.57    1.68
  -7   5   4    4.77    1.72
   6  -5  -4   10.40    1.57
   6  -5  -4   12.63    2.18
  -6   5   4    9.37    1.63
  -6   5   4   14.58    1.89
   5  -5  -4   12.24    1.58
   5  -5  -4   12.32    1.83
  -5   5   4   14.10    1.67
  -5   5   4   12.00    1.70
   4  -5  -4   84.31    3.44
   4  -5  -4   90.07    3.12
  -4   5   4   80.20    3.08
  -4   5   4   83.44    3.28
   3  -5  -4    1.24    1.00
   3  -5  -4    2.68    1.26
  -3   5   4    1.93    1.15
  -3   5   4    2.71    1.22
   2  -5  -4   23.00    1.74
   2  -5  -4   24.12    1.65
  -2   5   4   21.48    1.77
  -2   5   4   23.49    1.78
   1  -5  -4   72.22    2.38
   1  -5  -4   67.38    2.93
  -1   5   4   71.04    2.61
  -1   5   4   66.57    2.41
   0  -5  -4   69.32    2.95
   0  -5  -4   71.35    2.30
   0   5   4   69.37    2.42
   0   5   4   66.35    2.53
   0   5   4   71.84    3.66
  -1  -5  -4   29.66    1.43
   1   5   4   30.62    2.43
   1   5   4   29.27    1.54
   1   5   4   27.74    1.62
  -2  -5  -4    1.04    0.67
   2   5   4    0.61    0.46
   2   5   4    0.61    0.78
   2   5   4   -0.38    1.31
   2   5   4    1.69    0.67
  -3  -5  -4   36.52    1.53
  -3  -5  -4   38.30    1.39
   3   5   4   38.71    2.80
   3   5   4   39.01    1.37
   3   5   4   38.64    1.76
   3   5   4   36.58    1.15
  -4  -5  -4    0.77    0.71
   4   5   4    1.65    1.46
   4   5   4    0.54    0.83
   4   5   4    2.44    0.39
  -5  -5  -4   10.16    0.84
  -5  -5  -4   10.20    1.01
   5   5   4    8.00    1.89
   5   5   4    7.32    1.13
  -6  -5  -4   23.75    1.22
  -6  -5  -4   19.78    1.54
   6   5   4   21.00    2.57
   6   5   4   20.92    1.83
  -7  -5  -4   23.66    1.69
   7   5   4   18.80    2.71
   7   5   4   24.39    2.02
  -8  -5  -4    0.07    1.03
   8   5   4   -0.05    1.27
   8   5   4    1.14    2.40
   9   5   4   32.81    3.88
   9   5   4   30.43    2.60
  10   5   4    0.92    2.71
  10   5   4    1.09    1.72
  10   5   4    2.88    1.94
  11   5   4   -1.95    1.69
  11   5   4   -5.47    2.40
  11   5   4   -1.46    2.24
  10  -6  -4   10.68    2.41
 -10   6   4    5.57    2.34
 -10   6   4    8.84    2.33
   9  -6  -4   -0.01    1.75
  -9   6   4    1.65    1.83
  -9   6   4    0.44    1.93
   8  -6  -4   -0.16    1.62
   8  -6  -4    1.58    1.84
  -8   6   4    1.48    1.75
  -8   6   4   -0.65    1.72
   7  -6  -4    1.64    1.55
   7  -6  -4    2.42    1.70
  -7   6   4    2.36    1.70
  -7   6   4    3.50    1.77
   6  -6  -4    0.36    1.56
   6  -6  -4    1.54    1.34
  -6   6   4    1.30    1.41
  -6   6   4    3.10    1.58
   5  -6  -4    3.02    1.31
   5  -6  -4   -0.63    1.40
  -5   6   4    0.60    1.58
  -5   6   4    2.47    1.42
   4  -6  -4   81.44    3.06
   4  -6  -4   82.24    3.42
  -4   6   4   81.71    3.25
  -4   6   4   79.96    3.37
   3  -6  -4    3.64    1.11
   3  -6  -4    4.43    1.22
  -3   6   4    3.54    1.32
  -3   6   4    5.38    1.24
   2  -6  -4    2.32    1.18
   2  -6  -4    3.31    0.96
  -2   6   4    2.90    1.20
  -2   6   4    4.07    1.12
   1  -6  -4    2.50    1.10
   1  -6  -4    4.35    0.88
  -1   6   4    2.76    1.21
  -1   6   4    2.43    1.00
   0  -6  -4   69.07    2.19
   0   6   4   66.85    2.61
   0   6   4   65.93    2.40
  -1  -6  -4    8.19    0.76
  -1  -6  -4    6.82    0.75
   1   6   4    6.06    1.69
   1   6   4    8.68    1.04
   1   6   4    7.80    1.07
  -2  -6  -4   73.16    2.00
  -2  -6  -4   70.36    1.99
   2   6   4   67.62    3.77
   2   6   4   68.52    2.40
   2   6   4   73.04    2.38
  -3  -6  -4    7.52    0.61
  -3  -6  -4    8.46    0.64
   3   6   4    9.44    2.03
   3   6   4    8.41    1.00
   3   6   4    6.26    0.80
  -4  -6  -4    1.91    0.47
  -4  -6  -4    0.80    0.48
   4   6   4    1.64    0.87
   4   6   4    0.62    0.54
   4   6   4    1.70    1.62
  -5  -6  -4   15.64    0.90
  -5  -6  -4   17.89    1.15
   5   6   4   15.96    2.50
   5   6   4   16.17    1.37
   6   6   4   20.87    2.67
   6   6   4   19.09    1.58
   7   6   4   52.43    2.49
   7   6   4   45.29    3.79
   8   6   4   -0.22    2.31
   8   6   4   -0.81    1.22
   9   6   4    5.71    2.58
   9   6   4    7.71    1.70
  10   6   4   11.58    1.97
  10   6   4   12.09    3.01
  10   6   4   13.47    2.53
  11   6   4    2.37    2.16
  11   6   4   -1.18    2.52
  10  -7  -4    1.12    2.00
 -10   7   4   -0.49    2.10
 -10   7   4    0.93    1.99
   9  -7  -4    0.81    1.80
  -9   7   4    2.54    1.90
  -9   7   4   -0.09    1.98
   8  -7  -4    3.43    1.82
  -8   7   4    2.06    1.82
  -8   7   4    4.19    2.08
   7  -7  -4    9.93    1.81
  -7   7   4   16.36    2.24
  -7   7   4   14.27    2.33
   6  -7  -4   -2.06    1.41
   6  -7  -4   -0.59    1.33
  -6   7   4   -0.86    1.61
  -6   7   4    0.42    1.52
   5  -7  -4   -1.11    1.23
   5  -7  -4   -1.78    1.16
  -5   7   4   -1.48    1.44
  -5   7   4    0.19    1.34
   4  -7  -4   22.00    1.79
   4  -7  -4   23.81    2.06
  -4   7   4   26.34    2.37
  -4   7   4   22.20    2.00
   3  -7  -4   54.20    2.74
   3  -7  -4   58.51    2.47
  -3   7   4   53.03    2.81
  -3   7   4   61.02    2.69
   2  -7  -4    1.00    0.87
   2  -7  -4    0.01    1.13
  -2   7   4    0.78    1.20
  -2   7   4    0.68    1.00
   1  -7  -4   -0.93    0.71
  -1   7   4    0.48    0.95
  -1   7   4    0.51    1.09
   0  -7  -4   26.97    1.25
   0  -7  -4   24.56    1.22
   0   7   4   25.84    1.97
   0   7   4   26.69    1.71
  -1  -7  -4   24.85    0.88
  -1  -7  -4   24.88    0.88
   1   7   4   26.65    2.99
   1   7   4   24.10    1.73
   1   7   4   22.90    1.58
   2   7   4    2.56    0.89
   2   7   4    1.20    0.83
   2   7   4    2.61    1.83
   3   7   4    2.68    0.90
   3   7   4    3.16    1.95
   3   7   4    2.20    0.82
   4   7   4    3.14    2.05
   4   7   4    1.54    0.73
   4   7   4    1.33    0.89
  -5  -7  -4   31.41    1.55
   5   7   4   33.49    3.18
   5   7   4   27.20    1.74
   6   7   4    7.39    1.21
   6   7   4    8.02    2.49
   7   7   4   22.68    1.95
   7   7   4   29.34    3.49
   8   7   4   -0.57    2.39
   9   7   4    7.59    2.67
  10   7   4    4.44    3.13
  10   7   4    4.09    2.23
  11   7   4    4.14    2.34
  11   7   4    1.57    3.08
   9  -8  -4    0.87    1.80
  -9   8   4   -0.11    2.24
  -9   8   4   -0.55    2.08
   8  -8  -4    3.96    1.81
  -8   8   4    3.50    1.92
  -8   8   4    3.29    2.15
   7  -8  -4    8.67    1.90
  -7   8   4    6.95    2.10
  -7   8   4    5.83    2.04
   6  -8  -4    2.64    1.52
  -6   8   4    5.36    1.87
  -6   8   4    1.53    1.66
   5  -8  -4   18.28    1.85
   5  -8  -4   21.11    2.02
  -5   8   4   24.27    2.56
  -5   8   4   19.35    2.16
   4  -8  -4    3.89    1.27
   4  -8  -4    1.70    1.33
  -4   8   4    2.42    1.39
  -4   8   4    4.02    1.62
   3  -8  -4   -1.79    1.22
   3  -8  -4    1.42    1.02
  -3   8   4    0.39    1.20
  -3   8   4   -1.35    1.51
   2  -8  -4  110.53    3.31
  -2   8   4  110.40    3.72
  -2   8   4  114.73    4.22
   1  -8  -4    1.88    0.70
  -1   8   4    1.57    1.05
  -1   8   4    5.20    1.52
   0   8   4   85.63    2.94
   0   8   4   81.06    3.32
   1   8   4    0.55    0.86
   1   8   4    1.89    1.13
   1   8   4   -0.71    1.64
   2   8   4    0.68    0.84
   2   8   4    0.42    0.98
   2   8   4    0.58    2.00
   3   8   4   28.96    1.77
   3   8   4   30.02    3.21
   4   8   4    9.43    1.15
   4   8   4    9.59    2.58
   4   8   4    7.28    1.05
   5   8   4    4.81    2.22
   6   8   4    1.31    2.09
   7   8   4   10.88    2.66
   8   8   4    5.18    2.47
   9   8   4   10.57    3.11
  10   8   4    8.45    2.51
  10   8   4   10.04    3.30
   8  -9  -4    0.86    1.74
  -8   9   4   -0.97    2.20
  -8   9   4    1.97    2.17
   7  -9  -4    0.12    1.59
  -7   9   4   -0.23    2.17
  -7   9   4   -1.18    1.87
   6  -9  -4    0.92    1.52
  -6   9   4   -0.31    1.98
  -6   9   4   -0.15    1.75
   5  -9  -4    3.48    1.40
  -5   9   4    2.32    1.67
  -5   9   4    5.08    1.93
   4  -9  -4   -1.35    1.06
  -4   9   4    0.48    1.49
  -4   9   4    0.18    1.62
  -3   9   4    0.18    1.29
  -3   9   4   -0.30    1.49
  -2   9   4    1.32    1.19
  -2   9   4    0.86    1.57
  -1   9   4    1.78    1.14
  -1   9   4    1.05    1.33
   0   9   4    5.17    1.51
   0   9   4    6.80    1.22
   1   9   4    2.97    1.27
   1   9   4    3.15    1.05
   1   9   4    5.92    2.25
   2   9   4    1.74    1.12
   2   9   4    1.49    2.26
   3   9   4    2.29    1.10
   3   9   4    2.70    2.34
   4   9   4   15.57    3.02
   5   9   4    0.26    2.45
   6   9   4    4.48    2.66
   7   9   4   12.04    3.10
   8   9   4    6.49    2.93
   9   9   4    0.56    2.44
  -7  10   4   -0.08    2.00
  -7  10   4   -0.98    1.92
  -6  10   4   -0.03    2.25
  -6  10   4   -1.75    1.79
  -5  10   4    6.85    2.13
  -5  10   4    8.57    2.08
  -4  10   4    8.83    1.88
  -4  10   4    8.11    2.05
  -3  10   4    1.89    1.71
  -3  10   4    0.18    1.43
  -2  10   4    5.58    1.47
  -2  10   4    9.01    1.89
  -1  10   4    2.59    1.56
   0  10   4   50.64    3.07
   1  10   4    5.71    2.53
   1  10   4    9.37    1.68
   2  10   4   15.51    1.76
   2  10   4   12.05    2.89
   3  10   4    3.62    2.73
   3  10   4    6.81    1.34
   4  10   4    0.22    2.29
   5  10   4    9.45    2.80
   6  10   4    0.08    2.56
   7  10   4   11.31    3.23
   8  10   4    0.93    2.68
  -6  11   4   -0.74    2.00
  -6  11   4    2.98    2.06
  -5  11   4    2.33    1.84
  -5  11   4    0.94    2.23
  -4  11   4   -3.12    1.53
  -4  11   4   -1.03    1.83
  -3  11   4   -1.27    1.89
  -2  11   4   10.66    2.20
  -1  11   4    3.22    1.67
   0  11   4    0.33    1.64
   1  11   4    3.65    1.64
   1  11   4    0.90    2.80
   2  11   4   -0.15    2.51
   2  11   4    4.25    1.49
   3  11   4    1.31    2.90
   4  11   4    3.06    2.92
   5  11   4    2.76    2.73
   6  11   4    3.99    3.05
   7  11   4    7.64    2.93
  -4  12   4   -0.87    1.96
  -3  12   4    8.37    2.22
  -2  12   4   -2.18    1.74
  -1  12   4   24.99    2.87
   0  12   4   15.48    3.47
   0  12   4   10.70    2.02
   1  12   4   -3.09    2.92
   1  12   4    3.05    1.67
   2  12   4    2.49    2.93
   2  12   4    1.82    1.55
   3  12   4    2.54    3.11
   4  12   4   12.71    3.65
   5  12   4    3.22    3.09
   0  13   4   14.95    2.42
   0  13   4   16.99    3.97
   1  13   4   -0.09    1.71
   1  13   4   -0.23    3.24
  -4  -8   5    2.21    2.40
  -4  -8   5    0.00    2.42
  -3  -8   5   -1.53    2.38
  -3  -8   5   -2.41    1.88
   2   8  -5   -1.14    2.04
  -2  -8   5    2.63    2.25
  -2  -8   5   -2.97    2.11
   1   8  -5    2.14    2.00
  -1  -8   5    0.20    2.24
   0   8  -5   10.64    2.37
   0  -8   5    9.38    2.51
  -1   8  -5    1.62    2.05
   1  -8   5   -2.78    2.04
  -2   8  -5    2.03    2.07
   2  -8   5    2.00    2.26
  -3   8  -5   -0.06    2.25
   3  -8   5   -3.83    2.23
  -4   8  -5    2.65    2.39
   4  -8   5    0.39    2.12
   6   7  -5   11.32    2.36
  -6  -7   5    6.30    2.18
  -6  -7   5   11.89    2.67
   5   7  -5    5.67    2.05
  -5  -7   5    4.26    2.05
  -5  -7   5    1.84    2.06
   4   7  -5    1.47    1.75
  -4  -7   5    1.41    2.26
  -4  -7   5    0.25    1.91
  -3  -7   5   20.43    2.78
  -3  -7   5   11.68    2.48
  -2  -7   5   16.08    2.54
  -2  -7   5   11.35    2.42
  -1  -7   5    1.36    2.06
  -1  -7   5    0.15    1.80
   0   7  -5    2.58    2.09
   0  -7   5    1.59    2.28
  -1   7  -5    1.89    1.92
   1  -7   5    5.50    2.39
  -2   7  -5   15.65    2.62
   2  -7   5   16.05    2.72
  -3   7  -5    0.25    2.11
   3  -7   5    0.80    2.16
  -4   7  -5    0.38    2.13
   4  -7   5   -1.29    2.11
  -5   7  -5    0.56    1.76
  -5   7  -5   -2.38    1.77
   5  -7   5    1.04    1.95
  -6   7  -5    2.47    1.91
  -6   7  -5    6.86    2.46
   6  -7   5    1.59    1.84
   8   6  -5    2.78    2.36
  -8  -6   5   -0.99    1.95
   7   6  -5    0.83    2.09
  -7  -6   5   -0.63    1.99
  -7  -6   5   -0.62    2.09
   6   6  -5    6.00    2.27
  -6  -6   5    2.18    1.95
  -6  -6   5    3.44    2.30
   5   6  -5    7.19    1.95
  -5  -6   5    5.65    2.34
  -5  -6   5    7.09    2.08
   4   6  -5    2.67    1.74
  -4  -6   5    0.67    1.78
  -4  -6   5   -0.03    2.15
   3   6  -5    1.92    1.45
  -3  -6   5    1.74    2.15
  -3  -6   5    0.61    1.68
   2   6  -5    0.98    1.40
  -2  -6   5    3.14    1.95
  -2  -6   5    5.56    1.85
  -1  -6   5   14.10    2.30
  -1  -6   5    8.47    1.93
   0  -6   5   -3.69    1.74
   0  -6   5   -2.12    1.53
  -1   6  -5   15.50    2.21
   1  -6   5   18.38    2.43
  -2   6  -5   12.55    1.72
  -2   6  -5   11.97    2.16
   2  -6   5   16.27    2.29
  -3   6  -5   19.84    2.05
  -3   6  -5   17.94    2.59
   3  -6   5   14.84    2.27
  -4   6  -5    1.22    1.82
  -4   6  -5   -1.32    1.47
   4  -6   5    0.66    1.99
  -5   6  -5   -0.22    1.59
  -5   6  -5   -0.67    1.95
   5  -6   5    0.63    1.98
  -6   6  -5    0.15    1.69
  -6   6  -5    1.61    2.06
   6  -6   5    2.97    2.00
  -7   6  -5   14.13    2.57
  -7   6  -5   18.03    2.58
   9   5  -5    7.45    3.01
  -9  -5   5    5.69    2.25
   8   5  -5   -1.37    2.09
  -8  -5   5    5.10    2.35
   7   5  -5    2.72    2.38
  -7  -5   5   -0.27    1.84
  -7  -5   5    0.82    1.95
   6   5  -5    1.90    1.87
  -6  -5   5   -0.70    1.73
  -6  -5   5    0.71    1.96
   5   5  -5    9.82    2.25
  -5  -5   5    8.45    2.03
  -5  -5   5    7.31    1.89
   4   5  -5   16.62    2.24
  -4  -5   5   14.56    2.23
  -4  -5   5   13.56    2.22
   3   5  -5    9.82    1.77
  -3  -5   5    5.33    1.76
  -3  -5   5    6.01    1.92
   2   5  -5   21.83    2.15
  -2  -5   5   22.75    2.57
  -2  -5   5   19.27    2.12
   1   5  -5    1.62    1.28
  -1  -5   5   -1.44    1.62
  -1  -5   5    1.21    1.72
   0   5  -5   38.16    2.19
   0  -5   5   48.14    2.73
   0  -5   5   50.10    3.34
  -1   5  -5    8.83    1.40
   1  -5   5    7.91    2.07
  -2   5  -5   -0.81    1.48
  -2   5  -5    0.96    1.24
   2  -5   5   -0.54    1.58
  -3   5  -5   32.65    2.43
  -3   5  -5   34.63    2.76
   3  -5   5   36.84    2.92
  -4   5  -5    1.64    1.39
  -4   5  -5   -2.54    1.51
   4  -5   5    2.22    1.82
  -5   5  -5    1.49    1.54
  -5   5  -5   -0.34    1.84
   5  -5   5    1.12    1.73
   5  -5   5   -0.28    1.34
  -6   5  -5   -1.90    1.65
  -6   5  -5   -2.05    1.53
   6  -5   5   -0.67    1.51
   6  -5   5    0.99    1.72
  -7   5  -5    0.95    1.89
  -7   5  -5   -3.71    1.78
   7  -5   5   -1.48    1.65
  -8   5  -5    7.12    2.20
  -8   5  -5    5.53    2.06
   8  -5   5    5.95    2.03
   9   4  -5    2.65    2.67
  -9  -4   5    6.00    2.44
   8   4  -5    2.09    2.22
  -8  -4   5    1.11    2.10
   7   4  -5   11.54    2.42
  -7  -4   5   10.52    2.14
  -7  -4   5   13.64    2.27
   6   4  -5    2.62    1.82
  -6  -4   5    0.68    1.82
  -6  -4   5    0.96    1.90
   5   4  -5   14.36    2.18
  -5  -4   5   18.13    2.19
  -5  -4   5   17.61    2.19
   4   4  -5   11.93    2.05
  -4  -4   5    8.82    2.02
  -4  -4   5    6.74    1.66
   3   4  -5    0.81    1.39
   3   4  -5    1.03    0.93
  -3  -4   5    1.04    1.43
  -3  -4   5    1.51    1.59
   2   4  -5    9.73    1.17
   2   4  -5   13.62    1.69
  -2  -4   5   12.58    2.11
  -2  -4   5    8.97    1.65
   1   4  -5   13.80    1.60
   1   4  -5   12.36    1.26
  -1  -4   5   12.03    1.70
  -1  -4   5   13.79    1.95
   0   4  -5    0.54    1.00
   0   4  -5    0.03    0.94
   0  -4   5   -2.37    1.56
   0  -4   5   -1.92    1.42
  -1   4  -5   79.11    2.88
  -1   4  -5   84.26    3.03
   1  -4   5   79.55    3.19
   1  -4   5   80.32    3.54
   1  -4   5   80.60    2.47
  -2   4  -5   19.86    1.76
   2  -4   5   18.32    2.05
   2  -4   5   19.22    1.51
  -3   4  -5   27.40    2.44
  -3   4  -5   23.71    2.02
   3  -4   5   24.86    1.87
   3  -4   5   26.71    2.42
  -4   4  -5   15.78    2.15
  -4   4  -5   13.60    1.79
   4  -4   5   18.10    2.09
   4  -4   5    9.67    2.68
   4  -4   5   13.92    1.60
  -5   4  -5    9.84    2.04
  -5   4  -5   10.33    1.89
   5  -4   5   11.52    1.89
   5  -4   5   13.10    1.75
   5  -4   5    8.81    2.79
  -6   4  -5   13.25    2.15
  -6   4  -5    8.27    1.82
   6  -4   5   11.82    1.89
   6  -4   5   12.88    1.85
   6  -4   5   14.99    3.18
  -7   4  -5    9.50    2.06
  -7   4  -5   12.93    2.27
   7  -4   5   12.01    2.04
   7  -4   5    7.58    3.46
  -8   4  -5    2.33    1.87
  -8   4  -5    1.66    1.98
   8  -4   5   -0.34    1.82
   8  -4   5    2.57    3.29
  -9   4  -5    6.54    2.13
   9  -4   5    7.17    2.23
   9  -4   5    4.88    3.31
  10   3  -5    0.76    2.58
 -10  -3   5    1.01    1.95
   9   3  -5    9.77    2.83
  -9  -3   5    6.00    2.23
   8   3  -5    5.40    2.25
  -8  -3   5   -0.04    1.93
  -8  -3   5    2.65    1.84
   7   3  -5    4.01    2.03
  -7  -3   5   -0.55    1.66
  -7  -3   5    0.07    1.72
   6   3  -5    1.51    1.81
   6   3  -5   -1.20    0.99
  -6  -3   5    1.32    1.52
  -6  -3   5    1.89    1.58
   5   3  -5   -0.77    0.97
   5   3  -5    3.75    1.72
  -5  -3   5   -1.22    1.43
  -5  -3   5   -0.78    1.40
   4   3  -5   38.97    2.94
   4   3  -5   37.48    2.04
  -4  -3   5   37.21    2.71
  -4  -3   5   41.42    2.90
   3   3  -5   61.18    3.15
   3   3  -5   55.84    2.32
  -3  -3   5   56.88    2.95
  -3  -3   5   56.58    2.75
   2   3  -5    7.40    1.10
   2   3  -5    6.94    1.51
  -2  -3   5    8.29    1.81
  -2  -3   5    7.90    1.57
   1   3  -5    1.21    0.86
   1   3  -5   -0.05    1.03
  -1  -3   5   -1.15    0.46
  -1  -3   5    0.24    1.17
  -1  -3   5   -0.48    1.32
   0   3  -5    5.47    1.11
   0   3  -5    6.47    1.14
   0  -3   5    4.13    1.45
   0  -3   5    5.82    1.34
   0  -3   5    5.01    0.78
  -1   3  -5    1.50    0.86
  -1   3  -5   -0.22    0.99
   1  -3   5   -0.46    1.42
   1  -3   5    0.77    1.15
   1  -3   5    0.62    0.81
  -2   3  -5   29.84    1.53
  -2   3  -5   26.78    1.99
   2  -3   5   28.81    2.25
   2  -3   5   29.22    1.74
   2  -3   5   25.55    2.95
  -3   3  -5    2.46    1.26
   3  -3   5    1.19    1.29
   3  -3   5    0.23    1.04
   3  -3   5   -0.79    1.78
  -4   3  -5    1.79    1.50
  -4   3  -5    2.56    1.25
   4  -3   5    2.04    1.50
   4  -3   5   -1.07    2.35
   4  -3   5    4.62    1.31
  -5   3  -5    0.86    1.31
  -5   3  -5    0.23    1.48
   5  -3   5   -1.55    1.30
   5  -3   5   -7.10    2.46
   5  -3   5   -1.46    1.32
  -6   3  -5    2.38    1.65
  -6   3  -5    1.24    1.54
   6  -3   5    1.88    1.53
   6  -3   5    0.59    2.72
   6  -3   5    5.13    1.50
  -7   3  -5   10.28    1.91
  -7   3  -5    9.27    1.95
   7  -3   5   13.83    2.09
   7  -3   5   13.77    3.45
  -8   3  -5   15.78    2.09
  -8   3  -5   17.01    2.25
   8  -3   5    9.62    3.32
   8  -3   5   11.19    2.10
  -9   3  -5    2.71    1.86
   9  -3   5    3.71    2.13
   9  -3   5    1.11    3.41
 -10   3  -5    0.26    1.94
  10  -3   5    0.34    1.97
  10  -3   5    0.20    3.47
  10   2  -5   -1.02    1.84
  10   2  -5    0.29    2.58
 -10  -2   5   -2.43    2.01
   9   2  -5   10.05    1.86
   9   2  -5    9.14    2.52
  -9  -2   5   10.44    2.17
   8   2  -5    0.98    2.03
   8   2  -5    0.20    1.36
  -8  -2   5   -2.63    1.76
  -8  -2   5    0.04    1.61
   7   2  -5   13.07    2.37
   7   2  -5   14.12    1.67
  -7  -2   5   13.31    2.18
  -7  -2   5   13.27    1.99
   6   2  -5    0.97    1.91
   6   2  -5   -0.26    1.07
  -6  -2   5   -1.17    1.54
  -6  -2   5    0.45    1.58
   5   2  -5  111.56    4.71
   5   2  -5  109.09    3.53
  -5  -2   5  105.00    3.91
  -5  -2   5  104.48    3.84
   4   2  -5    1.21    0.94
   4   2  -5    1.89    1.58
  -4  -2   5    1.52    1.53
  -4  -2   5   -0.25    1.35
  -4  -2   5   -0.35    0.64
   3   2  -5   15.18    1.34
   3   2  -5   17.99    1.92
  -3  -2   5   14.71    1.07
  -3  -2   5   12.72    1.71
  -3  -2   5   13.22    1.60
   2   2  -5   69.47    2.44
   2   2  -5   63.89    2.60
   2   2  -5   71.06    3.10
  -2  -2   5   65.86    2.06
  -2  -2   5   62.20    2.67
  -2  -2   5   66.30    2.07
  -2  -2   5   70.03    3.12
   1   2  -5   19.75    1.49
   1   2  -5   22.13    1.84
  -1  -2   5   17.13    1.79
  -1  -2   5   19.69    1.64
  -1  -2   5   19.97    1.28
   0   2  -5    7.77    1.16
   0   2  -5    7.56    1.09
   0  -2   5    8.00    1.23
   0  -2   5    4.66    1.42
   0  -2   5    6.55    0.96
  -1   2  -5   27.56    1.75
  -1   2  -5   30.78    1.71
   1  -2   5   29.18    2.12
   1  -2   5   29.02    2.71
   1  -2   5   30.32    1.68
   1  -2   5   31.89    1.99
  -2   2  -5   56.65    2.21
  -2   2  -5   57.30    2.49
   2  -2   5   56.07    3.49
   2  -2   5   58.71    2.32
   2  -2   5   55.93    2.75
  -3   2  -5   -0.98    1.11
   3  -2   5   -0.32    1.02
   3  -2   5   -0.01    1.11
   3  -2   5    1.18    1.84
  -4   2  -5   24.61    2.06
  -4   2  -5   21.81    1.87
   4  -2   5   15.11    2.94
   4  -2   5   25.27    2.08
   4  -2   5   22.15    1.86
  -5   2  -5    3.72    1.46
  -5   2  -5    3.07    1.40
   5  -2   5   -5.55    2.17
   5  -2   5    0.64    1.23
   5  -2   5    1.08    1.30
  -6   2  -5    3.04    1.43
  -6   2  -5    4.03    1.50
   6  -2   5    3.59    1.50
   6  -2   5    0.40    2.53
   6  -2   5    3.55    1.31
  -7   2  -5   10.73    1.67
  -7   2  -5    7.72    1.82
   7  -2   5    8.54    1.83
   7  -2   5    5.14    2.71
  -8   2  -5    8.87    1.65
  -8   2  -5    9.93    2.15
   8  -2   5    8.96    2.95
   8  -2   5    9.59    2.08
  -9   2  -5   15.82    2.42
   9  -2   5   16.61    3.51
   9  -2   5   20.92    2.58
 -10   2  -5    5.53    2.27
  10  -2   5    2.27    3.57
  10  -2   5    8.23    2.32
  11   1  -5    5.49    2.82
  11   1  -5    3.04    2.06
 -11  -1   5    4.40    2.37
  10   1  -5    6.13    1.95
  10   1  -5    1.59    2.29
 -10  -1   5    4.69    2.07
   9   1  -5   13.34    1.97
   9   1  -5   12.91    2.80
  -9  -1   5   14.09    2.23
   8   1  -5    4.71    2.04
   8   1  -5    5.97    1.58
  -8  -1   5    8.54    1.91
  -8  -1   5    4.11    1.62
   7   1  -5   -1.02    1.69
   7   1  -5   -0.01    1.19
  -7  -1   5    0.86    1.07
  -7  -1   5    2.02    1.57
  -7  -1   5    1.23    1.56
   6   1  -5    0.95    1.79
   6   1  -5    0.08    1.11
  -6  -1   5    1.97    0.98
  -6  -1   5   -0.91    1.38
  -6  -1   5    1.08    1.37
   5   1  -5    0.44    1.43
   5   1  -5   -0.71    0.95
  -5  -1   5   -0.19    1.41
  -5  -1   5   -1.10    0.84
  -5  -1   5   -3.05    1.18
   4   1  -5    1.22    1.35
   4   1  -5    1.70    0.99
  -4  -1   5    1.35    1.25
  -4  -1   5    1.55    0.87
  -4  -1   5    0.97    1.19
   3   1  -5   14.11    1.71
   3   1  -5   16.49    1.41
  -3  -1   5   17.31    1.24
  -3  -1   5   17.55    1.70
  -3  -1   5   18.08    1.73
   2   1  -5   32.81    1.38
   2   1  -5   31.84    1.77
   2   1  -5   31.99    2.09
  -2  -1   5   30.09    2.03
  -2  -1   5   31.68    1.63
  -2  -1   5   29.81    2.06
   1   1  -5   10.82    1.40
   1   1  -5   10.40    1.12
   1   1  -5   12.58    1.40
  -1  -1   5   11.67    1.49
  -1  -1   5   11.42    1.10
  -1  -1   5   11.18    1.29
   0   1  -5   49.96    2.10
   0   1  -5   48.93    2.30
   0  -1   5   47.21    2.36
   0  -1   5   47.92    2.03
   0  -1   5   51.69    2.59
   0  -1   5   51.02    2.18
  -1   1  -5   26.55    1.71
  -1   1  -5   27.48    1.68
   1  -1   5   24.84    1.66
   1  -1   5   26.49    1.90
   1  -1   5   27.52    2.26
   1  -1   5   25.25    1.67
  -2   1  -5    1.25    0.94
  -2   1  -5    0.29    0.79
   2  -1   5   -0.12    1.08
   2  -1   5    0.12    1.42
   2  -1   5    0.66    1.01
  -3   1  -5   11.21    1.35
   3  -1   5   10.57    1.40
   3  -1   5   10.46    2.11
   3  -1   5    6.98    1.25
  -4   1  -5    4.90    1.25
   4  -1   5    4.96    1.20
   4  -1   5    4.88    1.27
   4  -1   5    4.17    2.08
  -5   1  -5   16.76    1.55
  -5   1  -5   11.52    1.58
   5  -1   5   11.40    2.67
   5  -1   5   19.41    1.59
   5  -1   5   16.67    1.82
  -6   1  -5    0.00    1.28
  -6   1  -5    0.47    1.12
   6  -1   5   -4.66    2.40
   6  -1   5    2.19    1.51
   6  -1   5    0.44    1.02
  -7   1  -5    8.28    1.86
  -7   1  -5   10.15    1.49
   7  -1   5    7.03    1.77
   7  -1   5    5.88    2.97
  -8   1  -5    3.81    1.66
   8  -1   5    2.59    2.57
   8  -1   5    2.63    1.62
  -9   1  -5    3.05    1.96
   9  -1   5    6.79    3.10
   9  -1   5    3.83    1.99
 -10   1  -5    3.62    2.06
  10  -1   5    5.10    1.95
  10  -1   5    4.18    3.10
 -11   1  -5    3.87    2.25
  11  -1   5    5.77    3.27
  11  -1   5    3.54    2.27
  11   0  -5   -2.13    2.48
  11   0  -5    1.55    1.98
 -11   0   5    1.94    2.12
  10   0  -5    3.57    2.57
  10   0  -5    2.32    1.90
 -10   0   5   -2.54    1.78
   9   0  -5   36.59    2.84
   9   0  -5   34.79    3.40
  -9   0   5   36.51    3.11
  -9   0   5   37.01    2.63
  -9   0   5   30.03    2.77
   8   0  -5   23.41    2.91
   8   0  -5   20.42    2.13
  -8   0   5   18.01    2.42
  -8   0   5   17.49    1.85
  -8   0   5   18.49    2.32
  -8   0   5   17.69    2.04
   7   0  -5    3.04    1.78
   7   0  -5    3.42    1.33
  -7   0   5    1.24    1.44
  -7   0   5    1.71    1.55
  -7   0   5    2.35    1.56
  -7   0   5    2.72    1.28
   6   0  -5    3.28    1.27
   6   0  -5    3.07    1.76
  -6   0   5    3.44    1.47
  -6   0   5    3.97    1.60
  -6   0   5    5.31    1.57
  -6   0   5    4.63    1.21
   5   0  -5   58.52    3.13
   5   0  -5   57.78    2.56
  -5   0   5   60.11    2.97
  -5   0   5   59.14    2.67
  -5   0   5   56.18    2.65
   4   0  -5    0.60    0.93
   4   0  -5   -3.02    1.32
  -4   0   5   -1.16    1.11
  -4   0   5    2.26    1.28
  -4   0   5    0.45    0.96
   3   0  -5    1.41    1.00
   3   0  -5    2.93    1.28
  -3   0   5    2.28    1.32
  -3   0   5    3.18    0.95
  -3   0   5    0.31    1.05
   2   0  -5   30.59    2.08
   2   0  -5   32.54    1.79
  -2   0   5   31.01    1.88
  -2   0   5   31.59    1.71
  -2   0   5   33.56    2.04
   1   0  -5   16.61    1.29
   1   0  -5   19.01    1.77
   1   0  -5   16.67    1.25
  -1   0   5   12.23    1.34
  -1   0   5   15.60    1.35
  -1   0   5   14.89    1.53
  -1   0   5   13.73    1.20
   0   0  -5   49.52    2.24
   0   0  -5   46.90    2.08
   0   0   5   48.47    2.06
   0   0   5   46.92    2.60
   0   0   5   50.12    1.98
   0   0   5   50.98    2.31
  -1   0  -5    0.00    0.93
  -1   0  -5    0.91    0.87
   1   0   5    0.35    0.92
   1   0   5    0.52    1.14
   1   0   5   -0.92    0.75
   1   0   5   -0.80    1.46
  -2   0  -5    6.42    1.08
  -2   0  -5    6.76    1.11
   2   0   5    5.53    1.14
   2   0   5    6.46    1.15
   2   0   5    5.60    1.62
   2   0   5    7.71    0.95
  -3   0  -5    7.82    1.29
   3   0   5    3.89    1.77
   3   0   5    7.26    1.23
   3   0   5    8.25    1.31
  -4   0  -5   37.99    2.09
   4   0   5   32.49    2.97
   4   0   5   34.07    1.89
   4   0   5   36.14    2.21
  -5   0  -5   30.37    2.27
  -5   0  -5   29.26    1.73
   5   0   5   28.87    2.22
   5   0   5   32.68    1.70
   5   0   5   29.16    3.05
  -6   0  -5    3.56    1.39
  -6   0  -5    3.92    1.08
   6   0   5    4.91    2.15
   6   0   5    4.56    1.04
   6   0   5    6.23    1.59
  -7   0  -5    1.49    1.56
  -7   0  -5    0.93    1.02
   7   0   5    2.99    1.50
   7   0   5    2.28    2.53
  -8   0  -5    0.38    1.67
   8   0   5   -0.35    1.57
   8   0   5   -1.66    2.87
  -9   0  -5    6.95    1.86
   9   0   5    6.02    1.93
   9   0   5    9.30    3.40
 -10   0  -5   14.01    2.48
  10   0   5   11.37    2.14
  10   0   5   10.38    3.59
 -11   0  -5   -1.63    2.02
  11   0   5    3.30    2.16
  11   0   5    1.86    3.15
  11  -1  -5    2.06    2.59
  11  -1  -5   -0.10    1.99
 -11   1   5    1.16    1.98
 -11   1   5    3.46    2.07
  10  -1  -5    3.97    2.00
  10  -1  -5   -1.30    2.35
 -10   1   5    2.58    1.75
 -10   1   5    1.20    1.90
 -10   1   5   -0.74    1.87
   9  -1  -5    0.44    1.65
   9  -1  -5    2.34    2.06
  -9   1   5    3.13    1.86
  -9   1   5    2.90    1.63
  -9   1   5    0.42    1.78
   8  -1  -5   21.43    2.66
   8  -1  -5   26.29    2.37
  -8   1   5   27.67    2.49
  -8   1   5   30.03    2.29
  -8   1   5   26.38    2.20
  -8   1   5   21.82    2.19
   7  -1  -5   11.35    2.08
   7  -1  -5   13.88    1.72
  -7   1   5   16.44    1.93
  -7   1   5   18.52    1.80
  -7   1   5   16.68    2.01
   6  -1  -5   29.46    2.60
   6  -1  -5   35.90    2.33
  -6   1   5   31.16    2.31
  -6   1   5   31.42    2.16
  -6   1   5   33.79    2.53
   5  -1  -5    0.24    1.33
   5  -1  -5    2.03    1.11
  -5   1   5    2.57    1.45
  -5   1   5    2.43    1.13
  -5   1   5    2.55    1.43
   4  -1  -5    0.26    0.99
   4  -1  -5    0.20    1.23
  -4   1   5    0.47    1.23
  -4   1   5   -1.71    1.22
  -4   1   5   -0.06    0.98
   3  -1  -5   23.28    2.04
   3  -1  -5   28.80    1.85
  -3   1   5   26.69    2.07
  -3   1   5   25.34    1.72
   2  -1  -5   18.79    1.48
   2  -1  -5   18.77    1.88
  -2   1   5   19.82    1.69
  -2   1   5   15.41    1.34
  -2   1   5   16.47    1.40
  -2   1   5   23.64    1.16
   1  -1  -5   38.80    2.18
   1  -1  -5   40.34    1.84
   1  -1  -5   42.54    1.98
  -1   1   5   37.97    1.77
  -1   1   5   40.49    1.93
  -1   1   5   41.18    1.94
   0  -1  -5   -1.56    0.96
   0  -1  -5   -1.88    0.86
   0   1   5   -0.20    0.98
   0   1   5    0.30    0.89
   0   1   5   -0.34    0.77
  -1  -1  -5    2.60    1.08
  -1  -1  -5    1.66    0.99
   1   1   5    1.36    0.95
   1   1   5    3.18    1.21
   1   1   5    2.37    0.70
  -2  -1  -5    2.52    0.98
  -2  -1  -5    0.81    0.98
   2   1   5    2.19    0.69
   2   1   5    2.17    1.08
   2   1   5    1.59    0.94
  -3  -1  -5   13.74    1.37
   3   1   5   13.95    2.02
   3   1   5   17.47    1.49
   3   1   5   16.46    1.37
  -4  -1  -5    8.85    1.29
   4   1   5   11.88    1.99
   4   1   5   11.59    1.18
   4   1   5   12.12    1.49
  -5  -1  -5   21.83    1.80
  -5  -1  -5   20.96    1.43
   5   1   5   20.55    1.45
   5   1   5   15.31    1.61
   5   1   5   21.74    2.54
  -6  -1  -5   20.54    1.98
  -6  -1  -5   18.19    1.40
   6   1   5   20.20    1.94
   6   1   5   29.22    3.36
   6   1   5   20.82    1.34
  -7  -1  -5    3.42    1.53
   7   1   5    6.77    2.63
   7   1   5    3.92    1.48
  -8  -1  -5   -1.03    1.52
   8   1   5   -1.39    2.32
   8   1   5   -0.73    1.57
  -9  -1  -5   20.20    2.35
   9   1   5   12.93    3.45
   9   1   5   18.27    2.27
 -10  -1  -5   13.69    2.31
  10   1   5   16.31    2.48
  10   1   5   11.07    3.70
 -11  -1  -5    1.23    1.99
  11   1   5    6.81    3.41
  11   1   5    4.29    2.21
  11  -2  -5   -0.35    2.52
  11  -2  -5   -2.06    1.97
 -11   2   5   -2.01    1.83
 -11   2   5    2.98    2.19
 -11   2   5    0.32    2.00
  10  -2  -5    6.45    2.32
  10  -2  -5    8.73    2.13
 -10   2   5   11.15    2.45
 -10   2   5    9.92    2.27
 -10   2   5   12.20    2.16
   9  -2  -5    9.89    2.57
   9  -2  -5   11.12    2.14
  -9   2   5    9.96    1.96
  -9   2   5   11.49    2.21
  -9   2   5   12.93    2.13
   8  -2  -5    4.28    2.20
   8  -2  -5    1.61    1.55
  -8   2   5    3.45    1.71
  -8   2   5   -1.41    1.67
  -8   2   5    0.80    1.46
   7  -2  -5    2.19    1.50
   7  -2  -5    3.58    1.74
  -7   2   5    1.99    1.69
  -7   2   5    0.89    1.47
  -7   2   5    0.65    1.38
   6  -2  -5    0.89    1.70
   6  -2  -5    1.44    1.16
  -6   2   5   -0.86    1.27
  -6   2   5    0.24    1.29
  -6   2   5    2.45    1.34
   5  -2  -5   32.75    2.16
   5  -2  -5   26.85    2.37
  -5   2   5   32.02    2.12
  -5   2   5   29.63    2.38
  -5   2   5   30.59    2.04
   4  -2  -5    6.88    1.53
   4  -2  -5    8.07    1.32
  -4   2   5   10.28    1.36
  -4   2   5    8.10    1.28
  -4   2   5    9.08    1.42
  -4   2   5    7.33    0.98
   3  -2  -5   32.77    1.99
   3  -2  -5   30.76    2.36
  -3   2   5   34.85    1.66
  -3   2   5   36.56    1.98
  -3   2   5   33.78    1.98
  -3   2   5   29.44    2.13
   2  -2  -5   20.13    1.88
   2  -2  -5   18.63    1.53
  -2   2   5   19.26    1.64
  -2   2   5   18.44    1.52
  -2   2   5   19.48    1.66
  -2   2   5   17.45    1.38
   1  -2  -5    0.77    1.11
   1  -2  -5    2.04    0.99
  -1   2   5    1.65    0.98
  -1   2   5    1.79    0.90
  -1   2   5    1.47    0.83
  -1   2   5    1.83    1.11
   0  -2  -5   33.56    2.16
   0  -2  -5   40.44    1.86
   0   2   5   39.27    1.96
   0   2   5   40.65    1.54
   0   2   5   43.15    1.98
   0   2   5   40.44    2.30
  -1  -2  -5  104.78    3.20
  -1  -2  -5  103.72    3.62
  -1  -2  -5  105.67    2.64
   1   2   5  111.29    4.23
   1   2   5  105.77    2.66
   1   2   5   99.07    3.19
  -2  -2  -5  148.41    4.80
  -2  -2  -5  157.29    4.38
  -2  -2  -5  159.09    3.61
   2   2   5  161.90    4.40
   2   2   5  152.24    5.85
   2   2   5  153.76    3.59
  -3  -2  -5   85.95    3.01
  -3  -2  -5   87.64    2.17
   3   2   5   85.08    4.05
   3   2   5   91.90    3.07
  -4  -2  -5    9.04    1.32
  -4  -2  -5    9.05    0.67
   4   2   5    7.81    1.02
   4   2   5    9.34    1.84
   4   2   5   11.73    1.41
  -5  -2  -5    1.93    0.65
  -5  -2  -5    3.70    1.18
   5   2   5    2.78    1.25
   5   2   5    2.09    1.87
   5   2   5    3.92    0.87
  -6  -2  -5    6.79    0.74
  -6  -2  -5    5.42    1.38
   6   2   5    5.31    0.85
   6   2   5    5.73    2.02
   6   2   5    5.83    1.45
  -7  -2  -5   13.65    1.75
   7   2   5   12.46    1.70
   7   2   5   14.17    2.75
  -8  -2  -5    2.41    1.59
   8   2   5    0.83    1.62
   8   2   5    1.16    2.62
  -9  -2  -5   10.31    1.99
   9   2   5   11.06    2.16
   9   2   5    8.90    2.93
 -10  -2  -5    1.39    1.86
  10   2   5   -0.71    1.69
  10   2   5    0.55    2.84
  10   2   5   -0.36    1.71
 -11  -2  -5    0.76    1.91
  11   2   5   -1.27    1.92
  11   2   5    2.58    3.22
  11  -3  -5    4.45    2.31
  11  -3  -5    6.59    2.83
 -11   3   5    6.45    2.26
 -11   3   5    5.36    2.42
 -11   3   5    4.87    2.15
  10  -3  -5    2.81    2.04
  10  -3  -5    3.28    2.48
 -10   3   5    3.38    1.96
 -10   3   5    2.22    2.02
   9  -3  -5    6.12    1.99
   9  -3  -5    6.55    2.26
  -9   3   5    6.06    1.86
  -9   3   5    6.76    1.96
   8  -3  -5   19.18    2.26
   8  -3  -5   18.41    2.69
  -8   3   5   15.55    2.08
  -8   3   5   15.71    2.05
   7  -3  -5   21.93    2.43
   7  -3  -5   19.99    1.99
  -7   3   5   27.21    2.28
  -7   3   5   23.74    2.38
   6  -3  -5    2.94    1.31
   6  -3  -5    0.71    1.47
  -6   3   5    0.45    1.37
  -6   3   5    0.78    1.32
   5  -3  -5   30.36    1.97
   5  -3  -5   27.90    2.40
  -5   3   5   26.74    2.33
  -5   3   5   26.24    2.13
   4  -3  -5   55.10    2.82
   4  -3  -5   53.69    2.52
  -4   3   5   52.80    2.52
  -4   3   5   55.95    2.52
   3  -3  -5    2.96    1.05
   3  -3  -5    4.57    1.34
  -3   3   5    4.62    1.22
  -3   3   5    4.30    1.17
   2  -3  -5    2.24    1.34
   2  -3  -5    0.26    1.01
  -2   3   5   -0.56    0.95
  -2   3   5    2.83    1.03
  -2   3   5    0.29    1.01
   1  -3  -5  131.35    3.95
   1  -3  -5  142.14    4.62
  -1   3   5  143.65    5.10
  -1   3   5  143.39    3.63
  -1   3   5  149.92    4.14
  -1   3   5  139.84    4.06
   0  -3  -5   47.31    2.55
   0  -3  -5   51.10    2.16
   0   3   5   51.04    1.64
   0   3   5   51.61    2.13
   0   3   5   47.39    2.08
   0   3   5   52.55    2.66
  -1  -3  -5    9.32    1.34
  -1  -3  -5    7.58    1.15
   1   3   5    7.89    1.01
   1   3   5    8.06    1.09
   1   3   5    8.71    0.70
   1   3   5   10.29    1.58
  -2  -3  -5   21.05    1.74
  -2  -3  -5   21.98    1.64
   2   3   5   19.35    1.52
   2   3   5   20.71    2.07
  -3  -3  -5   72.07    2.63
   3   3   5   65.83    3.53
   3   3   5   75.46    2.69
  -4  -3  -5    1.20    1.04
  -4  -3  -5    2.29    0.56
   4   3   5   -0.07    1.37
   4   3   5    1.75    1.09
  -5  -3  -5   12.88    0.68
  -5  -3  -5   13.57    0.68
  -5  -3  -5   11.23    1.35
  -5  -3  -5   13.07    0.69
   5   3   5   13.26    1.48
   5   3   5   12.25    2.13
  -6  -3  -5   -0.45    1.13
   6   3   5   -0.32    1.90
   6   3   5   -1.01    0.65
   6   3   5    0.58    1.18
  -7  -3  -5   18.85    1.85
   7   3   5   19.32    2.05
   7   3   5   19.15    3.05
  -8  -3  -5   -0.24    1.37
   8   3   5   -0.14    2.46
   8   3   5    1.23    1.56
  -9  -3  -5    2.62    1.60
   9   3   5   -0.28    2.35
   9   3   5    2.45    1.60
 -10  -3  -5   -0.55    1.65
  10   3   5    0.23    1.73
  10   3   5   -1.04    2.77
 -11  -3  -5    0.76    1.81
  11   3   5   -1.55    3.47
  11   3   5    1.38    2.04
  11   3   5   -1.70    1.84
  11  -4  -5    7.50    3.02
  11  -4  -5    3.50    2.06
 -11   4   5    1.43    2.13
 -11   4   5    0.83    2.10
  10  -4  -5    3.73    1.94
 -10   4   5    1.04    1.99
 -10   4   5    5.49    2.24
   9  -4  -5    8.33    2.04
   9  -4  -5   11.04    2.64
  -9   4   5    5.54    2.08
  -9   4   5    7.26    2.11
   8  -4  -5   14.46    2.04
   8  -4  -5   22.57    2.70
  -8   4   5   19.59    2.29
  -8   4   5   14.78    2.17
   7  -4  -5   30.14    2.57
   7  -4  -5   41.07    3.09
  -7   4   5   27.93    2.48
  -7   4   5   28.65    2.44
   6  -4  -5    3.78    1.32
   6  -4  -5    9.61    2.02
  -6   4   5    6.69    1.82
  -6   4   5    3.23    1.37
   5  -4  -5    7.47    1.44
   5  -4  -5   11.70    1.78
  -5   4   5    8.04    1.54
  -5   4   5    8.60    1.55
   4  -4  -5    3.24    1.19
   4  -4  -5    0.34    1.35
  -4   4   5    1.00    1.34
  -4   4   5    2.32    1.15
   3  -4  -5   91.39    3.23
   3  -4  -5   99.53    3.76
  -3   4   5  105.91    3.40
  -3   4   5   95.15    3.41
   2  -4  -5    8.16    1.48
   2  -4  -5    5.26    1.12
  -2   4   5    6.74    1.33
  -2   4   5    5.05    1.20
   1  -4  -5    6.87    1.09
   1  -4  -5    1.64    1.27
  -1   4   5    4.87    1.07
  -1   4   5    4.58    1.35
  -1   4   5    5.20    1.06
   0  -4  -5    2.60    0.94
   0  -4  -5   -0.60    1.05
   0   4   5   -0.05    1.23
   0   4   5    0.57    0.90
   0   4   5   -0.17    0.90
  -1  -4  -5    9.26    1.12
  -1  -4  -5   11.97    1.48
   1   4   5   12.12    1.08
   1   4   5   13.98    1.87
   1   4   5   13.94    1.32
  -2  -4  -5   27.17    1.65
   2   4   5   26.04    1.63
   2   4   5   25.93    2.30
   2   4   5   26.84    1.37
  -3  -4  -5   26.74    1.67
  -3  -4  -5   26.55    1.18
   3   4   5   23.90    2.43
   3   4   5   28.05    1.82
   3   4   5   27.28    1.23
  -4  -4  -5    5.96    0.52
  -4  -4  -5    6.17    1.12
   4   4   5    5.13    1.12
   4   4   5    4.54    1.61
  -5  -4  -5   25.51    1.83
   5   4   5   30.82    2.03
   5   4   5   31.03    3.04
  -6  -4  -5   17.00    1.56
   6   4   5   16.07    1.69
   6   4   5   17.00    2.65
  -7  -4  -5   14.10    1.59
   7   4   5    9.07    2.38
   7   4   5   12.56    1.76
  -8  -4  -5    2.50    1.38
   8   4   5   -0.33    1.37
   8   4   5    0.46    2.33
  -9  -4  -5    1.56    1.48
   9   4   5   -1.70    2.30
   9   4   5   -0.95    1.42
 -10  -4  -5   -0.05    1.55
  10   4   5   -0.74    2.65
  10   4   5    0.73    1.85
  11   4   5   -1.30    2.90
  11   4   5    2.89    2.26
  11   4   5    2.45    2.04
  10  -5  -5   -0.63    1.70
 -10   5   5    1.35    2.08
 -10   5   5    3.32    2.09
   9  -5  -5   11.56    2.56
   9  -5  -5    9.49    2.10
  -9   5   5   17.48    2.58
  -9   5   5    8.28    2.19
   8  -5  -5    0.84    1.65
   8  -5  -5    1.90    1.87
  -8   5   5    1.53    1.69
  -8   5   5    0.12    1.69
   7  -5  -5    8.46    2.24
   7  -5  -5    3.97    1.51
  -7   5   5    4.39    1.72
  -7   5   5    3.98    1.64
   6  -5  -5   -0.85    1.31
   6  -5  -5    1.12    1.70
  -6   5   5   -0.30    1.48
  -6   5   5   -0.45    1.46
   5  -5  -5    5.80    1.34
   5  -5  -5    3.70    1.53
  -5   5   5    6.64    1.60
  -5   5   5    4.41    1.49
   4  -5  -5   58.22    3.04
   4  -5  -5   53.04    2.47
  -4   5   5   57.35    2.77
  -4   5   5   56.61    2.76
   3  -5  -5   22.85    2.04
   3  -5  -5   24.92    1.92
  -3   5   5   23.87    1.96
  -3   5   5   26.40    2.04
   2  -5  -5   43.73    2.17
   2  -5  -5   44.94    2.44
  -2   5   5   48.69    2.44
  -2   5   5   39.67    2.08
   1  -5  -5    4.55    0.97
   1  -5  -5    4.82    1.40
  -1   5   5    2.33    1.36
  -1   5   5    4.52    1.21
  -1   5   5    6.24    1.17
   0  -5  -5   10.00    1.15
   0  -5  -5    7.54    1.46
   0   5   5   10.95    1.27
   0   5   5    7.44    1.58
   0   5   5    7.36    1.12
  -1  -5  -5    4.62    0.94
  -1  -5  -5    2.63    1.21
   1   5   5    3.95    1.51
   1   5   5    3.49    0.93
  -2  -5  -5   25.74    1.60
   2   5   5   30.04    1.72
   2   5   5   26.62    1.40
   2   5   5   24.89    0.80
   2   5   5   24.51    2.43
  -3  -5  -5   50.24    1.98
   3   5   5   47.58    2.16
   3   5   5   47.26    3.14
   3   5   5   49.27    1.69
  -4  -5  -5    6.62    0.56
  -4  -5  -5    6.13    1.01
   4   5   5    5.17    1.14
   4   5   5    3.88    1.71
  -5  -5  -5   14.55    1.29
   5   5   5   10.90    1.37
   5   5   5   13.92    2.29
  -6  -5  -5   12.60    1.33
   6   5   5   10.38    1.45
   6   5   5    9.43    2.16
  -7  -5  -5   92.39    3.21
   7   5   5   88.08    5.24
   7   5   5   81.69    3.44
  -8  -5  -5   -0.13    1.18
   8   5   5    3.62    2.34
   8   5   5    2.73    1.45
   9   5   5    1.74    1.63
   9   5   5   -0.52    2.33
  10   5   5   -0.89    1.69
  10   5   5   -1.49    2.82
  11   5   5    5.78    3.43
  11   5   5    5.26    2.43
  11   5   5   10.36    2.25
  10  -6  -5    3.19    2.12
 -10   6   5    1.41    2.14
 -10   6   5   -0.59    1.85
   9  -6  -5    0.14    2.18
   9  -6  -5   -2.99    1.64
  -9   6   5   -0.62    2.11
  -9   6   5   -0.16    2.00
   8  -6  -5   -0.07    1.51
   8  -6  -5   -1.04    2.17
  -8   6   5    0.59    1.71
  -8   6   5    0.96    1.98
   7  -6  -5    3.22    1.89
   7  -6  -5    1.72    1.57
  -7   6   5    1.03    1.70
  -7   6   5    6.87    1.93
   6  -6  -5   -3.37    1.60
   6  -6  -5    0.61    1.46
  -6   6   5    2.11    1.55
  -6   6   5   -2.17    1.36
   5  -6  -5    4.87    1.54
   5  -6  -5    3.28    1.35
  -5   6   5    1.39    1.44
  -5   6   5    7.29    1.65
   4  -6  -5   13.53    1.55
   4  -6  -5   15.04    1.98
  -4   6   5   16.09    1.87
  -4   6   5   15.82    1.81
   3  -6  -5   38.25    2.56
   3  -6  -5   37.16    2.20
  -3   6   5   37.65    2.34
  -3   6   5   36.61    2.18
   2  -6  -5   16.89    1.75
   2  -6  -5   15.90    1.40
  -2   6   5   17.17    1.59
  -2   6   5   15.72    1.65
   1  -6  -5    1.84    1.19
   1  -6  -5    2.74    0.97
  -1   6   5    0.42    0.91
  -1   6   5    2.40    1.23
   0  -6  -5   -0.13    0.81
   0  -6  -5    0.20    1.13
   0   6   5   -1.36    0.88
   0   6   5    0.11    0.99
   0   6   5   -0.63    1.58
  -1  -6  -5   15.87    1.21
   1   6   5   15.00    1.28
   1   6   5   14.13    1.34
   1   6   5   15.51    2.27
  -2  -6  -5   53.78    1.99
   2   6   5   54.45    1.59
   2   6   5   52.12    3.56
   2   6   5   53.28    2.31
   2   6   5   53.09    2.03
  -3  -6  -5   -0.17    0.71
   3   6   5    1.02    1.74
   3   6   5    0.32    0.42
   3   6   5    0.90    0.91
   3   6   5    2.18    0.70
  -4  -6  -5    9.00    0.99
   4   6   5    8.53    1.22
   4   6   5    8.86    2.01
   4   6   5   10.75    0.87
  -5  -6  -5    0.49    0.79
   5   6   5   -0.88    1.74
   5   6   5    0.27    1.03
  -6  -6  -5   17.60    1.50
   6   6   5   16.83    2.61
   6   6   5   16.74    1.60
   7   6   5   12.28    2.61
   7   6   5   17.51    1.78
   8   6   5    4.26    2.70
   8   6   5    6.58    1.63
   9   6   5    3.57    2.89
   9   6   5    4.29    1.62
  10   6   5   -1.46    1.62
  10   6   5   -1.05    2.52
  11   6   5    3.16    1.93
  11   6   5    2.23    2.05
  11   6   5   -3.74    2.84
  10  -7  -5   -1.25    1.89
 -10   7   5    3.63    2.34
   9  -7  -5    1.97    1.84
  -9   7   5    2.39    2.08
  -9   7   5    2.55    2.05
   8  -7  -5   -0.59    1.57
  -8   7   5    0.30    1.87
  -8   7   5   -1.22    1.93
   7  -7  -5    3.48    1.67
   7  -7  -5    3.11    1.72
  -7   7   5    2.22    1.97
  -7   7   5    2.06    1.67
   6  -7  -5   -0.38    1.60
   6  -7  -5    0.73    1.46
  -6   7   5    2.58    1.69
  -6   7   5    0.84    1.53
   5  -7  -5    8.04    1.60
   5  -7  -5    3.90    1.74
  -5   7   5    7.30    1.73
  -5   7   5    6.77    1.77
   4  -7  -5    4.78    1.58
   4  -7  -5    4.62    1.37
  -4   7   5    7.26    1.68
  -4   7   5    6.06    1.46
   3  -7  -5   38.76    2.41
   3  -7  -5   40.27    2.32
  -3   7   5   40.12    2.55
  -3   7   5   36.18    2.70
   2  -7  -5    4.28    1.10
   2  -7  -5    1.59    1.44
  -2   7   5    2.94    1.34
  -2   7   5    3.67    1.24
   1  -7  -5    2.00    0.94
   1  -7  -5    2.44    1.26
  -1   7   5    2.34    1.20
  -1   7   5    1.95    1.13
   0  -7  -5    2.17    0.87
   0   7   5    0.25    1.83
   0   7   5    2.58    1.06
   0   7   5    2.66    1.18
  -1  -7  -5    3.55    0.79
   1   7   5    4.27    1.86
   1   7   5    4.44    1.09
   1   7   5    5.47    1.12
  -2  -7  -5   41.26    1.58
   2   7   5   42.83    3.54
   2   7   5   40.25    1.95
  -3  -7  -5   40.54    1.47
   3   7   5   41.29    2.07
   3   7   5   35.93    3.28
   3   7   5   44.05    1.81
   4   7   5   12.50    1.35
   4   7   5   10.36    0.91
   4   7   5   10.59    2.44
   5   7   5    1.60    1.07
   5   7   5    0.63    2.06
   6   7   5   16.75    1.65
   6   7   5   18.62    2.83
   7   7   5  111.39    5.86
   7   7   5  102.65    3.81
   8   7   5   -0.16    1.34
   8   7   5    1.62    2.56
   9   7   5   15.41    2.03
   9   7   5   11.57    3.36
  10   7   5   -1.88    3.03
   9  -8  -5    0.68    1.90
  -9   8   5    0.47    2.07
  -9   8   5    1.85    2.20
   8  -8  -5    0.73    1.76
  -8   8   5    0.96    2.17
  -8   8   5   -0.92    1.98
   7  -8  -5    0.06    1.61
  -7   8   5    2.28    1.98
  -7   8   5    0.74    1.71
   6  -8  -5    0.22    1.56
   6  -8  -5    3.89    1.63
  -6   8   5    1.04    1.74
  -6   8   5    4.61    1.75
   5  -8  -5    3.70    1.46
   5  -8  -5   -0.14    1.53
  -5   8   5    2.60    1.68
  -5   8   5    1.62    1.71
   4  -8  -5   25.58    2.41
   4  -8  -5   28.78    2.31
  -4   8   5   26.25    2.43
  -4   8   5   24.98    2.25
   3  -8  -5    7.49    1.30
   3  -8  -5    6.44    1.60
  -3   8   5   10.80    1.69
  -3   8   5    5.29    1.61
   2  -8  -5   25.71    1.84
   2  -8  -5   25.31    2.28
  -2   8   5   23.60    1.96
  -2   8   5   27.29    2.32
   1  -8  -5    2.45    0.90
  -1   8   5    1.36    1.39
  -1   8   5    2.42    1.16
   0  -8  -5    5.88    0.85
   0   8   5    5.26    2.04
   0   8   5    7.06    1.24
   0   8   5    5.82    1.43
  -1  -8  -5    1.44    0.59
   1   8   5    2.90    1.97
   1   8   5    0.35    0.99
   1   8   5    2.76    1.17
   2   8   5   -0.74    1.79
   2   8   5    0.48    0.98
   2   8   5   -0.07    0.96
   3   8   5    1.21    0.89
   3   8   5   -0.78    1.84
   3   8   5    0.53    1.00
   4   8   5   14.47    2.67
   4   8   5   15.45    1.46
   5   8   5   -1.21    2.00
   5   8   5    1.05    1.03
   6   8   5   28.41    3.41
   6   8   5   31.87    2.16
   7   8   5   28.44    3.78
   8   8   5    2.24    2.50
   9   8   5    0.07    2.47
  10   8   5    2.05    3.17
   8  -9  -5    4.46    1.94
  -8   9   5    5.39    2.13
  -8   9   5    5.53    2.18
   7  -9  -5    3.60    1.81
  -7   9   5    3.13    2.13
  -7   9   5    4.71    2.27
   6  -9  -5    0.06    1.55
  -6   9   5    1.25    1.90
  -6   9   5    1.63    1.87
   5  -9  -5    1.87    1.42
  -5   9   5    0.90    1.98
  -5   9   5    0.23    1.54
   4  -9  -5    8.41    1.50
   4  -9  -5    7.02    1.73
  -4   9   5    9.15    2.15
  -4   9   5    7.94    1.75
   3  -9  -5   30.68    2.10
  -3   9   5   31.69    2.56
  -3   9   5   34.12    2.94
   2  -9  -5    4.98    1.04
  -2   9   5    4.47    1.56
  -2   9   5    3.85    1.43
  -1   9   5   37.25    2.41
  -1   9   5   35.40    2.69
   0   9   5   11.10    1.71
   0   9   5   11.21    2.78
   0   9   5   13.58    1.50
   1   9   5    9.92    2.52
   1   9   5   12.83    1.59
   1   9   5    9.59    1.36
   2   9   5   -1.13    1.90
   2   9   5    2.18    1.12
   2   9   5    0.81    1.07
   3   9   5    5.59    2.39
   3   9   5   11.43    1.34
   4   9   5   -1.29    2.29
   5   9   5    8.23    2.57
   6   9   5    3.13    2.43
   7   9   5    7.67    3.07
   8   9   5    2.84    2.61
   9   9   5    1.66    2.99
  -7  10   5    0.52    2.05
  -7  10   5    5.04    2.23
  -6  10   5    4.02    2.35
  -6  10   5    5.30    2.14
  -5  10   5    0.88    1.68
  -5  10   5   -0.82    1.82
  -4  10   5   -0.96    1.56
  -4  10   5    1.56    1.82
  -3  10   5    1.00    1.50
  -3  10   5   -2.77    1.50
  -2  10   5    1.00    1.75
  -2  10   5    3.24    1.54
  -1  10   5    9.71    1.57
  -1  10   5    8.65    1.71
   0  10   5    0.42    2.56
   0  10   5   -0.17    1.17
   0  10   5    2.59    1.33
   1  10   5    2.61    1.38
   1  10   5    1.14    2.32
   2  10   5    4.69    2.83
   2  10   5   10.53    1.53
   3  10   5    3.43    2.71
   4  10   5   -0.92    2.30
   5  10   5    1.23    2.77
   6  10   5   15.30    3.24
   7  10   5   23.07    3.92
   8  10   5    1.83    2.88
  -6  11   5   -0.79    2.28
  -6  11   5   -1.33    1.96
  -5  11   5   11.51    2.33
  -5  11   5   15.94    2.59
  -4  11   5   13.59    2.26
  -4  11   5   11.68    2.34
  -3  11   5    0.74    1.91
  -3  11   5   -1.30    1.59
  -2  11   5    0.79    1.86
  -1  11   5    1.88    1.68
   0  11   5    9.38    2.99
   0  11   5    8.24    1.79
   1  11   5   16.17    2.02
   1  11   5   14.95    3.56
   2  11   5    2.15    2.67
   2  11   5    6.10    1.56
   3  11   5   -0.35    2.50
   4  11   5   -0.27    2.60
   5  11   5    7.56    2.94
   6  11   5    1.69    3.10
   7  11   5    4.33    3.07
  -4  12   5   -1.48    1.91
  -3  12   5    2.94    1.98
  -2  12   5    1.93    2.03
  -1  12   5    1.47    1.67
   0  12   5    9.64    1.93
   0  12   5   10.97    3.26
   1  12   5   10.44    1.95
   1  12   5    4.91    3.08
   2  12   5    5.42    3.41
   3  12   5    4.30    2.97
   4  12   5    5.55    3.34
   5  12   5    3.83    3.32
  -1  13   5    3.31    3.90
  -1  13   5    5.15    2.16
   0  13   5   -1.63    1.78
   0  13   5    2.17    3.06
   1  13   5    2.07    1.74
   1  13   5    4.93    3.29
   2  13   5    4.22    3.22
   1   8  -6    0.67    2.47
  -5  -7   6    6.73    2.44
  -4  -7   6    9.16    2.61
  -4  -7   6    9.41    2.73
  -3  -7   6   -0.35    1.97
  -3  -7   6    1.14    2.18
  -2  -7   6    5.27    2.36
  -2  -7   6    8.91    2.51
  -1  -7   6    1.11    2.20
  -1  -7   6    7.55    2.41
   0   7  -6    8.12    2.20
   0  -7   6   11.09    2.79
  -1   7  -6    3.11    2.10
   1  -7   6    3.60    2.26
  -2   7  -6   10.42    2.59
   2  -7   6   15.97    2.85
  -3   7  -6    5.86    2.52
   3  -7   6    9.36    2.40
  -4   7  -6    3.21    2.47
   4  -7   6    6.87    2.45
   6   6  -6    0.68    2.15
  -6  -6   6   -4.03    1.83
  -6  -6   6   -0.91    2.32
   5   6  -6    1.59    2.02
  -5  -6   6   -3.40    2.01
  -5  -6   6    0.47    2.09
   4   6  -6    8.79    2.10
  -4  -6   6    9.59    2.20
  -4  -6   6    6.99    2.60
  -3  -6   6    9.57    2.61
  -3  -6   6   10.84    2.20
  -2  -6   6    0.52    2.05
  -2  -6   6    3.47    1.98
  -1  -6   6    1.48    2.05
  -1  -6   6    4.38    1.94
   0  -6   6    7.76    2.51
  -1   6  -6    0.55    1.83
   1  -6   6    2.16    2.28
  -2   6  -6   -0.29    1.78
   2  -6   6   -0.03    1.94
  -3   6  -6   -1.32    1.46
  -3   6  -6   -1.41    1.79
   3  -6   6    4.30    2.31
  -4   6  -6    3.93    2.29
  -4   6  -6    4.34    1.87
   4  -6   6    3.34    2.19
  -5   6  -6    8.90    2.06
  -5   6  -6    5.61    2.12
   5  -6   6    8.07    2.34
  -6   6  -6   -0.17    2.04
  -6   6  -6   -0.82    1.90
   6  -6   6   -0.26    2.05
   8   5  -6   -0.38    2.25
   7   5  -6    1.25    2.34
  -7  -5   6    3.40    2.25
  -7  -5   6    0.46    2.14
   6   5  -6    5.19    2.16
  -6  -5   6    1.62    1.91
  -6  -5   6    7.16    2.18
   5   5  -6    4.54    2.02
  -5  -5   6    3.57    2.29
  -5  -5   6    4.88    2.18
   4   5  -6    6.25    1.95
  -4  -5   6    1.74    2.03
  -4  -5   6    0.53    1.78
   3   5  -6   13.28    2.03
  -3  -5   6   15.53    2.37
  -3  -5   6   13.69    2.40
   2   5  -6   25.19    2.40
  -2  -5   6   24.10    2.46
  -2  -5   6   20.98    2.61
  -1  -5   6   -2.04    1.79
  -1  -5   6    0.66    1.87
   0  -5   6    1.59    1.86
   0  -5   6   -0.34    1.60
  -1   5  -6    1.77    1.33
   1  -5   6    1.59    1.84
  -2   5  -6   21.06    2.01
  -2   5  -6   17.66    2.31
   2  -5   6   19.42    2.44
  -3   5  -6    2.85    2.02
  -3   5  -6    2.70    1.56
   3  -5   6    2.21    1.83
  -4   5  -6    1.55    1.57
  -4   5  -6   -0.32    1.98
   4  -5   6    2.90    1.97
  -5   5  -6    3.33    2.11
  -5   5  -6   -0.17    1.69
   5  -5   6   -0.48    1.79
  -6   5  -6    6.01    1.99
  -6   5  -6    9.50    2.30
   6  -5   6   11.23    2.18
  -7   5  -6    6.96    2.12
  -7   5  -6    6.25    2.27
   8   4  -6   -1.95    2.38
  -8  -4   6   -2.36    2.13
   7   4  -6    1.76    2.33
  -7  -4   6    2.47    2.18
  -7  -4   6   -0.60    1.87
   6   4  -6    1.58    1.85
  -6  -4   6    4.15    2.18
  -6  -4   6    4.26    1.97
   5   4  -6    6.68    2.08
  -5  -4   6    4.24    1.85
  -5  -4   6    4.42    2.15
   4   4  -6    3.19    1.82
  -4  -4   6    1.52    1.78
  -4  -4   6    3.18    1.72
   3   4  -6    0.81    1.57
  -3  -4   6    0.18    1.81
  -3  -4   6    1.00    1.56
   2   4  -6    3.87    1.52
   2   4  -6    1.59    1.11
  -2  -4   6    1.99    1.58
  -2  -4   6   -1.04    1.71
   1   4  -6   32.38    2.31
   1   4  -6   28.58    2.01
  -1  -4   6   28.03    2.37
  -1  -4   6   23.00    2.47
   0   4  -6    8.13    1.35
   0   4  -6    5.97    1.43
   0  -4   6    6.18    2.07
   0  -4   6    7.01    1.72
  -1   4  -6   10.68    1.51
   1  -4   6   13.11    2.00
   1  -4   6   11.88    2.09
  -2   4  -6    0.80    1.28
   2  -4   6    1.94    1.83
  -3   4  -6    3.82    1.69
  -3   4  -6    4.70    1.55
   3  -4   6    2.27    1.19
   3  -4   6    0.26    1.84
  -4   4  -6   20.91    2.46
  -4   4  -6   21.36    2.22
   4  -4   6   18.19    1.80
   4  -4   6   22.70    2.44
  -5   4  -6    9.10    1.95
  -5   4  -6    8.33    1.88
   5  -4   6   10.05    3.31
   5  -4   6    7.76    1.76
   5  -4   6    8.86    1.68
  -6   4  -6    1.45    1.80
  -6   4  -6    3.75    1.89
   6  -4   6    1.12    1.59
   6  -4   6   -0.03    1.56
   6  -4   6   -1.73    2.65
  -7   4  -6    9.88    2.12
  -7   4  -6   13.20    2.27
   7  -4   6   12.22    2.14
   7  -4   6   15.33    3.97
  -8   4  -6    3.37    2.06
  -8   4  -6    2.99    1.94
   8  -4   6    0.63    3.63
   8  -4   6    0.55    1.91
   9   3  -6    2.06    2.39
  -9  -3   6    9.41    2.34
   8   3  -6   -1.92    2.06
  -8  -3   6    3.14    2.04
  -8  -3   6    0.68    1.91
   7   3  -6    1.46    2.02
  -7  -3   6    1.15    2.04
  -7  -3   6    0.17    1.93
   6   3  -6    2.62    1.90
  -6  -3   6    7.09    2.13
  -6  -3   6    7.10    2.12
   5   3  -6    0.09    1.19
   5   3  -6   -0.45    1.62
  -5  -3   6   -0.75    1.57
  -5  -3   6   -1.91    1.64
   4   3  -6    5.07    1.25
   4   3  -6    4.77    1.65
  -4  -3   6    6.83    1.94
  -4  -3   6    2.67    1.94
   3   3  -6    1.71    1.41
   3   3  -6    0.55    1.09
  -3  -3   6   -0.12    1.83
  -3  -3   6   -0.02    1.43
   2   3  -6   45.12    2.81
   2   3  -6   42.31    2.24
  -2  -3   6   40.24    2.52
  -2  -3   6   42.70    2.89
   1   3  -6    0.70    1.32
   1   3  -6   -0.23    0.99
  -1  -3   6    0.16    1.67
  -1  -3   6    1.16    1.50
   0   3  -6   15.89    1.56
   0   3  -6   15.58    1.68
   0  -3   6   13.90    1.75
   0  -3   6   16.58    1.33
   0  -3   6   15.97    2.03
  -1   3  -6    0.10    0.97
  -1   3  -6   -0.55    1.14
   1  -3   6    0.60    1.65
   1  -3   6    0.95    1.29
   1  -3   6    1.91    0.98
  -2   3  -6    2.04    1.32
   2  -3   6    0.46    2.00
   2  -3   6    2.38    1.75
   2  -3   6    1.48    1.09
  -3   3  -6   43.85    2.63
   3  -3   6   35.72    3.73
   3  -3   6   30.63    2.56
   3  -3   6   36.22    2.26
  -4   3  -6   12.33    1.81
  -4   3  -6   10.42    1.79
   4  -3   6   12.50    1.67
   4  -3   6    7.78    1.83
   4  -3   6   12.00    2.72
  -5   3  -6   29.84    2.56
  -5   3  -6   32.29    2.79
   5  -3   6   29.49    2.45
   5  -3   6   31.84    3.95
   5  -3   6   31.07    2.61
  -6   3  -6    4.08    1.73
  -6   3  -6    2.44    1.78
   6  -3   6    2.59    1.66
   6  -3   6    1.76    2.68
   6  -3   6    1.75    1.51
  -7   3  -6    7.24    1.83
  -7   3  -6    5.51    1.86
   7  -3   6    6.94    1.97
   7  -3   6    3.52    3.32
  -8   3  -6    4.68    2.16
   8  -3   6    3.94    1.98
   8  -3   6    5.27    3.25
  -9   3  -6    7.95    2.34
   9  -3   6    4.47    3.79
   9  -3   6    7.36    2.24
  10   2  -6   -2.33    2.25
 -10  -2   6    1.58    2.09
   9   2  -6    0.45    2.21
  -9  -2   6   -1.13    2.07
   8   2  -6    1.36    2.12
   8   2  -6    2.53    1.52
  -8  -2   6    5.59    2.07
  -8  -2   6    3.26    1.95
   7   2  -6   -1.18    1.82
   7   2  -6    1.09    1.34
  -7  -2   6   -0.75    1.85
  -7  -2   6   -0.50    1.88
   6   2  -6    4.86    1.42
   6   2  -6    3.22    1.91
  -6  -2   6    5.47    1.93
  -6  -2   6    7.04    1.79
   5   2  -6   17.47    1.71
   5   2  -6   14.90    2.34
  -5  -2   6   14.90    1.98
  -5  -2   6   18.82    2.35
   4   2  -6    2.60    1.76
   4   2  -6    5.04    1.28
  -4  -2   6    1.25    1.58
  -4  -2   6    3.75    1.50
   3   2  -6   12.38    1.93
   3   2  -6   12.31    1.44
  -3  -2   6    8.59    1.79
  -3  -2   6   11.84    1.00
  -3  -2   6   11.61    1.89
   2   2  -6    7.20    1.24
   2   2  -6    9.05    1.68
  -2  -2   6   10.01    1.56
  -2  -2   6    9.59    1.02
  -2  -2   6   11.76    1.84
   1   2  -6   20.82    1.93
   1   2  -6   23.48    1.76
  -1  -2   6   21.13    2.08
  -1  -2   6   21.30    1.85
  -1  -2   6   23.55    1.55
   0   2  -6   16.22    1.60
   0   2  -6   14.61    1.42
   0  -2   6   14.50    1.29
   0  -2   6   18.29    1.80
   0  -2   6   10.61    1.77
  -1   2  -6   33.43    2.09
  -1   2  -6   32.18    1.96
   1  -2   6   32.11    1.90
   1  -2   6   33.59    2.67
   1  -2   6   26.78    2.67
   1  -2   6   31.52    2.18
  -2   2  -6   17.85    1.67
  -2   2  -6   21.60    1.67
   2  -2   6   18.24    1.60
   2  -2   6   17.26    2.43
   2  -2   6   17.54    1.92
  -3   2  -6    0.93    1.32
  -3   2  -6    0.60    0.85
   3  -2   6    0.43    1.47
   3  -2   6   -5.31    1.92
   3  -2   6    0.24    1.20
  -4   2  -6   16.15    1.88
   4  -2   6   15.09    2.63
   4  -2   6   18.25    1.98
   4  -2   6   23.50    2.01
  -5   2  -6    7.58    1.74
  -5   2  -6    9.49    1.58
   5  -2   6   -2.77    2.36
   5  -2   6    4.80    1.61
   5  -2   6    7.30    1.63
  -6   2  -6   16.16    2.12
  -6   2  -6   21.98    2.13
   6  -2   6   19.28    1.97
   6  -2   6   16.50    2.05
   6  -2   6   15.13    3.07
  -7   2  -6   15.82    2.23
  -7   2  -6   17.95    2.07
   7  -2   6   15.76    2.08
   7  -2   6   15.87    3.35
  -8   2  -6    9.08    2.14
   8  -2   6    3.68    3.01
   8  -2   6    4.53    1.88
  -9   2  -6    6.17    2.22
   9  -2   6    2.50    3.35
   9  -2   6    8.19    2.18
 -10   2  -6    5.28    2.34
  10  -2   6    0.08    3.27
  10  -2   6    5.25    2.26
  10   1  -6   12.57    3.08
  10   1  -6   17.79    2.40
 -10  -1   6   18.35    2.83
   9   1  -6   16.95    2.91
   9   1  -6   17.90    2.25
  -9  -1   6   17.36    2.51
   8   1  -6   -0.91    1.88
   8   1  -6   -1.50    1.40
  -8  -1   6    0.62    1.80
  -8  -1   6    0.10    1.71
   7   1  -6    2.61    1.96
   7   1  -6    2.27    1.43
  -7  -1   6    5.03    1.84
  -7  -1   6    4.51    1.81
   6   1  -6    3.76    1.88
   6   1  -6    5.41    1.42
  -6  -1   6    4.29    1.69
  -6  -1   6    6.35    1.19
  -6  -1   6    6.07    1.70
   5   1  -6   36.34    2.32
   5   1  -6   36.09    2.87
  -5  -1   6   35.67    2.48
  -5  -1   6   39.37    2.65
  -5  -1   6   40.11    2.05
   4   1  -6    5.29    1.32
   4   1  -6    5.52    1.78
  -4  -1   6    5.04    1.07
  -4  -1   6    7.17    1.64
  -4  -1   6    6.60    1.66
   3   1  -6   -1.69    1.00
   3   1  -6    0.70    1.35
  -3  -1   6    0.74    0.92
  -3  -1   6    0.25    1.24
  -3  -1   6    1.12    1.35
   2   1  -6    1.58    1.06
   2   1  -6    2.12    1.37
  -2  -1   6    1.12    1.35
  -2  -1   6    1.46    1.18
  -2  -1   6    1.77    0.96
   1   1  -6   22.90    1.76
   1   1  -6   24.02    1.94
  -1  -1   6   26.24    1.68
  -1  -1   6   22.27    2.00
  -1  -1   6   28.61    1.84
   0   1  -6   27.93    1.89
   0   1  -6   28.31    2.04
   0  -1   6   31.34    1.79
   0  -1   6   30.58    2.35
   0  -1   6   29.71    1.99
   0  -1   6   25.21    2.15
  -1   1  -6    4.63    1.14
  -1   1  -6    5.74    1.22
   1  -1   6    3.43    1.14
   1  -1   6    3.34    1.51
   1  -1   6    4.67    1.18
   1  -1   6    6.25    1.63
  -2   1  -6   18.46    1.64
  -2   1  -6   17.61    1.56
   2  -1   6   18.19    1.56
   2  -1   6   16.40    1.56
   2  -1   6   14.94    1.72
   2  -1   6   19.52    2.36
  -3   1  -6    7.11    1.37
  -3   1  -6   10.54    1.21
   3  -1   6    9.01    1.49
   3  -1   6    8.36    2.45
   3  -1   6   10.61    1.48
  -4   1  -6    7.18    1.51
   4  -1   6    5.11    2.34
   4  -1   6    6.14    1.48
   4  -1   6    2.16    1.32
  -5   1  -6    4.60    1.38
  -5   1  -6    4.72    1.49
   5  -1   6    6.45    2.67
   5  -1   6    2.26    1.50
   5  -1   6    4.28    1.39
  -6   1  -6   22.73    1.95
  -6   1  -6   21.19    2.19
   6  -1   6   21.26    1.76
   6  -1   6   16.16    3.11
   6  -1   6   20.83    2.17
  -7   1  -6    0.04    1.51
  -7   1  -6    3.65    1.35
   7  -1   6   -0.71    2.50
   7  -1   6    4.25    1.76
  -8   1  -6    0.63    1.75
   8  -1   6    0.58    2.84
   8  -1   6    3.83    1.86
  -9   1  -6   10.38    2.10
   9  -1   6   14.36    2.39
   9  -1   6    3.79    3.36
 -10   1  -6   -1.07    2.00
  10  -1   6    0.06    2.00
  10  -1   6   -4.89    2.99
  10   0  -6    1.89    2.65
  10   0  -6    2.08    1.89
 -10   0   6   -0.40    1.93
   9   0  -6    7.18    1.94
   9   0  -6    3.64    2.25
  -9   0   6    4.95    2.03
   8   0  -6   14.51    2.57
   8   0  -6   20.82    2.20
  -8   0   6   15.00    2.22
  -8   0   6   19.09    2.27
   7   0  -6   13.93    2.44
   7   0  -6   14.86    1.89
  -7   0   6   16.50    1.73
  -7   0   6   14.15    2.05
  -7   0   6   15.04    2.07
   6   0  -6    0.31    1.69
   6   0  -6   -1.62    1.23
  -6   0   6    2.00    1.51
  -6   0   6   -0.40    1.16
  -6   0   6    0.53    1.48
   5   0  -6   14.43    2.09
   5   0  -6   20.01    1.78
  -5   0   6   17.33    1.90
  -5   0   6   23.37    1.87
  -5   0   6   25.41    2.27
   4   0  -6   26.87    2.11
   4   0  -6   28.68    2.54
  -4   0   6   30.39    2.53
  -4   0   6   28.88    1.92
  -4   0   6   24.79    2.05
   3   0  -6    4.19    1.19
   3   0  -6    1.93    1.40
  -3   0   6    4.46    1.14
  -3   0   6    5.93    1.47
  -3   0   6    3.89    1.24
   2   0  -6   21.81    1.69
   2   0  -6   17.88    1.81
  -2   0   6   15.02    1.39
  -2   0   6   18.24    1.57
  -2   0   6   20.91    1.86
   1   0  -6   13.59    1.68
   1   0  -6    9.78    1.22
  -1   0   6   11.78    1.27
  -1   0   6   12.45    1.29
  -1   0   6   12.25    1.60
  -1   0   6   13.10    1.35
   0   0  -6   17.07    1.52
   0   0  -6   14.51    1.47
   0   0   6   13.41    1.61
   0   0   6   15.63    1.69
   0   0   6   15.42    1.41
   0   0   6   16.10    1.43
  -1   0  -6    2.52    1.08
  -1   0  -6    6.17    1.24
   1   0   6    4.03    1.09
   1   0   6    2.77    1.48
   1   0   6    3.10    0.99
   1   0   6    4.79    1.42
  -2   0  -6   15.62    1.51
  -2   0  -6   14.32    1.43
   2   0   6   15.89    1.59
   2   0   6   17.82    1.37
   2   0   6   18.05    1.63
   2   0   6   14.81    2.22
  -3   0  -6    1.36    0.98
  -3   0  -6    1.14    1.21
   3   0   6    1.13    1.17
   3   0   6    2.00    1.27
   3   0   6   -0.38    1.77
  -4   0  -6   13.08    1.57
   4   0   6   20.18    2.81
   4   0   6   16.97    1.80
   4   0   6   15.00    1.58
  -5   0  -6   10.59    1.35
  -5   0  -6   11.39    1.57
   5   0   6   10.24    2.68
   5   0   6   12.59    1.76
   5   0   6    9.31    1.42
  -6   0  -6    5.79    1.32
  -6   0  -6    6.69    1.60
   6   0   6    9.77    1.38
   6   0   6   11.91    3.00
   6   0   6    8.17    1.67
  -7   0  -6    0.87    1.62
   7   0   6    1.21    1.70
   7   0   6    0.97    2.64
  -8   0  -6    3.88    1.86
   8   0   6    4.42    2.82
   8   0   6    3.21    1.83
  -9   0  -6    4.01    1.91
   9   0   6    5.09    3.45
   9   0   6    1.90    1.92
 -10   0  -6    6.14    2.26
  10   0   6    7.11    2.24
  10   0   6    7.85    3.87
 -11   0  -6    4.08    2.25
  11   0   6   -1.46    3.31
  10  -1  -6    5.15    2.10
  10  -1  -6    7.97    2.58
 -10   1   6    9.02    2.25
 -10   1   6    8.83    2.33
   9  -1  -6    2.47    1.63
   9  -1  -6    2.96    2.50
  -9   1   6    4.84    1.73
  -9   1   6    8.77    2.38
  -9   1   6    6.88    2.14
   8  -1  -6    0.55    1.92
   8  -1  -6    1.16    1.55
  -8   1   6    2.03    1.92
  -8   1   6    2.20    1.80
  -8   1   6   -0.23    1.49
  -8   1   6    1.28    1.67
   7  -1  -6    7.30    2.16
   7  -1  -6    2.22    1.43
  -7   1   6    2.72    1.70
  -7   1   6    3.73    1.65
  -7   1   6    0.66    1.39
  -7   1   6    1.42    1.86
   6  -1  -6    0.34    1.22
   6  -1  -6    0.20    1.80
  -6   1   6   -0.36    1.25
  -6   1   6    4.10    1.62
  -6   1   6   -0.80    1.40
   5  -1  -6    4.89    1.34
   5  -1  -6    0.77    1.54
  -5   1   6    3.28    1.49
  -5   1   6    3.18    1.40
   4  -1  -6    0.35    1.36
   4  -1  -6   -1.37    1.01
  -4   1   6   -0.75    1.21
  -4   1   6   -0.69    1.07
  -4   1   6   -0.58    1.18
   3  -1  -6    7.47    1.35
   3  -1  -6    7.50    1.58
  -3   1   6    7.16    1.28
  -3   1   6    7.59    1.25
  -3   1   6    6.46    1.37
   2  -1  -6    1.22    1.21
   2  -1  -6   -0.33    1.03
  -2   1   6   -1.55    0.66
  -2   1   6    0.01    0.96
  -2   1   6    0.47    0.97
   1  -1  -6   39.86    2.03
   1  -1  -6   41.72    2.38
  -1   1   6   44.51    2.15
  -1   1   6   45.97    2.03
  -1   1   6   43.55    2.15
   0  -1  -6   15.89    1.64
   0  -1  -6   13.02    1.44
   0   1   6   16.29    1.80
   0   1   6   16.12    1.39
   0   1   6   16.30    1.26
  -1  -1  -6   30.25    2.06
  -1  -1  -6   29.75    1.83
   1   1   6   30.03    2.31
   1   1   6   30.07    1.55
   1   1   6   31.16    1.98
   1   1   6   27.65    1.88
  -2  -1  -6   10.87    1.40
  -2  -1  -6   11.18    1.45
   2   1   6   10.79    1.85
   2   1   6    9.94    0.98
   2   1   6    8.80    1.30
   2   1   6    7.95    1.30
  -3  -1  -6    2.90    1.22
  -3  -1  -6    2.54    1.10
   3   1   6    2.96    1.20
   3   1   6    6.62    1.98
   3   1   6    0.84    1.05
  -4  -1  -6    6.70    1.39
   4   1   6    5.05    1.89
   4   1   6    7.14    1.45
   4   1   6    5.94    1.23
  -5  -1  -6   -0.16    1.25
   5   1   6    0.02    1.06
   5   1   6    0.05    1.25
  -6  -1  -6   44.04    2.10
  -6  -1  -6   37.67    2.53
   6   1   6   47.36    2.87
   6   1   6   44.78    2.07
   6   1   6   49.97    4.17
  -7  -1  -6   -0.40    1.36
   7   1   6    3.52    2.59
   7   1   6    3.97    1.70
  -8  -1  -6    2.06    1.57
   8   1   6    0.69    1.60
   8   1   6    2.30    2.96
  -9  -1  -6   15.18    2.22
   9   1   6   19.73    3.78
   9   1   6   18.08    2.49
 -10  -1  -6   -0.37    1.97
  10   1   6    2.15    2.00
  10   1   6   -2.27    3.39
 -11  -1  -6    2.20    2.14
  11   1   6    2.80    2.12
  11   1   6    5.80    3.52
  11  -2  -6   11.05    3.31
  11  -2  -6    7.54    2.30
 -11   2   6    6.51    2.13
 -11   2   6    4.91    2.37
  10  -2  -6    3.62    2.55
  10  -2  -6    3.18    2.03
 -10   2   6    1.19    2.04
 -10   2   6    2.98    2.14
 -10   2   6    3.82    1.94
   9  -2  -6    1.78    2.12
   9  -2  -6    3.20    1.87
  -9   2   6    2.82    1.80
  -9   2   6    2.24    1.77
  -9   2   6    1.04    1.92
   8  -2  -6    4.22    2.14
   8  -2  -6    7.52    1.85
  -8   2   6    5.66    1.77
  -8   2   6    7.72    1.99
  -8   2   6    4.27    1.78
   7  -2  -6   23.00    2.70
   7  -2  -6   24.99    2.21
  -7   2   6   21.13    2.30
  -7   2   6   25.93    2.26
  -7   2   6   19.75    2.23
   6  -2  -6    2.12    1.29
   6  -2  -6    0.83    1.68
  -6   2   6   -0.38    1.42
  -6   2   6    2.01    1.40
  -6   2   6    0.61    1.46
   5  -2  -6   95.48    3.55
   5  -2  -6   85.61    4.16
  -5   2   6   90.43    3.42
  -5   2   6   90.60    3.64
  -5   2   6   90.29    3.42
   4  -2  -6   30.98    2.60
   4  -2  -6   33.19    2.27
  -4   2   6   32.39    2.08
  -4   2   6   34.06    2.20
  -4   2   6   39.21    2.35
  -4   2   6   34.10    1.43
   3  -2  -6    1.96    1.36
   3  -2  -6    2.89    1.14
  -3   2   6    3.50    0.72
  -3   2   6    4.42    1.16
  -3   2   6    5.69    1.45
   2  -2  -6   51.67    2.72
   2  -2  -6   48.74    2.30
  -2   2   6   54.47    2.30
  -2   2   6   52.04    2.47
  -2   2   6   54.12    2.23
  -2   2   6   48.23    2.34
   1  -2  -6   51.70    2.59
   1  -2  -6   50.82    2.22
  -1   2   6   49.68    2.42
  -1   2   6   48.92    2.16
  -1   2   6   45.66    2.27
  -1   2   6   50.54    1.99
   0  -2  -6   23.18    1.90
   0  -2  -6   23.52    1.82
   0   2   6   25.44    1.83
   0   2   6   20.83    1.31
   0   2   6   26.24    2.04
  -1  -2  -6    0.85    1.17
  -1  -2  -6   -0.42    0.93
   1   2   6    0.48    0.65
   1   2   6    0.29    1.29
   1   2   6    0.89    0.94
  -2  -2  -6   84.08    3.19
  -2  -2  -6   81.22    2.91
   2   2   6   81.63    3.96
   2   2   6   73.06    2.86
   2   2   6   86.23    2.25
  -3  -2  -6    6.66    1.23
  -3  -2  -6    7.26    0.75
   3   2   6    6.76    1.84
   3   2   6    8.26    1.36
  -4  -2  -6    8.73    1.44
   4   2   6    6.96    1.41
   4   2   6    7.76    2.01
   4   2   6    8.87    1.22
  -5  -2  -6    2.67    1.20
   5   2   6    1.32    2.06
   5   2   6   -0.54    0.95
   5   2   6    1.58    1.24
  -6  -2  -6    1.06    1.36
   6   2   6    0.89    1.35
   6   2   6    0.28    2.30
   6   2   6    0.80    0.92
  -7  -2  -6    2.99    1.51
   7   2   6    6.83    2.95
   7   2   6    4.62    1.70
  -8  -2  -6    2.34    1.70
   8   2   6    5.51    1.68
   8   2   6    5.53    2.73
  -9  -2  -6   20.36    2.40
   9   2   6   14.16    3.30
   9   2   6   23.55    2.60
 -10  -2  -6    2.52    1.87
  10   2   6    2.34    1.99
  10   2   6    2.33    3.05
 -11  -2  -6    0.39    1.99
  11   2   6   -0.95    3.13
  11   2   6   -0.27    2.00
 -11   3   6    6.01    2.25
  10  -3  -6    7.78    2.66
  10  -3  -6    3.99    2.11
 -10   3   6   -0.39    2.01
 -10   3   6    4.21    1.99
 -10   3   6    2.72    1.96
   9  -3  -6   -2.42    1.58
   9  -3  -6    1.64    2.38
  -9   3   6    1.75    1.83
  -9   3   6    0.34    1.75
  -9   3   6    1.65    1.94
   8  -3  -6    0.00    1.49
   8  -3  -6   -0.48    1.94
  -8   3   6   -0.94    1.86
  -8   3   6    1.94    1.65
  -8   3   6   -2.45    1.79
   7  -3  -6    0.94    1.43
   7  -3  -6   -0.08    1.85
  -7   3   6   -0.15    1.54
  -7   3   6   -0.82    1.77
  -7   3   6   -0.55    1.50
   6  -3  -6   -0.08    1.37
   6  -3  -6   -0.36    1.61
  -6   3   6   -0.15    1.46
  -6   3   6   -0.69    1.53
  -6   3   6   -0.20    1.35
   5  -3  -6    1.77    1.28
   5  -3  -6    3.42    1.59
  -5   3   6    4.53    1.53
  -5   3   6    2.17    1.35
  -5   3   6    2.22    1.61
   4  -3  -6   23.82    1.95
   4  -3  -6   27.12    2.42
  -4   3   6   24.46    1.92
  -4   3   6   24.89    2.06
  -4   3   6   22.55    1.77
  -4   3   6   22.39    1.98
   3  -3  -6    3.79    1.25
   3  -3  -6    4.38    1.50
  -3   3   6    3.76    1.22
  -3   3   6    3.02    1.20
  -3   3   6    3.49    1.28
  -3   3   6    3.91    1.05
   2  -3  -6    0.50    1.33
   2  -3  -6   -1.55    0.92
  -2   3   6    0.67    0.99
  -2   3   6   -0.32    0.83
  -2   3   6   -1.52    0.96
  -2   3   6   -1.08    1.06
   1  -3  -6   22.65    1.93
   1  -3  -6   20.12    1.63
  -1   3   6   23.52    1.74
  -1   3   6   23.88    1.52
  -1   3   6   24.00    1.91
  -1   3   6   24.77    1.88
   0  -3  -6   72.67    3.07
   0  -3  -6   70.96    2.73
   0   3   6   73.34    3.38
   0   3   6   75.31    2.19
   0   3   6   74.32    2.73
   0   3   6   63.52    2.59
  -1  -3  -6   92.96    3.52
  -1  -3  -6   87.88    3.04
   1   3   6   87.60    3.08
   1   3   6   91.13    4.06
   1   3   6   94.76    3.02
   1   3   6   96.96    2.44
  -2  -3  -6   76.02    3.24
  -2  -3  -6   71.69    2.71
   2   3   6   74.44    3.64
   2   3   6   73.96    2.76
   2   3   6   74.42    1.87
  -3  -3  -6   27.61    2.00
   3   3   6   25.14    2.00
   3   3   6   28.12    2.78
  -4  -3  -6   21.24    1.78
   4   3   6   19.41    1.68
   4   3   6   20.51    2.59
  -5  -3  -6    9.52    1.51
   5   3   6   10.08    1.56
   5   3   6    7.10    2.22
  -6  -3  -6    6.19    1.54
   6   3   6    3.48    2.04
   6   3   6    7.14    1.06
   6   3   6    3.75    1.41
  -7  -3  -6   -0.15    1.45
   7   3   6    2.10    1.48
   7   3   6    2.62    2.26
  -8  -3  -6    3.32    1.64
   8   3   6   -2.91    2.21
   8   3   6    1.98    1.53
  -9  -3  -6    7.78    1.89
   9   3   6    1.36    1.77
   9   3   6    4.61    2.83
 -10  -3  -6    3.60    1.87
  10   3   6   -1.65    2.80
  10   3   6   -0.29    1.86
 -11  -3  -6    0.56    1.91
  11   3   6    1.56    2.00
  11   3   6    4.80    3.74
  10  -4  -6    7.88    2.29
  10  -4  -6   16.82    3.37
 -10   4   6    9.07    2.25
 -10   4   6    6.95    2.31
   9  -4  -6    9.13    2.74
   9  -4  -6    4.62    1.90
  -9   4   6    5.45    2.09
  -9   4   6    6.10    2.23
   8  -4  -6   15.65    2.23
   8  -4  -6   16.55    2.64
  -8   4   6   12.85    2.17
  -8   4   6   15.33    2.22
   7  -4  -6    4.26    1.68
   7  -4  -6    3.84    2.12
  -7   4   6    0.36    1.48
  -7   4   6    1.91    1.88
   6  -4  -6   14.65    1.79
   6  -4  -6   12.87    2.18
  -6   4   6   14.02    1.93
  -6   4   6   15.02    1.89
   5  -4  -6   70.59    3.61
   5  -4  -6   77.85    3.26
  -5   4   6   70.03    3.09
  -5   4   6   78.12    3.50
   4  -4  -6   40.11    2.69
   4  -4  -6   37.15    2.40
  -4   4   6   35.07    2.33
  -4   4   6   36.50    2.23
   3  -4  -6    8.61    1.64
   3  -4  -6    9.08    1.45
  -3   4   6    8.43    1.46
  -3   4   6    8.73    1.43
  -3   4   6   11.67    1.54
   2  -4  -6   20.88    2.02
   2  -4  -6   14.55    1.46
  -2   4   6   20.03    1.71
  -2   4   6   16.67    1.60
  -2   4   6   18.31    1.99
   1  -4  -6    9.24    1.20
   1  -4  -6    8.43    1.47
  -1   4   6   10.46    1.31
  -1   4   6   13.31    1.67
  -1   4   6   10.53    1.43
   0  -4  -6   30.96    2.13
   0  -4  -6   28.45    1.76
   0   4   6   29.51    1.99
   0   4   6   29.65    1.38
   0   4   6   30.32    2.23
   0   4   6   30.62    1.89
  -1  -4  -6   29.40    1.89
  -1  -4  -6   30.37    2.13
   1   4   6   30.98    1.14
   1   4   6   29.98    1.95
   1   4   6   28.39    2.50
   1   4   6   28.12    1.69
  -2  -4  -6    2.40    1.24
  -2  -4  -6    1.85    1.07
   2   4   6    2.60    1.11
   2   4   6    3.06    0.89
   2   4   6    3.60    1.47
  -3  -4  -6   60.68    2.53
   3   4   6   58.69    2.49
   3   4   6   57.96    3.64
  -4  -4  -6   30.37    2.04
   4   4   6   33.01    3.14
   4   4   6   33.96    2.18
  -5  -4  -6   40.59    2.35
   5   4   6   41.23    3.35
   5   4   6   44.80    2.36
  -6  -4  -6   35.09    2.42
   6   4   6   35.64    3.80
   6   4   6   36.31    2.53
  -7  -4  -6    2.30    1.45
   7   4   6    2.38    1.43
   7   4   6    2.99    2.31
  -8  -4  -6    3.77    1.57
   8   4   6    2.52    1.67
   8   4   6    5.40    2.67
  -9  -4  -6    4.63    1.71
   9   4   6    3.91    1.69
   9   4   6    5.16    3.04
 -10  -4  -6    0.98    1.69
  10   4   6    0.42    1.95
  10   4   6   -1.99    2.57
 -11  -4  -6   -2.01    1.82
  11   4   6   -2.63    1.95
  11   4   6    0.24    3.19
  10  -5  -6    9.93    2.97
  10  -5  -6    2.35    2.06
 -10   5   6    3.17    2.13
 -10   5   6    3.65    2.04
   9  -5  -6    0.01    2.49
   9  -5  -6    0.29    1.68
  -9   5   6   -1.57    1.78
  -9   5   6    0.88    1.99
   8  -5  -6    5.34    2.55
   8  -5  -6    4.19    1.75
  -8   5   6    3.03    1.88
  -8   5   6    7.56    2.03
   7  -5  -6    9.79    1.80
   7  -5  -6   12.62    2.53
  -7   5   6    9.74    2.05
  -7   5   6   13.11    2.15
   6  -5  -6   54.01    3.58
   6  -5  -6   59.55    3.17
  -6   5   6   59.31    3.24
  -6   5   6   57.84    3.43
   5  -5  -6    9.80    2.03
   5  -5  -6   11.33    1.72
  -5   5   6    7.86    1.59
  -5   5   6   15.64    2.08
   4  -5  -6    0.82    1.18
   4  -5  -6   -1.78    1.61
  -4   5   6    2.86    1.27
  -4   5   6    1.50    1.36
   3  -5  -6   66.20    3.16
   3  -5  -6   58.54    2.76
  -3   5   6   61.56    2.87
  -3   5   6   64.79    3.04
   2  -5  -6    1.55    1.33
   2  -5  -6    3.22    1.21
  -2   5   6    2.42    1.47
  -2   5   6    2.63    1.13
  -2   5   6    1.88    1.18
   1  -5  -6   25.86    1.87
   1  -5  -6   25.91    2.12
  -1   5   6   24.80    2.46
  -1   5   6   26.09    2.00
  -1   5   6   24.54    2.03
   0  -5  -6   23.07    2.23
   0  -5  -6   18.19    1.53
   0   5   6   21.17    1.74
   0   5   6   22.31    2.47
  -1  -5  -6    8.12    1.19
  -1  -5  -6    7.09    1.47
   1   5   6    8.58    1.14
   1   5   6    9.60    1.37
   1   5   6    8.49    1.84
  -2  -5  -6    9.74    1.25
   2   5   6    9.87    1.85
   2   5   6   10.40    1.07
   2   5   6    7.99    1.21
  -3  -5  -6   -0.63    0.97
   3   5   6    0.86    1.57
   3   5   6    0.71    0.71
   3   5   6    0.86    1.00
  -4  -5  -6   30.90    1.91
   4   5   6   25.49    2.01
   4   5   6   30.16    2.90
  -5  -5  -6    2.77    1.18
   5   5   6    5.48    1.36
   5   5   6    3.21    2.08
  -6  -5  -6    4.53    1.29
   6   5   6    6.09    1.48
   6   5   6    5.84    2.12
  -7  -5  -6    2.16    1.31
   7   5   6    2.08    2.22
   7   5   6    5.60    1.65
  -8  -5  -6    2.85    1.43
   8   5   6   -0.05    2.60
   8   5   6    0.99    1.45
  -9  -5  -6   11.65    1.85
   9   5   6    8.53    3.20
   9   5   6   10.88    2.04
  10   5   6   10.13    3.18
  10   5   6    5.94    2.00
  11   5   6    2.75    3.34
  11   5   6    3.02    2.09
  10  -6  -6    5.87    2.29
 -10   6   6    4.11    2.18
 -10   6   6    1.64    2.05
   9  -6  -6    3.50    2.78
   9  -6  -6   -0.70    1.71
  -9   6   6    4.36    1.95
  -9   6   6    2.80    2.29
   8  -6  -6    8.04    2.48
   8  -6  -6    6.94    2.01
  -8   6   6    4.94    2.25
  -8   6   6    7.12    2.07
   7  -6  -6    1.85    1.71
   7  -6  -6    0.26    1.79
  -7   6   6    1.98    2.04
  -7   6   6    0.22    1.66
   6  -6  -6   12.28    2.34
   6  -6  -6   13.91    1.88
  -6   6   6   15.82    2.16
  -6   6   6   14.43    2.36
   5  -6  -6   10.27    1.73
   5  -6  -6    5.18    1.99
  -5   6   6    7.24    1.80
  -5   6   6    6.46    1.64
   4  -6  -6    3.33    1.39
   4  -6  -6   -4.80    1.61
  -4   6   6    3.03    1.49
  -4   6   6    2.46    1.42
   3  -6  -6    3.34    1.32
   3  -6  -6   -1.53    1.33
  -3   6   6   -1.73    1.18
  -3   6   6   -0.28    1.43
   2  -6  -6    1.24    1.46
   2  -6  -6    1.67    1.13
  -2   6   6    0.59    1.22
  -2   6   6   -0.27    1.22
  -2   6   6    0.01    1.42
   1  -6  -6    8.96    1.31
   1  -6  -6    8.81    1.73
  -1   6   6    8.56    1.97
  -1   6   6    8.37    1.31
  -1   6   6    7.47    1.34
   0  -6  -6    1.18    0.98
   0  -6  -6    0.71    1.28
   0   6   6    1.24    1.65
   0   6   6   -0.13    1.03
   0   6   6   -0.38    1.14
  -1  -6  -6    9.86    1.22
  -1  -6  -6    9.97    1.64
   1   6   6   10.49    1.95
   1   6   6    8.43    1.23
  -2  -6  -6    1.69    0.97
   2   6   6    2.23    0.93
   2   6   6    2.71    1.87
   2   6   6    1.95    1.15
  -3  -6  -6  109.16    3.35
   3   6   6  108.52    3.11
   3   6   6  101.95    5.21
   3   6   6  104.58    3.59
  -4  -6  -6    1.92    1.00
   4   6   6    3.17    0.69
   4   6   6    1.91    1.80
   4   6   6    0.89    1.14
  -5  -6  -6   22.38    1.73
   5   6   6   19.96    1.75
   5   6   6   17.72    2.66
  -6  -6  -6    7.76    1.28
   6   6   6    8.05    1.58
   6   6   6    8.69    2.38
  -7  -6  -6    5.73    1.28
   7   6   6    3.16    1.45
   7   6   6    6.45    2.41
   8   6   6    2.36    2.77
   8   6   6    2.53    1.58
   9   6   6    1.79    2.59
   9   6   6   -0.59    1.64
  10   6   6   12.84    2.19
  10   6   6   17.11    3.85
  11   6   6   -2.78    2.86
  11   6   6    2.12    2.10
   9  -7  -6    0.63    1.99
  -9   7   6   -1.18    1.99
  -9   7   6    1.39    2.03
   8  -7  -6    1.99    1.84
   8  -7  -6    0.66    2.14
  -8   7   6    1.27    1.91
  -8   7   6    0.25    2.19
   7  -7  -6   16.53    2.18
   7  -7  -6   14.32    2.54
  -7   7   6   23.81    2.88
  -7   7   6   18.33    2.42
   6  -7  -6   11.84    1.87
   6  -7  -6   12.43    2.24
  -6   7   6   14.87    2.05
  -6   7   6   18.77    2.57
   5  -7  -6   48.75    2.93
   5  -7  -6   43.77    3.24
  -5   7   6   43.66    2.96
  -5   7   6   44.11    3.02
   4  -7  -6    8.47    1.95
   4  -7  -6    7.61    1.62
  -4   7   6    6.10    1.48
  -4   7   6    7.04    1.84
   3  -7  -6    4.32    1.64
   3  -7  -6    6.49    1.41
  -3   7   6    8.05    1.74
  -3   7   6    8.04    1.57
   2  -7  -6    4.64    1.25
   2  -7  -6    3.82    1.49
  -2   7   6    2.67    1.33
  -2   7   6    5.28    1.44
   1  -7  -6   29.42    2.01
   1  -7  -6   31.04    2.46
  -1   7   6   30.30    2.97
  -1   7   6   32.19    2.23
  -1   7   6   30.82    2.27
   0  -7  -6   15.58    1.40
   0  -7  -6   14.61    1.91
   0   7   6   15.68    1.64
   0   7   6   17.45    1.65
   0   7   6   14.79    2.32
  -1  -7  -6    0.14    0.92
   1   7   6    0.60    1.70
   1   7   6   -0.05    1.09
   1   7   6    1.01    0.97
  -2  -7  -6   -0.68    0.84
   2   7   6   -0.34    1.69
   2   7   6   -1.21    1.10
   2   7   6    0.31    0.90
  -3  -7  -6   39.97    1.86
   3   7   6   43.77    2.32
   3   7   6   39.75    3.44
   3   7   6   42.98    1.84
  -4  -7  -6   34.10    1.71
   4   7   6   37.68    3.70
   4   7   6   30.69    2.23
  -5  -7  -6    1.66    0.89
   5   7   6    3.68    1.27
   5   7   6    1.25    2.01
   6   7   6   -0.99    2.25
   6   7   6    1.55    1.31
   7   7   6   11.52    3.03
   7   7   6   13.84    1.82
   8   7   6   13.67    3.37
   8   7   6   13.41    1.91
   9   7   6   -0.59    2.56
   9   7   6    0.62    1.60
  10   7   6   -1.01    2.73
  10   7   6   -0.61    1.71
   9  -8  -6    0.50    1.96
  -9   8   6   -0.54    2.13
  -9   8   6   -0.35    1.97
   8  -8  -6    0.85    1.87
  -8   8   6    3.58    2.37
  -8   8   6    0.97    2.12
   7  -8  -6    2.53    1.86
   7  -8  -6    1.30    1.86
  -7   8   6    1.37    2.20
  -7   8   6    1.47    2.01
   6  -8  -6   12.42    2.24
   6  -8  -6   15.51    2.16
  -6   8   6   12.38    2.21
  -6   8   6   17.39    2.37
   5  -8  -6    9.90    1.87
   5  -8  -6    9.35    1.93
  -5   8   6    6.29    2.11
  -5   8   6    9.46    2.00
   4  -8  -6   31.69    2.86
   4  -8  -6   32.81    2.52
  -4   8   6   29.11    2.45
  -4   8   6   36.04    2.74
   3  -8  -6    1.37    1.25
   3  -8  -6    0.03    1.61
  -3   8   6    1.31    1.62
  -3   8   6    0.69    1.48
   2  -8  -6   -0.67    1.08
   2  -8  -6    3.17    1.53
  -2   8   6    1.19    1.23
  -2   8   6    1.19    1.50
   1  -8  -6    3.02    1.64
   1  -8  -6    1.04    1.04
  -1   8   6    0.60    1.91
  -1   8   6    1.38    1.24
  -1   8   6    0.66    1.32
   0  -8  -6    2.38    0.95
   0   8   6    3.20    1.31
   0   8   6    2.72    1.32
   0   8   6    3.07    2.29
  -1  -8  -6    1.79    0.86
   1   8   6    2.44    1.14
   1   8   6    3.11    1.26
   1   8   6    1.49    1.96
  -2  -8  -6    2.46    0.80
   2   8   6    4.25    2.31
   2   8   6    4.10    1.10
   3   8   6   17.89    1.50
   3   8   6   17.34    1.67
   3   8   6   15.25    2.70
   4   8   6    6.73    2.34
   4   8   6    6.31    1.34
   5   8   6   29.15    2.22
   5   8   6   30.74    3.49
   6   8   6   -0.06    1.21
   6   8   6   -1.63    2.39
   7   8   6    0.42    1.35
   7   8   6    2.58    2.50
   8   8   6    2.85    2.65
   9   8   6    2.84    2.77
  10   8   6    4.33    3.53
   8  -9  -6    2.25    1.96
  -8   9   6    0.47    2.10
  -8   9   6   -2.30    2.04
   7  -9  -6    5.54    1.94
  -7   9   6    2.99    2.18
  -7   9   6    2.25    2.01
   6  -9  -6    3.64    1.78
  -6   9   6    5.70    2.04
  -6   9   6    6.17    2.26
   5  -9  -6    4.60    1.68
   5  -9  -6   -1.21    1.74
  -5   9   6    2.20    1.86
  -5   9   6    0.36    1.76
   4  -9  -6   -0.54    1.34
   4  -9  -6    3.22    1.78
  -4   9   6    5.11    1.62
  -4   9   6    2.01    1.72
   3  -9  -6   12.98    1.62
   3  -9  -6   12.38    2.15
  -3   9   6   10.09    2.13
  -3   9   6   13.86    1.97
   2  -9  -6   15.60    1.54
   2  -9  -6   10.52    1.90
  -2   9   6   14.94    2.12
  -2   9   6   15.52    1.92
   1  -9  -6    2.38    1.03
  -1   9   6    3.64    2.53
  -1   9   6    3.78    1.55
  -1   9   6    2.79    1.40
   0   9   6    2.64    2.23
   0   9   6    1.14    1.26
   0   9   6    1.03    1.39
   1   9   6    6.34    1.38
   1   9   6    5.35    2.42
   1   9   6    6.55    1.42
   2   9   6    6.24    2.66
   2   9   6    7.78    1.30
   3   9   6   11.29    1.34
   3   9   6   12.15    1.57
   3   9   6    9.23    2.59
   4   9   6    5.67    1.38
   4   9   6    3.34    2.42
   5   9   6   13.61    3.19
   6   9   6    3.90    2.77
   7   9   6   -1.13    2.44
   8   9   6    6.71    3.03
   9   9   6   -0.34    2.70
   7 -10  -6    0.76    1.82
  -7  10   6    0.50    2.00
  -7  10   6    0.50    2.21
   6 -10  -6    2.29    1.70
  -6  10   6    3.83    2.21
  -6  10   6    0.49    2.06
   5 -10  -6    2.88    1.58
  -5  10   6    3.93    2.04
  -5  10   6    5.04    2.04
  -4  10   6    5.14    1.90
  -4  10   6    4.28    1.91
  -3  10   6    4.22    1.70
  -3  10   6    1.14    1.89
  -2  10   6   25.07    2.50
  -2  10   6   24.87    2.31
  -1  10   6   10.81    2.82
  -1  10   6    6.69    1.79
  -1  10   6    5.13    1.53
   0  10   6    6.08    2.93
   0  10   6    7.00    1.49
   0  10   6    5.93    1.48
   1  10   6   -1.67    2.23
   1  10   6    0.67    1.26
   1  10   6    1.71    1.28
   2  10   6    3.47    2.52
   2  10   6    5.68    1.41
   3  10   6    3.59    2.56
   4  10   6    1.76    2.54
   5  10   6    1.85    2.58
   6  10   6    3.23    3.01
   7  10   6    7.77    3.32
   8  10   6   -0.21    2.96
  -6  11   6    7.47    2.61
  -6  11   6    8.94    2.41
  -5  11   6    4.92    2.18
  -5  11   6    6.84    2.47
  -4  11   6   15.16    2.69
  -4  11   6   14.58    2.32
  -3  11   6   -2.11    1.60
  -3  11   6    0.95    1.75
  -2  11   6    9.00    1.90
  -2  11   6    8.74    2.06
  -1  11   6    0.68    2.93
  -1  11   6    1.13    1.48
  -1  11   6    1.48    1.52
   0  11   6    9.01    3.30
   0  11   6    5.43    1.75
   1  11   6    6.82    1.64
   1  11   6    5.89    2.86
   2  11   6    2.78    2.96
   3  11   6    3.36    2.72
   4  11   6    2.52    2.82
   5  11   6    4.79    2.95
   6  11   6   -2.98    2.84
   7  11   6    4.71    3.30
  -4  12   6    2.36    2.03
  -4  12   6    0.01    1.94
  -3  12   6    0.86    2.12
  -2  12   6   -1.56    1.66
  -1  12   6    0.35    1.65
  -1  12   6    6.34    3.43
   0  12   6    1.77    1.75
   0  12   6    4.25    3.05
   1  12   6   -0.18    1.48
   1  12   6    0.31    2.83
   2  12   6    5.84    3.07
   3  12   6    2.14    3.15
   4  12   6    1.09    2.92
   5  12   6    0.22    2.85
  -1  13   6    0.19    1.83
   0  13   6   11.85    3.69
   0  13   6   11.92    2.26
   1  13   6   19.81    4.36
   2  13   6   -0.30    3.43
  -1  -7   7    1.74    2.83
   0   7  -7    1.84    2.17
   0  -7   7    1.61    2.38
  -1   7  -7    1.14    2.25
   1  -7   7    2.44    2.73
  -5  -6   7    6.64    2.79
  -4  -6   7   -0.63    2.26
  -4  -6   7   -0.45    2.21
  -3  -6   7    8.45    2.33
  -3  -6   7   10.73    2.62
  -2  -6   7   11.29    2.67
  -2  -6   7    9.85    2.37
  -1  -6   7    4.87    2.38
  -1  -6   7    4.96    2.11
   0  -6   7   -3.03    2.05
   1  -6   7    0.76    2.16
  -2   6  -7    4.75    2.35
   2  -6   7    6.55    2.32
  -3   6  -7    9.79    2.37
   3  -6   7   11.17    2.73
  -4   6  -7    0.32    2.29
   4  -6   7    0.15    2.22
   6   5  -7    2.25    2.38
  -6  -5   7    4.73    2.46
  -6  -5   7    0.56    2.20
   5   5  -7    7.77    2.40
  -5  -5   7    4.80    2.31
  -5  -5   7    3.73    2.15
   4   5  -7   10.07    2.30
  -4  -5   7    9.58    2.29
  -4  -5   7    9.61    2.45
   3   5  -7    2.65    1.87
  -3  -5   7    3.05    2.20
  -3  -5   7    2.09    2.18
  -2  -5   7   21.73    3.03
  -2  -5   7   18.02    2.67
  -1  -5   7    2.83    1.92
  -1  -5   7    3.99    2.45
   0  -5   7    4.10    1.89
   0  -5   7   -0.39    2.04
   1  -5   7    4.99    2.11
  -2   5  -7    7.22    1.76
   2  -5   7   10.73    2.36
  -3   5  -7    8.53    2.29
  -3   5  -7    9.53    1.98
   3  -5   7    9.70    2.30
  -4   5  -7   15.72    2.64
  -4   5  -7   18.59    2.40
   4  -5   7   12.41    2.35
  -5   5  -7   -0.15    1.76
  -5   5  -7   -4.61    1.65
   5  -5   7   -0.18    1.99
  -6   5  -7    2.71    2.09
  -6   5  -7    5.30    2.34
   6  -5   7    3.20    2.02
   7   4  -7   -1.12    2.11
  -7  -4   7   -1.42    2.22
  -7  -4   7   -1.04    1.96
   6   4  -7    2.10    2.22
  -6  -4   7    0.48    1.96
  -6  -4   7    0.90    1.96
   5   4  -7    0.43    1.99
  -5  -4   7   -1.63    1.78
  -5  -4   7    1.91    2.29
   4   4  -7   -0.30    1.84
  -4  -4   7   -0.36    1.81
  -4  -4   7    5.01    2.10
   3   4  -7   26.96    2.63
  -3  -4   7   25.27    2.71
  -3  -4   7   19.42    2.62
   2   4  -7    1.32    1.50
  -2  -4   7    0.58    1.94
  -2  -4   7    1.26    1.68
   1   4  -7    2.06    1.35
   1   4  -7    4.22    1.64
  -1  -4   7    1.58    1.72
  -1  -4   7    0.41    1.94
   0   4  -7    7.43    1.54
   0  -4   7    9.65    2.08
   0  -4   7    9.39    2.18
  -1   4  -7    1.42    1.36
   1  -4   7    0.70    1.60
   1  -4   7   -1.57    1.80
  -2   4  -7    6.15    1.66
   2  -4   7    8.36    2.08
  -3   4  -7    1.65    1.52
  -3   4  -7    3.44    1.86
   3  -4   7    0.73    1.98
  -4   4  -7    1.64    1.66
  -4   4  -7    0.95    1.75
   4  -4   7    1.61    1.93
  -5   4  -7    3.96    1.87
  -5   4  -7    1.60    2.04
   5  -4   7    2.40    1.94
  -6   4  -7   -0.85    1.82
  -6   4  -7    3.21    1.82
   6  -4   7   -7.01    3.26
   6  -4   7    0.80    1.71
   6  -4   7    0.22    1.75
  -7   4  -7    1.05    1.88
  -7   4  -7   -0.50    1.85
   7  -4   7   -0.15    3.10
   7  -4   7    1.64    1.88
   8   3  -7   -2.78    2.14
  -8  -3   7    3.06    2.10
  -8  -3   7    0.32    2.16
   7   3  -7    1.37    2.34
  -7  -3   7    0.19    1.92
  -7  -3   7   -2.53    2.10
   6   3  -7    1.73    2.05
  -6  -3   7    3.04    2.02
  -6  -3   7    5.11    2.06
   5   3  -7   -0.99    1.94
  -5  -3   7   -0.40    1.99
  -5  -3   7    1.34    1.94
   4   3  -7    1.00    1.32
   4   3  -7   -1.36    1.56
  -4  -3   7    1.86    1.97
  -4  -3   7    3.03    1.96
   3   3  -7   -0.93    1.21
   3   3  -7    2.57    1.75
  -3  -3   7    0.08    1.74
  -3  -3   7   -3.15    1.79
   2   3  -7   20.14    1.80
   2   3  -7   21.04    2.29
  -2  -3   7   15.19    2.05
  -2  -3   7   23.80    2.75
   1   3  -7    1.31    1.22
   1   3  -7    0.95    1.44
  -1  -3   7    2.37    1.69
  -1  -3   7   -0.80    1.74
   0   3  -7    1.44    1.22
   0   3  -7    0.48    1.20
   0  -3   7    0.45    1.64
   0  -3   7    2.23    1.74
  -1   3  -7    1.56    1.37
   1  -3   7    5.01    1.85
   1  -3   7    0.09    1.04
   1  -3   7   -0.08    1.41
  -2   3  -7   33.14    2.55
   2  -3   7   27.24    2.55
   2  -3   7   32.93    2.10
  -3   3  -7   38.09    2.75
   3  -3   7   32.96    2.32
   3  -3   7   26.55    2.57
   3  -3   7   33.22    3.85
  -4   3  -7   19.56    2.36
  -4   3  -7   22.13    2.31
   4  -3   7   18.38    3.31
   4  -3   7   17.54    2.15
   4  -3   7   17.10    1.89
  -5   3  -7    0.65    1.79
  -5   3  -7    1.38    1.70
   5  -3   7    0.35    1.75
   5  -3   7   -3.61    2.49
   5  -3   7    2.14    1.60
  -6   3  -7   15.70    2.35
  -6   3  -7   12.70    2.15
   6  -3   7   12.97    2.09
   6  -3   7   13.52    2.09
   6  -3   7   16.32    3.74
  -7   3  -7    7.77    2.07
  -7   3  -7    6.62    1.98
   7  -3   7    1.03    3.23
   7  -3   7    4.52    1.96
  -8   3  -7    0.31    1.84
   8  -3   7   -1.63    3.04
   8  -3   7    3.29    2.05
   9   2  -7    7.49    2.75
  -9  -2   7    5.10    2.30
   8   2  -7    5.38    2.53
  -8  -2   7    9.43    2.37
  -8  -2   7   10.98    2.38
   7   2  -7    3.65    2.17
   7   2  -7    2.50    1.54
  -7  -2   7    2.13    1.95
  -7  -2   7    3.14    1.95
   6   2  -7   -0.05    1.44
   6   2  -7    1.39    1.96
  -6  -2   7   -0.56    1.83
  -6  -2   7    2.15    2.17
   5   2  -7    3.96    1.95
   5   2  -7    4.37    1.52
  -5  -2   7    9.23    2.11
  -5  -2   7    5.31    2.18
   4   2  -7   28.29    2.74
   4   2  -7   28.10    2.38
  -4  -2   7   26.60    2.62
  -4  -2   7   29.38    2.52
   3   2  -7   -0.44    1.73
   3   2  -7    2.87    1.31
  -3  -2   7    1.51    1.76
  -3  -2   7   -1.03    1.48
   2   2  -7    1.17    1.24
   2   2  -7    0.72    1.38
  -2  -2   7    3.15    1.50
  -2  -2   7    0.90    1.70
  -2  -2   7    0.62    0.97
   1   2  -7    0.59    1.35
   1   2  -7   -0.58    1.11
  -1  -2   7    0.46    0.96
  -1  -2   7    2.36    1.56
  -1  -2   7    1.82    1.70
   0   2  -7    0.17    1.26
   0   2  -7    1.14    1.22
   0  -2   7   -1.38    1.21
   0  -2   7   -0.30    1.02
   0  -2   7   -2.78    1.69
  -1   2  -7   -0.05    1.25
  -1   2  -7    0.07    1.11
   1  -2   7   -1.29    1.52
   1  -2   7   -2.03    1.37
   1  -2   7    0.12    1.66
   1  -2   7   -0.51    1.12
  -2   2  -7    9.67    1.34
  -2   2  -7   10.72    1.62
   2  -2   7    8.27    1.45
   2  -2   7    8.45    2.00
  -3   2  -7   -2.12    1.34
   3  -2   7   -0.65    1.46
   3  -2   7    1.29    1.39
   3  -2   7    0.30    2.01
  -4   2  -7   -0.54    1.42
   4  -2   7   -2.33    2.17
   4  -2   7   -1.80    1.54
   4  -2   7    0.37    1.46
  -5   2  -7   10.89    1.98
  -5   2  -7   10.05    1.84
   5  -2   7    8.21    2.77
   5  -2   7   10.94    1.85
   5  -2   7    7.80    1.80
  -6   2  -7    3.90    1.75
  -6   2  -7    0.57    1.76
   6  -2   7    1.33    1.53
   6  -2   7    0.74    1.72
   6  -2   7   -3.41    2.83
  -7   2  -7    6.96    1.85
  -7   2  -7    7.31    2.17
   7  -2   7    9.37    2.14
   7  -2   7    4.65    3.05
  -8   2  -7   15.38    2.43
   8  -2   7   16.62    2.51
   8  -2   7    5.07    4.02
  -9   2  -7    5.77    2.12
   9  -2   7    4.80    2.24
   9  -2   7    5.55    3.50
   9   1  -7    1.75    1.76
   9   1  -7   -5.15    2.10
  -9  -1   7   -2.15    2.15
   8   1  -7   10.37    1.96
   8   1  -7    5.55    2.38
  -8  -1   7    9.39    2.26
  -8  -1   7   12.23    2.42
   7   1  -7   -0.02    1.98
   7   1  -7   -0.23    1.51
  -7  -1   7    2.32    2.03
  -7  -1   7   -1.39    1.95
   6   1  -7    1.01    1.43
   6   1  -7   -2.00    1.72
  -6  -1   7    2.45    1.74
  -6  -1   7   -2.94    1.95
   5   1  -7    8.04    1.65
   5   1  -7    9.34    2.29
  -5  -1   7    8.65    2.15
  -5  -1   7    9.10    2.04
   4   1  -7   46.28    3.18
   4   1  -7   47.07    2.64
  -4  -1   7   45.36    3.00
  -4  -1   7   45.93    2.21
  -4  -1   7   41.39    2.69
   3   1  -7   39.59    3.02
   3   1  -7   42.68    2.51
  -3  -1   7   44.05    2.14
  -3  -1   7   41.99    2.55
  -3  -1   7   40.83    2.85
   2   1  -7    0.21    1.14
   2   1  -7    0.15    1.40
  -2  -1   7    1.39    1.33
  -2  -1   7    1.90    1.75
  -2  -1   7   -0.08    1.02
   1   1  -7    2.65    1.45
   1   1  -7   -0.43    1.14
  -1  -1   7   -2.27    1.11
  -1  -1   7    1.64    1.71
  -1  -1   7   -1.49    1.01
   0   1  -7    8.34    1.50
   0   1  -7    7.19    1.34
   0  -1   7    7.14    1.71
   0  -1   7   10.23    1.57
   0  -1   7   13.58    1.44
   0  -1   7    8.06    1.72
  -1   1  -7   25.48    2.15
  -1   1  -7   28.56    2.05
   1  -1   7   24.18    2.35
   1  -1   7   24.83    2.53
   1  -1   7   25.15    1.88
   1  -1   7   24.15    1.86
  -2   1  -7   62.87    2.80
  -2   1  -7   62.75    2.79
   2  -1   7   45.77    3.90
   2  -1   7   66.47    3.33
   2  -1   7   62.30    2.67
   2  -1   7   59.47    2.78
  -3   1  -7   -0.51    1.24
  -3   1  -7    0.30    1.05
   3  -1   7   -0.33    1.33
   3  -1   7   -0.51    2.04
   3  -1   7   -0.92    1.38
  -4   1  -7    1.11    1.46
   4  -1   7    2.03    1.39
   4  -1   7   -7.34    2.42
   4  -1   7    1.35    1.56
  -5   1  -7    1.33    1.38
  -5   1  -7   -0.89    1.51
   5  -1   7   -2.77    1.40
   5  -1   7   -1.00    1.41
   5  -1   7   -0.31    2.68
  -6   1  -7   10.83    1.93
  -6   1  -7   13.13    1.82
   6  -1   7   14.84    1.82
   6  -1   7   14.65    3.14
   6  -1   7   11.53    2.03
  -7   1  -7   -0.55    1.73
   7  -1   7    0.23    3.24
   7  -1   7    0.04    1.83
  -8   1  -7    1.22    1.78
   8  -1   7    2.23    3.46
   8  -1   7    2.68    1.86
  -9   1  -7    1.35    2.03
   9  -1   7    1.62    3.74
   9  -1   7    1.35    2.06
  10   0  -7    0.14    1.86
  10   0  -7   -1.88    2.48
 -10   0   7   -0.57    2.51
   9   0  -7    4.34    1.82
   9   0  -7    3.81    2.50
  -9   0   7    7.71    2.18
   8   0  -7    4.36    2.28
   8   0  -7    8.65    1.98
  -8   0   7   10.43    2.24
  -8   0   7    6.71    2.31
   7   0  -7    7.34    2.20
   7   0  -7    6.38    1.69
  -7   0   7    8.80    2.21
  -7   0   7    5.70    1.91
  -7   0   7    7.62    1.75
   6   0  -7   -0.18    1.80
   6   0  -7   -0.30    1.36
  -6   0   7   -0.67    1.80
  -6   0   7   -0.37    1.62
  -6   0   7    0.10    1.24
   5   0  -7   10.28    2.20
   5   0  -7   11.09    1.70
  -5   0   7   10.54    1.84
  -5   0   7    8.02    1.87
  -5   0   7    9.77    1.49
   4   0  -7   13.71    2.07
   4   0  -7   15.82    1.85
  -4   0   7   17.02    1.88
  -4   0   7   13.82    2.00
  -4   0   7   16.10    1.62
   3   0  -7   34.24    2.37
   3   0  -7   31.77    2.60
  -3   0   7   34.76    2.16
  -3   0   7   34.12    2.26
  -3   0   7   39.01    2.66
   2   0  -7   31.95    2.24
   2   0  -7   32.19    2.75
  -2   0   7   37.37    2.07
  -2   0   7   39.21    2.39
  -2   0   7   34.87    2.74
   1   0  -7    0.23    1.42
   1   0  -7   -0.47    1.19
  -1   0   7    1.51    1.11
  -1   0   7    0.79    1.10
  -1   0   7    1.31    1.55
   0   0  -7    0.98    1.16
   0   0  -7    2.01    1.14
   0   0   7    0.34    1.13
   0   0   7    0.40    1.14
   0   0   7   -0.78    1.31
   0   0   7   -2.24    1.42
  -1   0  -7    0.89    1.13
  -1   0  -7    6.23    1.30
   1   0   7    2.78    1.56
   1   0   7    4.13    1.25
   1   0   7    4.75    1.13
   1   0   7    4.17    1.99
  -2   0  -7  114.58    3.97
  -2   0  -7  113.59    4.03
   2   0   7  118.69    4.17
   2   0   7  111.02    3.48
   2   0   7  119.13    3.90
   2   0   7  102.97    5.29
  -3   0  -7    1.89    1.27
  -3   0  -7    0.86    1.14
   3   0   7    2.88    1.50
   3   0   7    1.95    1.37
   3   0   7    2.96    2.23
  -4   0  -7   25.26    2.12
   4   0   7   28.98    2.40
   4   0   7   29.90    2.34
   4   0   7   28.61    3.45
  -5   0  -7    9.02    1.79
   5   0   7   14.81    3.41
   5   0   7    7.40    1.71
   5   0   7    5.21    1.53
  -6   0  -7    3.19    1.34
  -6   0  -7   -0.69    1.57
   6   0   7    1.54    1.31
   6   0   7    1.34    1.67
   6   0   7    2.19    2.78
  -7   0  -7   16.89    2.29
   7   0   7   13.04    2.06
   7   0   7   14.94    3.38
  -8   0  -7    1.86    1.87
   8   0   7   -0.09    1.67
   8   0   7   -1.36    3.37
  -9   0  -7    1.69    1.81
   9   0   7    4.51    1.94
   9   0   7   -0.21    3.21
 -10   0  -7   -0.87    2.02
  10   0   7    0.73    2.11
  10   0   7   -0.61    3.23
  10  -1  -7    2.26    2.05
  10  -1  -7    0.16    2.85
 -10   1   7   -1.50    2.01
   9  -1  -7   15.64    2.94
   9  -1  -7   14.43    2.28
  -9   1   7    9.13    2.32
   8  -1  -7   16.40    2.24
   8  -1  -7   15.50    2.98
  -8   1   7   11.97    2.23
  -8   1   7   12.05    2.23
  -8   1   7   10.60    2.26
   7  -1  -7   -0.52    1.48
   7  -1  -7   -2.47    1.80
  -7   1   7   -2.47    1.86
  -7   1   7   -1.74    1.40
  -7   1   7    4.14    1.89
  -7   1   7    3.82    1.94
   6  -1  -7   -0.72    1.34
   6  -1  -7    1.13    2.15
  -6   1   7    1.94    1.87
  -6   1   7   -1.34    1.75
  -6   1   7    1.23    1.39
  -6   1   7   -0.98    1.60
   5  -1  -7    2.12    1.43
   5  -1  -7    3.69    1.94
  -5   1   7    3.60    1.40
  -5   1   7    4.90    1.69
  -5   1   7    0.45    1.60
   4  -1  -7   29.84    2.36
   4  -1  -7   29.74    2.71
  -4   1   7   29.29    2.14
  -4   1   7   27.85    2.37
  -4   1   7   27.91    2.16
   3  -1  -7    1.37    1.52
   3  -1  -7   -0.93    1.11
  -3   1   7    0.51    1.44
  -3   1   7    1.04    1.18
  -3   1   7    2.00    1.26
   2  -1  -7    1.18    1.20
   2  -1  -7    1.16    1.36
  -2   1   7   -1.90    0.77
  -2   1   7   -0.18    1.06
  -2   1   7    0.36    1.09
  -2   1   7    0.52    1.40
   1  -1  -7    5.71    1.43
   1  -1  -7    6.40    1.40
  -1   1   7    4.96    1.22
  -1   1   7    5.44    1.23
  -1   1   7    5.52    1.51
  -1   1   7    4.43    1.24
   0  -1  -7    1.34    1.07
   0  -1  -7    1.43    1.15
   0   1   7    1.27    1.03
   0   1   7   -1.39    1.28
   0   1   7    0.48    1.42
   0   1   7    1.77    1.01
  -1  -1  -7    1.12    1.17
  -1  -1  -7    0.56    1.06
   1   1   7   -0.41    0.86
   1   1   7    0.65    1.50
   1   1   7    0.37    1.10
   1   1   7   -0.52    1.20
  -2  -1  -7    8.32    1.40
  -2  -1  -7   11.21    1.58
   2   1   7   10.01    1.54
   2   1   7   10.85    1.48
   2   1   7   10.30    1.12
   2   1   7    9.90    2.01
  -3  -1  -7    6.33    1.36
  -3  -1  -7    5.17    1.35
   3   1   7    5.85    1.37
   3   1   7    5.19    1.36
  -4  -1  -7    2.21    1.29
   4   1   7    3.71    2.35
   4   1   7    3.04    1.49
   4   1   7    4.78    1.35
  -5  -1  -7    0.29    1.41
   5   1   7    2.04    2.24
   5   1   7    1.48    1.32
   5   1   7    1.66    1.43
  -6  -1  -7    3.96    1.52
  -6  -1  -7    5.13    1.25
   6   1   7    3.59    2.85
   6   1   7    2.99    1.25
   6   1   7    1.62    1.53
  -7  -1  -7   -2.07    1.63
   7   1   7    1.11    2.97
   7   1   7   -0.04    1.63
  -8  -1  -7    0.95    1.77
   8   1   7   -0.77    1.75
   8   1   7    1.42    3.32
  -9  -1  -7    1.73    1.99
   9   1   7   -0.92    1.94
   9   1   7    0.83    3.50
 -10  -1  -7    3.46    2.02
  10   1   7    4.91    3.73
  10   1   7    1.13    2.08
  10  -2  -7    0.74    2.54
  10  -2  -7    1.10    1.95
 -10   2   7   -3.04    2.26
 -10   2   7   -0.17    1.93
 -10   2   7    1.77    2.01
   9  -2  -7    0.18    2.30
   9  -2  -7   -0.33    1.64
  -9   2   7   -0.49    1.97
  -9   2   7   -0.07    2.06
  -9   2   7   -2.00    1.75
   8  -2  -7   -0.49    2.44
   8  -2  -7    0.90    1.79
  -8   2   7    4.01    2.25
  -8   2   7   -1.34    1.69
  -8   2   7    1.60    1.74
   7  -2  -7   16.16    2.16
   7  -2  -7   16.73    2.76
  -7   2   7   19.07    2.51
  -7   2   7   13.03    2.19
  -7   2   7   15.05    2.04
   6  -2  -7    3.15    1.91
   6  -2  -7    3.28    1.58
  -6   2   7   -0.11    1.60
  -6   2   7    3.51    1.66
  -6   2   7    2.82    1.51
   5  -2  -7   -3.17    1.50
   5  -2  -7   -1.50    1.36
  -5   2   7    1.37    1.65
  -5   2   7   -2.32    1.57
   4  -2  -7    0.12    1.20
   4  -2  -7   -1.30    1.47
  -4   2   7   -1.13    1.21
  -4   2   7    0.01    1.24
  -4   2   7    0.09    1.54
   3  -2  -7   23.83    2.30
   3  -2  -7   25.87    2.07
  -3   2   7   27.61    2.13
  -3   2   7   28.59    1.93
  -3   2   7   26.15    2.25
   2  -2  -7   12.78    1.77
   2  -2  -7   11.90    1.48
  -2   2   7   12.82    1.64
  -2   2   7   13.14    1.47
  -2   2   7   12.00    1.35
  -2   2   7   14.14    1.57
   1  -2  -7   21.20    2.05
   1  -2  -7   19.75    1.71
  -1   2   7   20.79    1.72
  -1   2   7   17.95    1.58
  -1   2   7   20.25    1.86
   0  -2  -7    3.67    1.32
   0  -2  -7    2.29    1.14
   0   2   7    4.42    0.97
   0   2   7    3.93    1.25
   0   2   7    3.65    1.37
  -1  -2  -7   13.32    1.48
  -1  -2  -7   14.43    1.64
   1   2   7   12.36    1.41
   1   2   7   13.57    1.14
   1   2   7   13.51    1.88
  -2  -2  -7   22.03    2.02
  -2  -2  -7   20.62    1.82
   2   2   7   22.08    1.84
   2   2   7   21.73    2.36
   2   2   7   20.42    1.28
  -3  -2  -7    2.37    1.29
  -3  -2  -7    2.32    1.19
   3   2   7    2.13    1.30
   3   2   7    3.16    1.88
   3   2   7    4.04    1.25
  -4  -2  -7   11.22    1.56
   4   2   7   11.18    1.50
   4   2   7   14.02    1.75
   4   2   7   13.23    2.54
  -5  -2  -7    6.93    1.58
   5   2   7    4.35    1.51
   5   2   7    9.85    2.66
   5   2   7    8.02    1.41
  -6  -2  -7   12.38    1.81
   6   2   7   10.83    1.38
   6   2   7   10.86    1.91
  -7  -2  -7    7.22    1.75
   7   2   7    5.54    2.92
   7   2   7    3.99    1.68
  -8  -2  -7    2.50    1.85
   8   2   7    5.90    1.83
   8   2   7    3.65    3.11
  -9  -2  -7   13.02    2.32
   9   2   7   13.00    3.53
   9   2   7   15.15    2.52
 -10  -2  -7   18.01    2.52
  10   2   7   20.54    4.44
  10   2   7   13.74    2.37
  10  -3  -7    1.44    2.09
  10  -3  -7    2.91    2.80
 -10   3   7    1.20    2.25
 -10   3   7   -2.58    2.32
 -10   3   7    4.00    2.05
   9  -3  -7   10.04    2.96
   9  -3  -7   10.42    2.26
  -9   3   7    5.88    2.46
  -9   3   7    7.56    2.15
  -9   3   7    8.63    2.09
   8  -3  -7    3.01    1.83
   8  -3  -7   10.09    2.58
  -8   3   7    6.20    2.11
  -8   3   7    4.24    1.90
  -8   3   7    3.71    1.92
   7  -3  -7   -1.40    1.54
   7  -3  -7    2.10    2.06
  -7   3   7    0.44    1.74
  -7   3   7   -1.39    1.61
  -7   3   7    0.58    1.72
   6  -3  -7    0.36    1.56
   6  -3  -7    0.72    1.88
  -6   3   7   -0.42    1.85
  -6   3   7    2.45    1.63
  -6   3   7    1.14    1.49
   5  -3  -7   -0.94    1.65
   5  -3  -7   -0.71    1.41
  -5   3   7    1.12    1.59
  -5   3   7   -1.47    1.39
  -5   3   7   -0.77    1.57
   4  -3  -7   41.15    2.92
   4  -3  -7   40.63    2.44
  -4   3   7   43.90    2.37
  -4   3   7   32.24    2.47
  -4   3   7   42.42    2.59
   3  -3  -7   12.05    1.59
   3  -3  -7   10.29    1.82
  -3   3   7   11.09    1.26
  -3   3   7   11.89    1.43
  -3   3   7   10.66    1.74
   2  -3  -7    5.94    1.25
   2  -3  -7    4.88    1.47
  -2   3   7    5.20    1.16
  -2   3   7    6.99    1.23
  -2   3   7    3.23    1.29
  -2   3   7    5.52    1.38
   1  -3  -7   -0.66    1.12
   1  -3  -7    0.62    1.21
  -1   3   7   -0.20    0.88
  -1   3   7    0.88    1.15
  -1   3   7    0.17    1.13
  -1   3   7   -0.28    1.10
   0  -3  -7  100.65    3.59
   0  -3  -7  105.05    4.04
   0   3   7  107.07    2.99
   0   3   7  109.94    4.48
   0   3   7  107.47    3.63
   0   3   7   97.58    3.57
  -1  -3  -7    6.67    1.26
  -1  -3  -7    8.77    1.50
   1   3   7    8.22    1.37
   1   3   7    7.26    0.85
   1   3   7    6.99    1.67
  -2  -3  -7   51.49    2.57
  -2  -3  -7   56.44    2.96
   2   3   7   54.88    2.61
   2   3   7   53.16    1.67
   2   3   7   55.35    3.45
  -3  -3  -7   32.34    2.29
   3   3   7   34.19    3.17
   3   3   7   29.76    2.22
  -4  -3  -7   -0.50    1.21
   4   3   7    0.26    1.81
   4   3   7   -2.12    1.17
  -5  -3  -7    1.95    1.43
   5   3   7    1.27    1.99
   5   3   7    3.01    1.45
   5   3   7    2.15    1.12
  -6  -3  -7    7.38    1.64
   6   3   7    7.13    2.68
   6   3   7    2.94    1.63
   6   3   7    7.79    1.26
  -7  -3  -7   12.11    1.97
   7   3   7   13.03    3.25
   7   3   7   18.71    2.28
  -8  -3  -7    2.37    1.73
   8   3   7   -1.18    1.56
   8   3   7   -0.13    2.79
  -9  -3  -7    1.07    1.71
   9   3   7   -2.11    3.15
   9   3   7    0.26    1.75
 -10  -3  -7    4.46    2.02
  10   3   7    8.08    3.93
  10   3   7    5.34    2.20
 -11  -3  -7   -0.07    2.02
  11   3   7    1.52    2.24
  10  -4  -7   11.22    3.38
  10  -4  -7    0.74    2.17
 -10   4   7    3.86    2.13
 -10   4   7    5.19    2.36
 -10   4   7    4.29    2.41
   9  -4  -7    1.03    1.94
   9  -4  -7    7.30    3.07
  -9   4   7    3.28    2.14
  -9   4   7    1.53    2.03
  -9   4   7    6.52    2.13
   8  -4  -7    0.55    1.86
   8  -4  -7    0.87    2.36
  -8   4   7    1.96    1.91
  -8   4   7    0.92    1.76
  -8   4   7    0.07    2.13
   7  -4  -7   55.91    3.36
   7  -4  -7   48.15    4.07
  -7   4   7   52.20    3.30
  -7   4   7   53.17    3.37
  -7   4   7   56.35    3.19
   6  -4  -7    0.87    1.59
   6  -4  -7    1.22    1.98
  -6   4   7    1.18    1.52
  -6   4   7    1.09    1.42
  -6   4   7    1.61    1.90
   5  -4  -7   20.89    2.05
   5  -4  -7   19.06    2.40
  -5   4   7   20.80    2.20
  -5   4   7   23.10    2.06
  -5   4   7   18.48    1.94
   4  -4  -7    8.07    1.62
   4  -4  -7    9.41    1.93
  -4   4   7    7.07    1.41
  -4   4   7    7.84    1.51
  -4   4   7    9.28    1.82
  -4   4   7    6.82    1.58
   3  -4  -7   10.98    1.64
   3  -4  -7    9.72    1.86
  -3   4   7   14.16    1.65
  -3   4   7   13.56    1.58
  -3   4   7   12.35    1.70
  -3   4   7    9.95    1.61
   2  -4  -7    1.91    1.34
   2  -4  -7    1.34    1.17
  -2   4   7    2.40    1.29
  -2   4   7    2.28    1.08
  -2   4   7    0.47    1.19
   1  -4  -7   -0.22    1.04
   1  -4  -7    0.01    1.27
  -1   4   7    1.73    1.21
  -1   4   7    0.22    1.30
  -1   4   7    2.59    1.31
  -1   4   7    0.51    0.90
   0  -4  -7   22.33    1.78
   0  -4  -7   17.36    1.93
   0   4   7   21.51    1.29
   0   4   7   17.62    1.63
   0   4   7   18.49    1.64
   0   4   7   22.04    2.26
  -1  -4  -7   55.09    2.87
  -1  -4  -7   56.55    2.62
   1   4   7   55.23    1.73
   1   4   7   54.69    3.31
   1   4   7   54.49    2.39
   1   4   7   49.47    2.47
  -2  -4  -7    1.38    1.06
  -2  -4  -7    2.13    1.34
   2   4   7    4.41    1.19
   2   4   7    0.90    1.67
   2   4   7    2.41    0.43
  -3  -4  -7   55.29    2.71
   3   4   7   53.88    3.48
   3   4   7   59.90    2.77
  -4  -4  -7   14.89    1.72
   4   4   7   12.09    2.23
   4   4   7   11.06    1.62
  -5  -4  -7   -0.09    1.14
   5   4   7   -1.75    1.85
   5   4   7    0.84    1.37
  -6  -4  -7   31.23    2.47
   6   4   7   31.98    2.66
   6   4   7   33.47    3.61
  -7  -4  -7    0.97    1.50
   7   4   7   -1.44    2.48
   7   4   7    0.34    1.65
  -8  -4  -7    6.52    1.79
   8   4   7    8.08    2.00
   8   4   7    4.53    2.65
  -9  -4  -7    6.03    1.90
   9   4   7    4.90    3.21
   9   4   7    4.00    2.00
 -10  -4  -7   10.73    2.17
  10   4   7   10.79    2.32
  10   4   7    7.68    3.46
 -11  -4  -7    7.67    2.19
  11   4   7    5.68    2.31
  10  -5  -7    4.00    3.29
  10  -5  -7    0.35    2.07
 -10   5   7    5.36    2.35
 -10   5   7   -0.22    2.00
 -10   5   7    1.04    2.20
   9  -5  -7    3.89    2.10
   9  -5  -7    5.33    2.79
  -9   5   7   -0.97    1.90
  -9   5   7   -0.53    1.88
   8  -5  -7   -0.86    1.64
   8  -5  -7    4.18    2.34
  -8   5   7   -2.14    2.03
  -8   5   7    0.94    1.84
   7  -5  -7   14.73    2.80
   7  -5  -7    9.29    1.89
  -7   5   7   12.20    2.06
  -7   5   7   14.95    2.28
   6  -5  -7    1.01    1.96
   6  -5  -7    4.61    1.71
  -6   5   7    3.58    1.60
  -6   5   7    3.35    1.79
   5  -5  -7   13.21    1.95
   5  -5  -7    8.00    2.31
  -5   5   7   15.81    1.97
  -5   5   7   12.74    1.93
   4  -5  -7   -3.05    1.57
   4  -5  -7   -0.46    1.26
  -4   5   7   -2.06    1.37
  -4   5   7    1.78    1.43
  -4   5   7    0.22    1.33
   3  -5  -7   -1.44    1.55
   3  -5  -7   -0.02    1.32
  -3   5   7    0.34    1.31
  -3   5   7   -0.37    1.42
  -3   5   7   -0.89    1.41
   2  -5  -7    9.45    1.91
   2  -5  -7    9.85    1.52
  -2   5   7    7.09    1.45
  -2   5   7    8.39    1.76
  -2   5   7   10.50    1.67
   1  -5  -7   10.19    1.70
   1  -5  -7   10.07    1.49
  -1   5   7   10.48    1.55
  -1   5   7   10.35    1.14
  -1   5   7   10.02    1.82
   0  -5  -7    0.60    1.28
   0  -5  -7   -0.50    1.09
   0   5   7    3.32    1.23
   0   5   7    0.08    0.75
   0   5   7   -0.49    1.08
   0   5   7    1.34    1.50
  -1  -5  -7    2.72    1.19
  -1  -5  -7    2.39    1.53
   1   5   7    1.62    1.12
   1   5   7    1.29    1.60
   1   5   7    1.96    0.61
   1   5   7    1.41    1.07
  -2  -5  -7    9.90    1.70
  -2  -5  -7   11.35    1.50
   2   5   7    8.46    1.87
   2   5   7   11.56    1.57
   2   5   7   11.99    1.26
  -3  -5  -7   53.10    2.51
   3   5   7   41.74    2.38
   3   5   7   39.91    3.25
  -4  -5  -7   22.66    1.84
   4   5   7   23.62    2.03
   4   5   7   15.87    2.48
  -5  -5  -7   21.81    1.90
   5   5   7   13.96    1.73
   5   5   7   15.45    2.70
  -6  -5  -7   -0.52    1.31
   6   5   7   -0.23    1.28
   6   5   7   -0.37    2.14
  -7  -5  -7   16.86    1.91
   7   5   7   15.66    3.04
   7   5   7   12.77    2.00
  -8  -5  -7   -1.12    1.47
   8   5   7    0.98    1.62
   8   5   7   -1.75    2.30
  -9  -5  -7    2.66    1.64
   9   5   7   -2.18    2.74
   9   5   7   -0.88    1.80
  10   5   7    2.13    3.41
  10   5   7    3.47    2.07
   9  -6  -7    7.82    3.00
   9  -6  -7   12.67    2.53
  -9   6   7   15.21    2.59
  -9   6   7   10.98    2.59
   8  -6  -7   -0.98    1.72
   8  -6  -7    4.09    2.42
  -8   6   7   -2.21    1.80
  -8   6   7   -0.03    1.81
   7  -6  -7    1.48    1.71
   7  -6  -7    3.15    2.50
  -7   6   7    4.11    1.89
  -7   6   7    6.32    2.09
   6  -6  -7    0.28    1.71
   6  -6  -7   -1.18    1.68
  -6   6   7    0.55    1.76
  -6   6   7    1.24    1.63
   5  -6  -7   27.23    2.33
   5  -6  -7   28.43    2.92
  -5   6   7   24.87    2.42
  -5   6   7   23.55    2.21
   4  -6  -7   -0.11    1.57
   4  -6  -7   -2.21    1.31
  -4   6   7    0.90    1.48
  -4   6   7    2.79    1.72
   3  -6  -7   -1.62    1.56
   3  -6  -7    3.09    1.47
  -3   6   7    2.30    1.44
  -3   6   7    4.50    1.79
  -3   6   7    5.52    1.66
   2  -6  -7    1.27    1.26
   2  -6  -7   -0.35    1.37
  -2   6   7    1.71    1.67
  -2   6   7    2.84    1.41
  -2   6   7    0.64    1.26
   1  -6  -7    0.68    1.65
   1  -6  -7    2.02    1.30
  -1   6   7    4.29    1.86
  -1   6   7    3.85    1.42
  -1   6   7    3.43    1.24
   0  -6  -7   29.49    2.08
   0  -6  -7   34.36    2.55
   0   6   7   30.00    3.01
   0   6   7   30.41    2.12
  -1  -6  -7    6.39    1.26
  -1  -6  -7    2.83    1.51
   1   6   7    4.29    1.17
   1   6   7    5.44    0.71
   1   6   7    3.63    1.74
   1   6   7    4.83    1.29
  -2  -6  -7    1.51    1.09
   2   6   7    1.58    0.95
   2   6   7    1.75    1.90
   2   6   7    1.45    1.28
  -3  -6  -7   -0.46    1.09
   3   6   7    1.10    1.28
   3   6   7   -0.36    0.84
   3   6   7    1.76    1.80
  -4  -6  -7   34.35    2.24
   4   6   7   36.93    3.39
   4   6   7   34.72    2.42
  -5  -6  -7    9.00    1.47
   5   6   7    7.10    2.29
   5   6   7    7.89    1.55
  -6  -6  -7   -1.49    1.19
   6   6   7   -0.72    1.38
   6   6   7   -2.09    1.91
  -7  -6  -7   -1.10    1.27
   7   6   7    1.65    2.32
   7   6   7   -0.50    1.51
  -8  -6  -7   15.66    1.81
   8   6   7   12.03    2.00
   8   6   7   11.69    3.13
   9   6   7    8.52    2.10
   9   6   7    5.71    2.88
  10   6   7    3.08    1.94
  10   6   7   -1.21    3.12
   9  -7  -7    0.44    2.51
   9  -7  -7    0.85    2.07
  -9   7   7   -0.88    2.08
  -9   7   7    2.87    2.18
   8  -7  -7    0.59    2.27
   8  -7  -7    3.80    1.97
  -8   7   7    4.44    1.99
  -8   7   7    7.93    2.34
   7  -7  -7    2.50    2.23
   7  -7  -7    8.82    2.09
  -7   7   7    3.50    1.95
  -7   7   7    4.23    2.05
   6  -7  -7    4.93    2.00
   6  -7  -7    4.13    1.72
  -6   7   7    1.22    1.80
  -6   7   7    6.55    1.81
   5  -7  -7   32.36    2.80
   5  -7  -7   30.82    3.07
  -5   7   7   30.08    2.85
  -5   7   7   30.42    2.64
   4  -7  -7    2.53    1.59
   4  -7  -7    1.86    1.74
  -4   7   7    1.78    1.77
  -4   7   7    1.12    1.56
   3  -7  -7   -0.15    1.70
   3  -7  -7    2.28    1.36
  -3   7   7   -0.93    1.82
  -3   7   7    0.77    1.44
  -3   7   7    2.44    1.47
   2  -7  -7    0.43    1.19
   2  -7  -7   -1.79    1.44
  -2   7   7   -0.24    1.24
  -2   7   7    0.36    1.69
  -2   7   7   -1.26    1.24
   1  -7  -7    2.42    1.58
   1  -7  -7    2.37    1.24
  -1   7   7    0.49    1.91
  -1   7   7    3.51    1.44
  -1   7   7    2.72    1.26
   0  -7  -7    5.49    1.68
   0  -7  -7    3.28    1.24
   0   7   7    7.55    1.42
   0   7   7    6.61    1.52
   0   7   7    3.93    2.09
  -1  -7  -7   36.31    2.08
   1   7   7   33.53    2.07
   1   7   7   35.38    2.43
   1   7   7   34.10    3.22
  -2  -7  -7    2.05    1.11
   2   7   7    1.60    1.35
   2   7   7   -0.08    2.02
   2   7   7    0.36    0.93
  -3  -7  -7   16.52    1.49
   3   7   7   17.38    1.36
   3   7   7   13.40    1.71
   3   7   7   14.32    2.53
  -4  -7  -7   -0.40    0.99
   4   7   7    1.28    2.00
   4   7   7    0.05    1.31
  -5  -7  -7   25.51    1.90
   5   7   7   26.64    2.15
   5   7   7   19.50    2.99
  -6  -7  -7   -0.44    1.06
   6   7   7    0.02    1.38
   6   7   7    1.16    2.24
   7   7   7    1.64    2.62
   7   7   7    2.44    1.61
   8   7   7   -0.06    1.61
   8   7   7   -0.66    2.57
   9   7   7    6.03    2.98
   9   7   7    8.82    2.01
  10   7   7    2.75    1.98
  10   7   7    2.29    3.40
   8  -8  -7   -2.12    1.82
  -8   8   7   -2.20    2.00
  -8   8   7    1.47    2.10
   7  -8  -7    0.00    1.72
   7  -8  -7   -1.47    1.95
  -7   8   7    1.19    1.96
  -7   8   7   -0.51    1.95
   6  -8  -7    9.09    1.95
   6  -8  -7    6.87    2.28
  -6   8   7   13.33    2.36
  -6   8   7   11.05    2.13
   5  -8  -7    3.09    1.98
   5  -8  -7    7.23    1.81
  -5   8   7   12.51    2.14
  -5   8   7    6.43    2.03
   4  -8  -7   -0.19    1.84
   4  -8  -7    0.38    1.50
  -4   8   7   -0.15    1.55
  -4   8   7    1.97    1.87
   3  -8  -7    1.33    1.86
   3  -8  -7    2.05    1.44
  -3   8   7    1.11    1.54
  -3   8   7    1.29    1.42
   2  -8  -7    2.02    1.34
   2  -8  -7   -1.23    1.53
  -2   8   7   -1.19    1.47
  -2   8   7   -0.39    1.44
  -2   8   7    1.41    2.17
   1  -8  -7    0.64    1.20
   1  -8  -7    0.33    1.55
  -1   8   7    0.64    1.25
  -1   8   7    3.15    2.29
  -1   8   7    1.56    1.38
   0  -8  -7   21.61    1.71
   0  -8  -7   17.54    2.23
   0   8   7   16.68    2.89
   0   8   7   15.69    1.77
   0   8   7   14.86    1.86
  -1  -8  -7    6.01    1.20
   1   8   7    5.84    2.50
   1   8   7    5.87    1.32
  -2  -8  -7   44.17    2.15
   2   8   7   47.82    2.71
   2   8   7   45.15    4.18
   2   8   7   45.98    2.31
  -3  -8  -7   -0.91    0.90
   3   8   7   -0.26    2.03
   3   8   7   -0.87    1.02
   3   8   7   -0.24    1.23
   4   8   7    1.27    1.37
   4   8   7   -0.07    2.13
   5   8   7   -1.21    1.27
   5   8   7   -1.66    2.13
   6   8   7    9.03    2.86
   6   8   7    9.41    1.73
   7   8   7   24.40    2.29
   7   8   7   20.94    3.71
   8   8   7    8.37    1.86
   8   8   7    5.65    2.79
   9   8   7    3.37    2.99
   9   8   7    1.90    1.81
   8  -9  -7   -0.55    1.84
  -8   9   7    0.31    2.18
   7  -9  -7    4.83    2.01
  -7   9   7    5.98    2.34
  -7   9   7    5.75    2.23
   6  -9  -7    6.56    2.17
   6  -9  -7   10.03    2.12
  -6   9   7    8.18    2.06
  -6   9   7   13.73    2.72
   5  -9  -7   59.57    3.35
   5  -9  -7   65.23    3.89
  -5   9   7   59.63    3.46
   4  -9  -7    1.34    1.52
   4  -9  -7   -0.58    1.86
  -4   9   7   -1.87    1.82
  -4   9   7   -0.46    1.54
   3  -9  -7    2.41    1.43
   3  -9  -7    0.31    1.65
  -3   9   7   -1.40    1.65
  -3   9   7   -1.83    1.52
   2  -9  -7   -0.40    1.75
   2  -9  -7   -0.59    1.24
  -2   9   7    1.21    1.54
  -2   9   7   -0.41    1.33
  -2   9   7    2.48    2.59
   1  -9  -7   18.34    1.67
  -1   9   7   19.36    2.06
  -1   9   7   21.96    3.37
  -1   9   7   14.60    1.80
   0  -9  -7   15.50    1.48
   0   9   7   15.27    2.92
   0   9   7   14.64    1.84
   0   9   7   12.15    1.73
   1   9   7    9.95    1.53
   1   9   7   10.91    1.67
   1   9   7    6.99    2.50
   2   9   7    7.01    1.61
   2   9   7   11.03    2.74
   2   9   7    8.41    1.39
   3   9   7    6.06    2.57
   3   9   7    7.12    1.56
   4   9   7    0.30    2.33
   4   9   7   -0.52    1.31
   5   9   7   -0.21    1.32
   5   9   7    0.67    2.38
   6   9   7    4.10    1.56
   6   9   7    6.82    3.04
   7   9   7   16.80    3.64
   8   9   7    3.07    2.90
   9   9   7    1.87    2.94
   7 -10  -7    1.08    1.88
  -7  10   7    3.29    2.14
   6 -10  -7    2.60    1.79
  -6  10   7    0.90    2.00
  -6  10   7   -0.51    2.02
   5 -10  -7   -0.02    1.61
  -5  10   7    0.79    1.98
  -5  10   7    0.61    2.10
   4 -10  -7    7.76    2.21
   4 -10  -7   10.55    1.80
  -4  10   7    7.35    2.03
  -4  10   7    4.95    1.85
   3 -10  -7    1.82    1.98
  -3  10   7    1.58    1.67
  -3  10   7    4.23    1.76
  -2  10   7    3.40    2.58
  -2  10   7    2.17    1.71
  -2  10   7    0.86    1.66
  -1  10   7   26.27    2.33
  -1  10   7   21.75    3.52
  -1  10   7   20.78    2.12
   0  10   7   24.37    2.24
   0  10   7   18.01    3.31
   0  10   7   22.08    2.10
   1  10   7    1.91    1.35
   1  10   7    1.24    2.75
   1  10   7   -1.28    1.39
   2  10   7    8.25    2.86
   2  10   7    6.97    1.69
   2  10   7    9.97    1.54
   3  10   7    5.65    1.57
   3  10   7    4.70    2.69
   4  10   7    7.09    3.09
   5  10   7    4.20    3.08
   6  10   7    3.31    2.81
   7  10   7    2.54    2.79
   8  10   7    6.78    3.57
  -5  11   7    9.38    2.32
  -5  11   7   12.66    2.58
  -4  11   7    4.44    2.22
  -4  11   7    0.41    1.86
  -3  11   7    0.85    1.71
  -3  11   7    1.71    1.70
  -2  11   7   -0.83    1.71
  -2  11   7    0.30    2.62
  -2  11   7    0.16    1.67
  -1  11   7    3.78    1.65
  -1  11   7    3.91    1.75
  -1  11   7    5.50    3.26
   0  11   7    0.68    1.48
   0  11   7    3.41    1.57
   0  11   7    1.23    3.02
   1  11   7    1.06    3.00
   1  11   7    2.06    1.43
   2  11   7    6.93    2.95
   3  11   7    8.55    3.43
   4  11   7   -0.28    2.72
   5  11   7    3.35    3.24
   6  11   7    5.36    3.03
   7  11   7   14.20    3.69
  -4  12   7    5.66    2.19
  -4  12   7    5.93    2.14
  -3  12   7    1.23    1.83
  -3  12   7    1.35    1.89
  -2  12   7    3.15    3.36
  -2  12   7   -2.68    1.55
  -1  12   7    4.62    3.14
  -1  12   7    4.07    1.97
   0  12   7   17.67    2.29
   0  12   7   12.74    3.81
   1  12   7    1.37    3.17
   2  12   7    0.33    3.15
   3  12   7   -0.70    3.07
   4  12   7    1.09    2.95
   5  12   7    5.59    3.60
   0  13   7   -0.13    3.08
   0  13   7    3.18    1.93
   1  13   7    8.11    3.96
  -1  -6   8    2.49    2.46
  -4  -5   8    4.50    2.49
  -4  -5   8    9.16    2.61
  -3  -5   8   -1.50    2.14
  -3  -5   8    6.37    2.50
  -2  -5   8    2.88    2.37
  -2  -5   8    4.47    2.38
  -1  -5   8    1.45    2.13
  -1  -5   8    0.89    2.48
   0  -5   8    3.30    2.29
   0  -5   8    2.71    2.25
   1  -5   8    1.00    2.44
   2  -5   8    4.98    2.29
  -3   5  -8   -0.41    1.83
  -3   5  -8    0.02    2.20
   3  -5   8    1.55    2.36
  -4   5  -8   13.57    2.61
  -4   5  -8   16.04    2.42
   4  -5   8   15.17    2.76
   6   4  -8   -2.21    2.20
  -6  -4   8    3.48    2.22
  -6  -4   8    0.95    2.50
   5   4  -8    6.30    2.22
  -5  -4   8    4.22    2.34
  -5  -4   8    8.57    2.61
   4   4  -8    2.95    2.17
  -4  -4   8    5.92    2.38
  -4  -4   8    3.20    2.53
   3   4  -8   -1.93    1.72
  -3  -4   8    5.70    2.09
  -3  -4   8    4.04    2.53
  -2  -4   8   -1.50    2.05
  -2  -4   8    0.26    1.83
  -1  -4   8    3.24    1.91
  -1  -4   8    8.11    2.39
   0   4  -8    0.83    1.56
   0  -4   8   -0.83    1.74
   0  -4   8    3.09    2.45
  -1   4  -8   -1.60    1.41
   1  -4   8   -0.86    2.29
  -2   4  -8    3.16    1.76
   2  -4   8    1.69    2.24
  -3   4  -8    3.24    1.81
   3  -4   8    5.95    2.37
  -4   4  -8   -0.97    1.99
  -4   4  -8   -1.58    1.75
   4  -4   8    1.12    2.16
  -5   4  -8    1.17    2.12
  -5   4  -8    1.01    1.95
   5  -4   8    7.09    2.30
  -6   4  -8   -1.29    1.93
  -6   4  -8   -2.28    1.90
   7   3  -8   -1.69    2.39
  -7  -3   8    1.69    2.20
  -7  -3   8   -1.21    2.12
   6   3  -8    0.61    2.38
  -6  -3   8    0.03    2.01
  -6  -3   8    2.55    2.15
   5   3  -8   16.03    2.70
  -5  -3   8   12.95    2.58
  -5  -3   8   16.24    2.70
   4   3  -8    2.11    2.01
  -4  -3   8    4.06    2.15
  -4  -3   8    4.18    2.26
   3   3  -8   15.60    2.21
  -3  -3   8   11.09    2.45
  -3  -3   8   15.10    2.47
   2   3  -8    4.45    1.84
   2   3  -8    3.23    1.48
  -2  -3   8    5.80    2.07
  -2  -3   8    5.69    2.17
   1   3  -8    0.59    1.62
   1   3  -8    3.85    1.53
  -1  -3   8    0.27    1.84
  -1  -3   8   -6.72    1.73
   0   3  -8    5.06    1.56
   0  -3   8    2.01    1.98
   0  -3   8    6.08    1.83
  -1   3  -8    5.39    1.57
   1  -3   8    4.09    1.84
   1  -3   8    0.03    1.87
  -2   3  -8    0.00    1.54
   2  -3   8    1.17    1.88
  -3   3  -8   -1.91    1.58
   3  -3   8   -1.89    1.74
  -4   3  -8    7.60    2.07
  -4   3  -8    9.45    1.98
   4  -3   8    6.90    1.68
   4  -3   8    9.80    2.33
   4  -3   8    9.28    3.06
  -5   3  -8   13.25    2.37
  -5   3  -8   20.56    2.54
   5  -3   8   16.99    2.10
   5  -3   8   16.22    2.48
   5  -3   8   13.77    3.55
  -6   3  -8    0.21    1.92
  -6   3  -8    2.64    2.00
   6  -3   8    1.72    1.90
   6  -3   8   -2.25    1.71
   6  -3   8   -6.17    3.24
  -7   3  -8   -2.93    1.96
   7  -3   8   -1.16    1.86
   7  -3   8   -0.26    3.21
   8   2  -8   -1.38    2.62
  -8  -2   8    3.03    2.58
  -8  -2   8    3.31    2.34
   7   2  -8    9.01    2.58
  -7  -2   8    6.53    2.29
  -7  -2   8    4.09    2.22
   6   2  -8   -3.85    1.88
  -6  -2   8   -1.06    2.18
  -6  -2   8   -0.04    1.97
   5   2  -8    1.68    1.94
   5   2  -8   -1.02    1.43
  -5  -2   8    2.50    2.07
  -5  -2   8    2.06    1.91
   4   2  -8    6.18    2.17
   4   2  -8    4.01    1.57
  -4  -2   8    4.06    2.08
  -4  -2   8    4.22    2.37
   3   2  -8    0.42    1.74
   3   2  -8    1.92    1.45
  -3  -2   8    1.99    1.66
  -3  -2   8    0.14    2.18
   2   2  -8   11.07    2.06
   2   2  -8   15.47    1.89
  -2  -2   8   11.16    2.30
  -2  -2   8   15.36    2.05
   1   2  -8    1.08    1.42
   1   2  -8   -0.36    1.49
  -1  -2   8    2.24    1.94
  -1  -2   8    0.51    1.50
   0   2  -8    1.22    1.33
   0   2  -8    2.23    1.42
   0  -2   8   -0.99    1.07
   0  -2   8   -2.93    1.92
   0  -2   8    1.28    1.63
  -1   2  -8    2.06    1.31
  -1   2  -8   -1.44    1.40
   1  -2   8    0.25    1.38
   1  -2   8   -2.91    1.92
   1  -2   8   -0.11    1.19
  -2   2  -8    6.90    1.75
   2  -2   8   10.17    2.05
   2  -2   8    8.82    2.42
   2  -2   8   10.06    1.64
  -3   2  -8    3.21    1.70
   3  -2   8    1.20    2.45
   3  -2   8    2.06    1.74
   3  -2   8    3.07    1.53
  -4   2  -8    0.41    1.55
   4  -2   8    1.22    1.61
   4  -2   8    0.25    2.70
   4  -2   8   -0.34    1.63
  -5   2  -8    9.60    2.03
  -5   2  -8   11.43    2.08
   5  -2   8   13.60    3.51
   5  -2   8   11.44    2.14
   5  -2   8   12.31    2.04
  -6   2  -8    0.90    1.73
  -6   2  -8    2.91    1.83
   6  -2   8    3.23    1.89
   6  -2   8    0.38    3.03
   6  -2   8    1.04    1.79
  -7   2  -8    0.88    1.88
   7  -2   8    0.31    1.87
   7  -2   8   -5.60    3.23
  -8   2  -8   -0.89    1.77
   8  -2   8    0.98    2.04
   8  -2   8   -3.23    3.12
   8   1  -8    3.41    2.81
   8   1  -8    6.58    2.03
  -8  -1   8    3.61    2.41
  -8  -1   8    5.45    2.22
   7   1  -8    1.56    2.22
   7   1  -8    1.14    1.72
  -7  -1   8    3.28    2.32
  -7  -1   8   -0.32    2.17
   6   1  -8   17.12    2.88
   6   1  -8   13.66    2.04
  -6  -1   8   15.16    2.37
  -6  -1   8   15.35    2.70
   5   1  -8   20.88    2.81
   5   1  -8   23.39    2.24
  -5  -1   8   19.75    2.74
  -5  -1   8   17.30    2.35
   4   1  -8    3.63    1.76
   4   1  -8    3.43    1.57
  -4  -1   8    1.51    1.98
  -4  -1   8    3.65    1.75
   3   1  -8    8.88    1.71
   3   1  -8    8.81    2.06
  -3  -1   8    9.44    1.83
  -3  -1   8    9.98    2.17
  -3  -1   8    9.24    1.38
   2   1  -8   41.75    2.66
   2   1  -8   40.39    3.14
  -2  -1   8   42.07    3.08
  -2  -1   8   40.95    2.78
  -2  -1   8   40.44    2.30
   1   1  -8   10.02    1.88
   1   1  -8    8.80    1.60
  -1  -1   8    9.88    2.03
  -1  -1   8    9.92    1.80
  -1  -1   8    8.17    1.42
   0   1  -8    2.42    1.41
   0   1  -8    0.28    1.38
   0  -1   8   -1.67    1.22
   0  -1   8    0.34    1.27
   0  -1   8   -2.04    1.61
  -1   1  -8    6.69    1.53
  -1   1  -8    2.94    1.43
   1  -1   8    2.11    1.82
   1  -1   8    1.99    1.39
   1  -1   8    4.62    1.85
   1  -1   8    6.52    1.60
  -2   1  -8   24.67    2.18
  -2   1  -8   24.62    2.18
   2  -1   8   22.33    2.53
   2  -1   8   20.36    2.93
   2  -1   8   20.93    1.99
  -3   1  -8   14.30    1.91
   3  -1   8   15.25    1.93
   3  -1   8   13.27    2.04
   3  -1   8   11.34    2.76
  -4   1  -8    0.88    1.51
   4  -1   8   -1.41    2.50
   4  -1   8    0.59    1.61
   4  -1   8    1.30    1.68
  -5   1  -8    3.92    1.86
  -5   1  -8    2.78    1.59
   5  -1   8    3.72    1.80
   5  -1   8    0.74    2.49
   5  -1   8   -2.82    1.56
  -6   1  -8    5.12    2.03
  -6   1  -8    9.08    1.87
   6  -1   8    8.55    1.88
   6  -1   8    7.96    1.97
   6  -1   8   -1.97    2.89
  -7   1  -8    9.91    2.30
   7  -1   8    4.73    3.56
   7  -1   8    6.07    2.17
  -8   1  -8    2.37    1.84
   8  -1   8   -8.51    3.61
   8  -1   8    0.50    1.95
   9  -1   8    0.80    2.13
   9  -1   8   -6.36    3.66
   9   0  -8    5.83    2.06
   9   0  -8   -0.13    2.53
  -9   0   8    4.06    2.56
   8   0  -8    5.60    1.96
   8   0  -8    3.38    2.46
  -8   0   8    6.98    2.27
  -8   0   8   10.66    2.52
   7   0  -8    7.61    1.99
   7   0  -8    3.09    2.26
  -7   0   8    2.90    2.21
  -7   0   8    8.20    2.23
   6   0  -8    2.31    2.00
   6   0  -8    0.35    1.52
  -6   0   8   -3.16    2.01
  -6   0   8    0.58    1.99
   5   0  -8    7.89    1.73
   5   0  -8    6.69    2.07
  -5   0   8   10.27    1.99
  -5   0   8    8.10    1.54
  -5   0   8    5.20    2.23
   4   0  -8    3.84    1.55
   4   0  -8    6.21    1.98
  -4   0   8    3.16    1.64
  -4   0   8    4.18    1.39
  -4   0   8    3.56    1.90
   3   0  -8    1.79    1.67
   3   0  -8   -0.78    1.39
  -3   0   8    1.29    1.43
  -3   0   8    0.38    1.73
  -3   0   8   -1.30    1.20
   2   0  -8    0.61    1.39
   2   0  -8    2.11    1.76
  -2   0   8    1.72    1.29
  -2   0   8    0.66    1.37
  -2   0   8    4.80    1.82
   1   0  -8   18.27    1.93
   1   0  -8   17.97    2.11
  -1   0   8   16.00    2.14
  -1   0   8   16.02    1.71
  -1   0   8   14.40    1.69
   0   0  -8   22.02    1.94
   0   0  -8   22.12    2.11
   0   0   8   24.70    2.48
   0   0   8   22.93    1.95
   0   0   8   18.97    1.82
   0   0   8   20.75    2.39
  -1   0  -8    0.52    1.30
  -1   0  -8    2.93    1.44
   1   0   8    0.79    1.33
   1   0   8    0.78    1.54
   1   0   8    1.70    1.28
   1   0   8   -0.13    1.72
  -2   0  -8   -1.08    1.16
  -2   0  -8    2.23    1.48
   2   0   8    0.43    1.39
   2   0   8    2.42    2.17
   2   0   8    2.14    1.75
   2   0   8   -0.64    1.11
  -3   0  -8    9.54    1.56
  -3   0  -8    7.82    1.61
   3   0   8    5.94    1.69
   3   0   8   11.34    1.75
   3   0   8    4.91    2.81
  -4   0  -8    0.14    1.43
   4   0   8    4.65    2.89
   4   0   8    1.49    1.60
   4   0   8    2.91    1.53
  -5   0  -8    0.24    1.50
   5   0   8   -1.17    1.46
   5   0   8   -0.11    1.65
   5   0   8   -1.79    2.79
  -6   0  -8    1.51    1.79
   6   0   8   -3.76    2.93
   6   0   8    2.16    1.53
   6   0   8   -1.33    1.66
  -7   0  -8    0.83    1.87
   7   0   8    3.24    1.91
   7   0   8   -0.84    2.94
  -8   0  -8    5.14    2.10
   8   0   8    6.69    3.95
   8   0   8    8.57    2.25
  -9   0  -8    9.24    2.32
   9   0   8    8.40    3.73
   9   0   8   14.97    2.59
   9  -1  -8    1.52    1.94
   9  -1  -8   -4.60    2.22
  -9   1   8   -0.68    2.36
   8  -1  -8    2.84    1.79
   8  -1  -8    0.23    2.29
  -8   1   8   -2.06    2.10
  -8   1   8    2.69    2.15
   7  -1  -8    9.36    2.43
   7  -1  -8    5.07    1.91
  -7   1   8    9.09    2.43
  -7   1   8    8.12    1.76
  -7   1   8   13.53    2.53
   6  -1  -8    7.94    1.92
   6  -1  -8    4.63    2.30
  -6   1   8    4.43    1.85
  -6   1   8    6.63    2.21
  -6   1   8    6.91    1.62
   5  -1  -8    6.38    2.21
   5  -1  -8    5.97    1.73
  -5   1   8    3.01    1.47
  -5   1   8    6.91    2.17
  -5   1   8    4.72    1.73
   4  -1  -8    3.77    1.49
   4  -1  -8    3.01    1.82
  -4   1   8    6.37    1.76
  -4   1   8    1.54    1.94
  -4   1   8    3.76    1.45
   3  -1  -8   28.73    2.51
   3  -1  -8   25.36    2.53
  -3   1   8   30.96    2.37
  -3   1   8   29.50    2.75
  -3   1   8   30.24    2.30
   2  -1  -8   13.78    1.70
   2  -1  -8   10.94    2.10
  -2   1   8   14.12    1.80
  -2   1   8   14.24    2.05
  -2   1   8   10.95    1.60
   1  -1  -8    0.25    1.36
   1  -1  -8    0.36    1.37
  -1   1   8    0.31    1.10
  -1   1   8    1.63    1.21
  -1   1   8    0.07    1.73
   0  -1  -8    7.04    1.70
   0  -1  -8    5.30    1.38
   0   1   8    5.74    1.26
   0   1   8    6.59    2.09
   0   1   8    6.53    1.42
   0   1   8    5.63    1.65
  -1  -1  -8   -1.07    1.21
  -1  -1  -8   -0.15    1.33
   1   1   8   -1.51    1.40
   1   1   8    8.95    2.45
   1   1   8    0.39    1.08
   1   1   8    0.85    1.32
  -2  -1  -8   40.57    2.69
  -2  -1  -8   38.59    2.64
   2   1   8   49.03    3.83
   2   1   8   41.65    2.65
   2   1   8   41.24    1.96
   2   1   8   43.72    2.89
  -3  -1  -8   21.74    2.00
  -3  -1  -8   17.52    1.98
   3   1   8   17.35    1.98
   3   1   8   17.63    2.06
   3   1   8   21.93    2.95
  -4  -1  -8    3.56    1.52
   4   1   8   18.57    3.31
   4   1   8    6.01    1.75
   4   1   8    6.37    1.68
  -5  -1  -8    3.83    1.61
   5   1   8    2.97    1.74
   5   1   8    2.14    1.55
   5   1   8    5.09    2.78
  -6  -1  -8    4.15    1.73
   6   1   8    6.28    3.19
   6   1   8    5.42    1.47
   6   1   8    3.67    1.79
  -7  -1  -8    6.54    1.88
   7   1   8    8.52    2.15
   7   1   8   10.21    3.52
  -8  -1  -8    0.38    1.73
   8   1   8   -0.22    1.76
   8   1   8   -1.27    3.53
  -9  -1  -8    2.89    2.08
   9   1   8   11.38    4.57
   9   1   8    4.49    2.15
   9  -2  -8    6.02    2.97
   9  -2  -8    7.73    2.12
  -9   2   8    3.18    2.11
  -9   2   8    3.40    2.50
   8  -2  -8    4.33    2.01
   8  -2  -8    3.65    2.39
  -8   2   8    0.34    2.22
  -8   2   8    1.33    1.90
  -8   2   8   -4.41    2.00
   7  -2  -8    4.81    1.96
   7  -2  -8    7.68    2.40
  -7   2   8    1.98    1.91
  -7   2   8    3.60    2.00
  -7   2   8    2.32    2.13
  -7   2   8    4.90    1.78
   6  -2  -8   -3.04    2.06
   6  -2  -8    5.09    1.82
  -6   2   8    2.40    1.78
  -6   2   8   -0.92    1.51
  -6   2   8    2.14    1.81
   5  -2  -8    1.70    2.15
   5  -2  -8    2.03    1.58
  -5   2   8   -2.47    1.59
  -5   2   8   -1.96    1.43
  -5   2   8   -1.25    1.65
   4  -2  -8   13.01    2.26
   4  -2  -8    9.78    1.71
  -4   2   8   10.18    1.89
  -4   2   8   10.49    1.70
  -4   2   8   13.70    1.74
   3  -2  -8   -1.57    1.37
   3  -2  -8   -0.65    1.57
  -3   2   8    0.75    1.26
  -3   2   8    1.04    1.44
   2  -2  -8    0.63    1.31
   2  -2  -8    0.56    1.64
  -2   2   8    1.59    1.37
  -2   2   8    0.63    1.29
   1  -2  -8   13.05    1.87
   1  -2  -8    9.03    1.54
  -1   2   8   16.24    1.57
  -1   2   8   13.40    1.68
  -1   2   8   12.44    1.68
   0  -2  -8   11.33    1.68
   0  -2  -8   11.28    1.87
   0   2   8   11.49    1.36
   0   2   8   13.26    1.84
   0   2   8    8.43    1.43
  -1  -2  -8   29.86    2.40
  -1  -2  -8   31.70    2.56
   1   2   8   33.66    1.70
   1   2   8   32.22    2.40
   1   2   8   30.16    2.41
   1   2   8   34.84    2.99
  -2  -2  -8   20.78    1.99
  -2  -2  -8   16.42    1.87
   2   2   8   20.49    1.96
   2   2   8   22.02    2.16
   2   2   8   20.81    2.54
   2   2   8   18.90    1.46
  -3  -2  -8   14.46    1.87
  -3  -2  -8   15.48    1.94
   3   2   8   11.77    1.64
   3   2   8   12.31    1.68
  -4  -2  -8   -0.50    1.45
   4   2   8    0.66    1.54
   4   2   8    3.57    1.49
   4   2   8    2.67    2.43
  -5  -2  -8    0.50    1.54
   5   2   8   -1.81    2.59
   5   2   8    0.71    1.37
   5   2   8    0.60    1.46
  -6  -2  -8    5.24    1.78
   6   2   8    5.63    3.15
   6   2   8    2.06    1.62
  -7  -2  -8   20.07    2.41
   7   2   8   20.96    2.39
   7   2   8   22.77    4.00
  -8  -2  -8   11.40    2.28
   8   2   8    8.50    3.69
   8   2   8    4.64    2.09
  -9  -2  -8    7.39    2.24
   9   2   8   25.53    4.54
   9   2   8    8.30    2.18
 -10  -2  -8   -0.74    1.95
  10   2   8    6.84    4.46
  10   2   8   -1.11    2.15
   9  -3  -8   -0.62    1.84
   9  -3  -8    6.58    3.31
  -9   3   8    3.84    2.07
  -9   3   8   -3.30    2.26
  -9   3   8    0.53    2.26
   8  -3  -8    1.90    1.96
   8  -3  -8    7.44    2.67
  -8   3   8    4.28    2.11
  -8   3   8    1.95    2.22
  -8   3   8    5.48    1.98
   7  -3  -8    3.87    1.91
   7  -3  -8    8.18    2.65
  -7   3   8    1.47    1.76
  -7   3   8    1.21    1.91
  -7   3   8    6.20    2.23
   6  -3  -8    6.74    1.92
   6  -3  -8    3.66    2.13
  -6   3   8    1.52    1.75
  -6   3   8    3.45    1.88
   5  -3  -8   -1.04    1.92
   5  -3  -8   -1.52    1.35
  -5   3   8    0.12    1.60
  -5   3   8   -2.08    1.42
   4  -3  -8    1.39    1.81
   4  -3  -8   -1.32    1.49
  -4   3   8   -0.98    1.49
  -4   3   8   -0.13    1.38
  -4   3   8    2.04    1.55
   3  -3  -8   58.93    2.90
   3  -3  -8   53.89    3.56
  -3   3   8   55.51    2.74
  -3   3   8   58.71    3.22
  -3   3   8   52.70    2.91
   2  -3  -8    7.48    1.72
   2  -3  -8    6.75    1.47
  -2   3   8    5.16    1.51
  -2   3   8    6.76    1.33
  -2   3   8   11.51    1.48
  -2   3   8   13.00    1.75
   1  -3  -8    1.47    1.58
   1  -3  -8   -0.14    1.29
  -1   3   8    0.76    1.25
  -1   3   8    1.76    1.05
  -1   3   8    0.16    1.28
  -1   3   8    0.57    1.33
   0  -3  -8    4.96    1.35
   0  -3  -8    5.38    1.56
   0   3   8    5.90    1.12
   0   3   8    7.12    1.74
   0   3   8    4.79    1.32
  -1  -3  -8   -0.66    1.14
  -1  -3  -8    1.65    1.35
   1   3   8    1.28    1.29
   1   3   8    0.36    1.73
   1   3   8    0.51    0.78
  -2  -3  -8   26.07    2.12
  -2  -3  -8   29.17    2.56
   2   3   8   26.86    1.37
   2   3   8   23.87    2.02
   2   3   8   26.85    2.77
  -3  -3  -8   32.47    2.67
  -3  -3  -8   31.18    2.48
   3   3   8   31.15    2.29
   3   3   8   31.28    3.13
  -4  -3  -8   11.20    1.81
   4   3   8   12.76    1.71
   4   3   8   10.32    1.71
   4   3   8   11.45    2.63
  -5  -3  -8    0.06    1.35
   5   3   8   10.28    2.74
   5   3   8   -0.22    1.28
   5   3   8    1.31    1.58
  -6  -3  -8    1.05    1.56
   6   3   8    0.81    1.56
   6   3   8    4.13    2.92
  -7  -3  -8    2.82    1.70
   7   3   8    0.85    1.79
   7   3   8    1.23    2.56
  -8  -3  -8   13.80    2.32
   8   3   8   14.09    3.61
   8   3   8   15.49    2.42
  -9  -3  -8   23.43    2.74
   9   3   8   27.09    2.94
   9   3   8   28.01    4.44
 -10  -3  -8    0.47    1.97
  10   3   8    5.66    2.16
  10   3   8    4.27    3.88
   9  -4  -8   -1.65    1.93
   9  -4  -8    3.73    2.77
  -9   4   8    3.08    2.13
  -9   4   8    0.81    2.30
  -9   4   8    3.33    2.25
   8  -4  -8    1.62    2.77
   8  -4  -8   -2.06    1.71
  -8   4   8    0.39    1.90
  -8   4   8   -2.82    1.89
  -8   4   8   -1.19    2.19
   7  -4  -8    5.63    2.55
   7  -4  -8    2.25    1.74
  -7   4   8    0.38    2.12
  -7   4   8    3.11    1.97
  -7   4   8    1.72    1.78
   6  -4  -8   -1.74    2.19
   6  -4  -8    1.38    1.71
  -6   4   8    1.91    1.80
  -6   4   8    1.94    1.78
  -6   4   8    3.15    1.90
   5  -4  -8    4.47    2.13
   5  -4  -8    6.71    1.80
  -5   4   8    6.94    1.74
  -5   4   8    5.05    1.76
  -5   4   8    3.86    1.77
   4  -4  -8    8.94    1.81
   4  -4  -8   11.86    2.27
  -4   4   8   11.50    1.86
  -4   4   8   10.50    1.90
   3  -4  -8    5.47    1.50
   3  -4  -8    7.71    1.87
  -3   4   8    4.37    1.42
  -3   4   8    4.79    1.64
  -3   4   8    7.13    1.54
   2  -4  -8   11.47    1.69
   2  -4  -8   13.45    1.97
  -2   4   8   11.83    1.70
  -2   4   8    9.38    1.61
  -2   4   8    9.58    1.65
  -2   4   8   11.90    1.43
   1  -4  -8    3.25    1.70
   1  -4  -8    6.09    1.46
  -1   4   8    4.55    1.34
  -1   4   8    4.26    1.51
  -1   4   8    4.20    1.10
  -1   4   8    5.45    1.57
   0  -4  -8   10.51    1.53
   0  -4  -8   14.15    1.92
   0   4   8   11.65    1.94
   0   4   8   14.32    1.21
   0   4   8   12.66    1.72
   0   4   8   13.90    1.69
  -1  -4  -8  100.47    4.18
  -1  -4  -8   98.93    3.65
   1   4   8  104.76    2.84
   1   4   8  102.71    4.78
   1   4   8  104.56    3.85
  -2  -4  -8  125.92    4.24
  -2  -4  -8  120.20    4.81
   2   4   8  123.88    5.53
   2   4   8  117.00    4.12
  -3  -4  -8    3.43    1.35
   3   4   8    2.82    1.32
   3   4   8    6.68    2.30
  -4  -4  -8    0.29    1.27
   4   4   8   -3.42    1.32
   4   4   8   -1.61    2.13
  -5  -4  -8   -1.14    1.40
   5   4   8    3.53    2.42
   5   4   8   -0.27    1.47
  -6  -4  -8   14.34    2.05
   6   4   8   18.97    2.21
   6   4   8   16.38    3.09
  -7  -4  -8   36.38    2.99
   7   4   8   38.87    4.33
   7   4   8   35.70    2.91
  -8  -4  -8    1.46    1.80
   8   4   8   -1.06    1.80
   8   4   8    2.82    3.19
  -9  -4  -8    4.02    1.95
   9   4   8    2.91    1.87
   9   4   8    2.74    3.18
 -10  -4  -8    6.36    2.11
  10   4   8    7.58    2.18
  10   4   8    5.21    3.57
   9  -5  -8   10.95    2.97
   9  -5  -8   11.62    2.44
  -9   5   8   13.82    2.53
  -9   5   8   12.55    2.61
  -9   5   8   20.22    3.03
   8  -5  -8    1.26    2.46
   8  -5  -8    0.73    1.83
  -8   5   8   -5.20    2.04
  -8   5   8    0.89    2.25
  -8   5   8    1.89    1.77
   7  -5  -8    7.81    2.50
   7  -5  -8    5.53    1.97
  -7   5   8    4.63    1.97
  -7   5   8    5.18    2.32
  -7   5   8    5.60    1.95
   6  -5  -8    6.01    2.20
   6  -5  -8    3.75    1.88
  -6   5   8   -0.53    1.75
  -6   5   8    3.91    2.00
  -6   5   8    3.68    1.69
   5  -5  -8   20.53    2.15
   5  -5  -8   21.60    2.88
  -5   5   8   23.45    2.60
  -5   5   8   25.14    2.31
  -5   5   8   23.22    2.25
   4  -5  -8    5.47    1.71
   4  -5  -8   -1.00    1.97
  -4   5   8    3.52    1.62
  -4   5   8    0.70    1.53
  -4   5   8    1.27    1.64
   3  -5  -8    5.65    1.50
   3  -5  -8    5.39    1.80
  -3   5   8    8.25    1.84
  -3   5   8    5.32    1.65
  -3   5   8    5.87    1.45
  -3   5   8    6.14    1.58
   2  -5  -8    1.51    1.30
   2  -5  -8   -0.13    1.62
  -2   5   8    2.40    1.60
  -2   5   8    1.95    1.14
  -2   5   8    1.01    1.32
   1  -5  -8    0.42    1.46
   1  -5  -8    0.17    1.20
  -1   5   8   -0.31    0.90
  -1   5   8    0.33    1.41
  -1   5   8    0.12    1.23
  -1   5   8    0.32    1.56
   0  -5  -8   14.36    1.72
   0  -5  -8   14.66    1.98
   0   5   8   11.80    1.62
   0   5   8   15.92    1.27
   0   5   8   14.42    1.71
   0   5   8   15.76    2.17
  -1  -5  -8    4.62    1.65
  -1  -5  -8    6.75    1.37
   1   5   8    6.35    0.82
   1   5   8    6.36    1.95
   1   5   8    5.90    1.44
   1   5   8    5.07    1.29
  -2  -5  -8   25.66    2.44
  -2  -5  -8   26.66    2.12
   2   5   8   27.63    1.90
   2   5   8   28.05    2.97
   2   5   8   29.69    2.29
  -3  -5  -8    4.26    1.45
   3   5   8    3.79    2.12
   3   5   8    1.63    1.34
  -4  -5  -8   -0.80    1.36
   4   5   8    0.46    1.42
   4   5   8   -0.61    2.12
  -5  -5  -8    2.19    1.51
   5   5   8    2.72    2.49
   5   5   8    1.89    1.58
  -6  -5  -8    0.18    1.51
   6   5   8    0.49    1.61
   6   5   8   -1.47    2.27
  -7  -5  -8   16.33    2.11
   7   5   8   11.40    2.99
   7   5   8   15.32    2.20
  -8  -5  -8    5.45    1.84
   8   5   8    5.22    2.06
   8   5   8    2.57    3.10
  -9  -5  -8    0.63    1.77
   9   5   8    0.97    2.86
   9   5   8    2.03    1.87
 -10  -5  -8   -2.62    1.81
  10   5   8   -4.15    3.39
  10   5   8   -1.60    2.01
   9  -6  -8    8.19    2.35
   9  -6  -8    2.11    3.08
  -9   6   8    7.40    2.38
  -9   6   8    5.18    2.35
   8  -6  -8   16.95    3.25
   8  -6  -8   14.99    2.47
  -8   6   8   12.10    2.31
  -8   6   8   16.69    2.64
   7  -6  -8    0.28    2.11
   7  -6  -8    4.23    1.94
  -7   6   8   -2.51    1.78
  -7   6   8   -1.13    1.85
   6  -6  -8    3.61    1.75
   6  -6  -8    6.73    2.21
  -6   6   8    6.04    2.01
  -6   6   8    5.96    1.98
   5  -6  -8   26.27    2.91
   5  -6  -8   23.16    2.42
  -5   6   8   23.86    2.38
  -5   6   8   26.08    2.70
   4  -6  -8    7.19    2.26
   4  -6  -8    6.88    1.69
  -4   6   8    6.72    1.77
  -4   6   8    7.69    1.98
  -4   6   8    3.48    1.65
   3  -6  -8    4.11    1.94
   3  -6  -8    8.34    1.73
  -3   6   8    6.61    1.84
  -3   6   8   11.17    2.01
  -3   6   8   10.33    1.85
   2  -6  -8    2.51    1.49
   2  -6  -8    4.21    1.72
  -2   6   8    2.38    1.53
  -2   6   8    5.23    1.62
  -2   6   8    3.48    1.75
   1  -6  -8    0.71    1.58
   1  -6  -8    4.58    1.47
  -1   6   8    1.79    1.42
  -1   6   8    2.74    1.03
  -1   6   8    0.39    1.69
   0  -6  -8    3.01    1.39
   0  -6  -8   -1.22    1.51
   0   6   8    2.95    1.54
   0   6   8    1.03    0.85
   0   6   8    3.35    1.31
   0   6   8    1.17    1.78
  -1  -6  -8   32.74    2.38
  -1  -6  -8   36.13    2.81
   1   6   8   39.95    2.66
   1   6   8   41.00    2.29
   1   6   8   37.35    3.12
  -2  -6  -8    7.01    1.80
  -2  -6  -8    7.00    1.51
   2   6   8    8.67    1.33
   2   6   8    8.75    2.36
   2   6   8    6.45    1.53
  -3  -6  -8    0.73    1.32
   3   6   8    0.85    1.90
   3   6   8    1.36    1.47
  -4  -6  -8    0.32    1.29
   4   6   8    0.62    2.27
   4   6   8   -1.44    1.35
  -5  -6  -8   -0.81    1.32
   5   6   8    0.28    2.12
   5   6   8   -0.50    1.51
  -6  -6  -8    4.13    1.53
   6   6   8    3.59    2.44
   6   6   8    2.06    1.51
  -7  -6  -8    8.69    1.73
   7   6   8    8.65    1.98
   7   6   8    7.15    2.87
  -8  -6  -8    2.76    1.64
   8   6   8   -2.95    2.48
   8   6   8    3.15    1.93
   9   6   8    6.28    2.19
   9   6   8    2.50    3.26
  10   6   8   13.69    2.43
  10   6   8   16.07    4.11
   8  -7  -8    9.83    2.21
   8  -7  -8    7.92    2.87
  -8   7   8   11.10    2.40
  -8   7   8    9.81    2.75
   7  -7  -8    2.22    2.14
   7  -7  -8    6.61    2.10
  -7   7   8    5.74    2.13
  -7   7   8    6.16    2.08
   6  -7  -8    8.29    1.93
   6  -7  -8    9.52    2.42
  -6   7   8    8.21    2.02
  -6   7   8   10.39    2.24
   5  -7  -8    2.28    2.29
   5  -7  -8    5.96    1.90
  -5   7   8    3.44    1.87
  -5   7   8    2.96    1.75
   4  -7  -8    2.92    1.50
   4  -7  -8    3.59    1.89
  -4   7   8    2.33    1.97
  -4   7   8    0.81    1.65
  -4   7   8    1.69    1.85
   3  -7  -8   14.70    2.44
   3  -7  -8   14.29    1.95
  -3   7   8    8.06    1.85
  -3   7   8    9.20    1.99
  -3   7   8   17.70    2.57
   2  -7  -8    1.71    1.50
   2  -7  -8   -2.46    1.59
  -2   7   8    0.53    1.41
  -2   7   8    1.06    1.35
  -2   7   8    0.41    1.79
   1  -7  -8   11.13    1.68
   1  -7  -8    7.94    2.15
  -1   7   8   10.40    2.34
  -1   7   8    8.58    1.67
  -1   7   8   11.18    1.85
   0  -7  -8    2.91    1.38
   0  -7  -8    5.06    1.79
   0   7   8    2.96    2.15
   0   7   8    4.07    1.42
   0   7   8    9.13    1.81
  -1  -7  -8    5.41    1.80
  -1  -7  -8    3.81    1.37
   1   7   8    6.46    2.35
   1   7   8    6.99    1.34
   1   7   8    3.72    1.61
  -2  -7  -8   18.54    1.80
   2   7   8   18.06    1.96
   2   7   8   22.50    1.89
   2   7   8   16.21    2.63
  -3  -7  -8    1.65    1.29
   3   7   8    1.87    1.05
   3   7   8    2.81    2.14
   3   7   8    1.14    1.47
  -4  -7  -8    3.49    1.40
   4   7   8    7.04    2.69
   4   7   8    5.93    1.60
  -5  -7  -8   -0.20    1.24
   5   7   8    0.33    2.22
   5   7   8    2.77    1.52
  -6  -7  -8    9.98    1.58
   6   7   8    7.01    2.71
   6   7   8    8.30    1.85
   7   7   8    6.46    3.09
   7   7   8    7.31    1.93
   8   7   8    0.94    3.06
   8   7   8   -0.78    1.65
   9   7   8   -2.36    3.15
   9   7   8    0.84    1.88
   8  -8  -8    9.85    2.84
   8  -8  -8   13.98    2.57
  -8   8   8    8.88    2.52
  -8   8   8   14.70    2.64
   7  -8  -8   -3.93    2.30
   7  -8  -8   -0.94    1.92
  -7   8   8   -0.79    1.85
  -7   8   8   -3.33    2.19
   6  -8  -8   -0.85    2.12
   6  -8  -8    4.14    1.98
  -6   8   8   -1.21    1.79
  -6   8   8    0.60    1.95
   5  -8  -8    8.92    2.01
   5  -8  -8    3.98    2.32
  -5   8   8   10.75    2.21
  -5   8   8    6.76    1.86
   4  -8  -8   10.78    2.44
   4  -8  -8   12.42    1.99
  -4   8   8   14.52    2.72
  -4   8   8   11.93    2.23
  -4   8   8    8.08    1.83
   3  -8  -8    2.13    1.55
   3  -8  -8    6.65    2.03
  -3   8   8    4.28    1.71
  -3   8   8    5.30    2.46
  -3   8   8    2.27    1.59
   2  -8  -8   -0.71    1.72
   2  -8  -8    0.51    1.45
  -2   8   8   -1.77    1.48
  -2   8   8    1.73    2.24
  -2   8   8   -2.69    1.34
   1  -8  -8    4.02    1.46
   1  -8  -8    3.36    2.09
  -1   8   8    4.33    1.45
  -1   8   8    3.47    2.05
  -1   8   8    2.80    1.68
   0  -8  -8    4.48    1.46
   0  -8  -8    7.60    2.23
   0   8   8    4.72    1.48
   0   8   8   11.53    2.70
  -1  -8  -8   22.62    1.89
   1   8   8   15.95    2.77
   1   8   8   18.30    2.07
   1   8   8   18.82    1.79
  -2  -8  -8    9.51    1.48
   2   8   8    4.01    2.32
   2   8   8    8.51    1.81
   2   8   8    7.69    1.35
  -3  -8  -8   14.80    1.58
   3   8   8   17.08    2.10
   3   8   8   16.37    3.16
  -4  -8  -8    1.82    1.18
   4   8   8    0.85    2.31
   4   8   8    2.00    1.57
   5   8   8    4.02    2.59
   5   8   8    2.82    1.56
   6   8   8    2.25    1.64
   6   8   8    4.73    2.63
   7   8   8    1.80    1.67
   7   8   8    0.08    2.84
   8   8   8    2.34    2.82
   8   8   8    2.59    1.81
   9   8   8    2.61    1.95
   9   8   8   -1.06    2.96
   7  -9  -8    8.28    2.57
   7  -9  -8   10.98    2.35
  -7   9   8    9.95    2.40
  -7   9   8    7.86    2.69
   6  -9  -8   -1.81    2.18
   6  -9  -8   -0.09    1.84
  -6   9   8    0.30    2.00
  -6   9   8    2.11    1.82
   5  -9  -8    0.13    2.12
   5  -9  -8    1.85    1.75
  -5   9   8    1.74    1.91
  -5   9   8    0.35    1.92
   4  -9  -8    5.48    1.78
   4  -9  -8    4.30    2.30
  -4   9   8    3.38    1.84
  -4   9   8    4.53    1.91
  -4   9   8    7.16    2.73
   3  -9  -8    9.32    1.82
   3  -9  -8    9.55    2.22
  -3   9   8    9.83    2.92
  -3   9   8    6.56    1.85
  -3   9   8    7.26    2.05
   2  -9  -8    5.59    2.26
   2  -9  -8    3.68    1.51
  -2   9   8    3.08    2.60
  -2   9   8    5.37    1.81
  -2   9   8    3.13    1.56
   1  -9  -8    0.54    1.83
   1  -9  -8    3.34    1.39
  -1   9   8    1.20    1.47
  -1   9   8    2.07    1.63
  -1   9   8   -1.37    2.44
   0  -9  -8    2.14    1.26
   0   9   8   -0.85    2.40
   0   9   8    1.16    1.33
   0   9   8   -0.56    1.44
  -1  -9  -8   13.92    1.58
   1   9   8   10.16    2.77
   1   9   8   11.68    1.67
   1   9   8   19.37    2.20
   2   9   8    6.45    2.86
   2   9   8    9.64    1.52
   2   9   8    9.57    1.77
   3   9   8    8.49    2.81
   3   9   8   13.41    1.89
   4   9   8   -0.35    2.35
   4   9   8   -0.71    1.43
   5   9   8    3.08    1.64
   5   9   8    0.08    2.81
   6   9   8   18.75    3.53
   6   9   8   19.13    2.21
   7   9   8   -0.91    2.61
   7   9   8   -0.53    1.67
   8   9   8   16.26    3.88
   6 -10  -8    0.57    1.82
  -6  10   8   -0.78    1.76
  -6  10   8   -2.16    2.27
   5 -10  -8   15.28    2.79
   5 -10  -8   12.81    2.12
  -5  10   8   13.85    2.47
  -5  10   8   14.89    2.45
   4 -10  -8   -0.21    1.54
   4 -10  -8    3.17    2.30
  -4  10   8    1.82    1.70
  -4  10   8    1.06    1.86
  -4  10   8    1.43    2.79
   3 -10  -8    5.89    1.67
   3 -10  -8    3.68    2.27
  -3  10   8    5.81    2.01
  -3  10   8    8.96    3.07
  -3  10   8    7.58    2.20
   2 -10  -8   -0.22    2.18
   2 -10  -8    3.59    1.48
  -2  10   8    4.80    1.89
  -2  10   8    4.95    1.81
  -2  10   8    6.59    2.98
  -1  10   8   16.88    2.25
  -1  10   8   18.72    3.30
  -1  10   8   16.43    2.17
   0  10   8    4.26    1.78
   0  10   8    7.24    1.65
   0  10   8    8.12    2.84
   1  10   8    0.35    2.56
   1  10   8   -1.11    1.25
   2  10   8   18.14    2.14
   2  10   8   20.51    3.80
   3  10   8    8.35    2.99
   3  10   8    8.56    1.82
   4  10   8    3.11    1.63
   4  10   8   -1.36    2.51
   5  10   8    0.95    3.05
   6  10   8    2.99    2.86
   7  10   8    1.38    3.22
  -5  11   8   -2.73    1.90
  -5  11   8   -0.04    1.91
   4 -11  -8   14.40    2.90
  -4  11   8   12.92    2.45
  -4  11   8   12.57    2.38
  -4  11   8    7.96    3.41
  -3  11   8    0.41    1.82
  -3  11   8    2.46    1.95
  -3  11   8    5.96    3.30
  -2  11   8    5.58    1.90
  -2  11   8   13.12    3.65
  -2  11   8    6.22    1.91
  -1  11   8    3.30    1.73
  -1  11   8    8.55    3.11
  -1  11   8    9.72    2.06
   0  11   8    2.14    1.71
   0  11   8   -0.05    2.67
   0  11   8    0.06    1.47
   1  11   8    1.80    3.09
   1  11   8    0.36    1.43
   2  11   8    3.57    2.92
   3  11   8    5.37    3.12
   4  11   8    2.08    2.87
   5  11   8    7.30    3.52
   6  11   8   -0.06    2.95
  -3  12   8    7.94    3.32
  -3  12   8   11.98    2.31
  -3  12   8   10.90    2.40
  -2  12   8    0.34    1.78
  -2  12   8    2.66    1.92
  -2  12   8    1.81    3.31
  -1  12   8    1.47    2.05
  -1  12   8    0.80    2.87
  -1  12   8    3.56    1.69
   0  12   8    1.31    3.28
   0  12   8    5.99    1.81
   1  12   8    3.38    3.00
   2  12   8   11.22    3.54
   3  12   8    1.60    3.02
   4  12   8   -1.60    2.85
  -4  -4   9    1.58    2.67
  -4  -4   9   -3.41    2.27
  -3  -4   9    3.03    2.74
  -3  -4   9    0.34    1.98
  -2  -4   9    3.91    2.47
  -2  -4   9    3.44    2.40
  -1  -4   9    1.27    2.31
  -1  -4   9   -1.92    1.85
   0  -4   9   -0.16    2.24
   0  -4   9   -2.83    1.98
   1  -4   9    0.78    2.27
  -2   4  -9   -0.61    1.79
   2  -4   9   -1.17    2.06
  -3   4  -9    5.04    1.99
   3  -4   9    7.44    2.64
  -4   4  -9    0.90    1.94
   4  -4   9   -0.22    2.31
   5   3  -9   -1.60    2.23
  -5  -3   9    2.15    2.12
  -5  -3   9    1.41    2.27
   4   3  -9   15.52    2.55
  -4  -3   9   13.87    2.78
  -4  -3   9   19.30    2.68
   3   3  -9    2.67    2.10
  -3  -3   9    5.51    2.45
  -3  -3   9    0.23    2.11
   2   3  -9    1.35    1.91
  -2  -3   9    3.67    2.14
  -2  -3   9    0.08    2.41
   1   3  -9    2.99    1.64
  -1  -3   9    4.90    1.96
  -1  -3   9    4.42    2.59
   0   3  -9   -0.59    1.64
   0  -3   9   -3.17    1.81
   0  -3   9   -2.11    2.01
  -1   3  -9    5.87    1.83
   1  -3   9    6.12    2.55
   1  -3   9    5.19    1.86
  -2   3  -9    5.15    1.86
   2  -3   9    7.61    2.50
  -3   3  -9    2.94    1.85
   3  -3   9    3.76    2.40
  -4   3  -9    0.03    1.88
  -4   3  -9   -0.67    1.91
   4  -3   9   -0.44    2.12
  -5   3  -9    3.47    2.03
  -5   3  -9    3.99    2.18
   5  -3   9    2.51    2.26
   5  -3   9   -0.02    3.23
   6   2  -9    0.61    2.15
  -6  -2   9    3.29    2.61
  -6  -2   9    6.92    2.57
   5   2  -9    0.78    2.08
  -5  -2   9    1.37    2.58
  -5  -2   9    3.27    2.00
   4   2  -9    3.68    1.73
   4   2  -9   -2.44    2.00
  -4  -2   9    2.83    1.98
  -4  -2   9    0.93    2.25
   3   2  -9   -2.52    1.43
   3   2  -9    1.97    1.98
  -3  -2   9   -3.25    1.91
  -3  -2   9    4.63    2.33
   2   2  -9   -0.83    1.50
   2   2  -9    2.38    1.84
  -2  -2   9    3.93    2.47
  -2  -2   9   -0.80    1.69
   1   2  -9    7.21    1.82
   1   2  -9    8.45    1.96
  -1  -2   9    8.68    1.91
  -1  -2   9    7.65    2.55
   0   2  -9    0.11    1.55
   0  -2   9    2.02    1.83
   0  -2   9    2.74    2.12
  -1   2  -9    0.79    1.51
   1  -2   9   -3.22    1.60
   1  -2   9    3.89    2.11
  -2   2  -9    3.31    1.76
   2  -2   9    0.84    1.92
   2  -2   9    2.97    1.62
  -3   2  -9    8.62    2.01
   3  -2   9   12.27    1.93
   3  -2   9   13.89    2.32
   3  -2   9   13.53    3.08
  -4   2  -9    5.90    1.93
   4  -2   9    5.51    3.11
   4  -2   9    6.02    2.23
   4  -2   9    7.20    1.90
  -5   2  -9    2.46    1.92
  -5   2  -9    1.66    1.93
   5  -2   9    6.07    2.15
   5  -2   9    1.49    1.82
   5  -2   9   -6.48    2.68
  -6   2  -9   -0.50    2.04
   6  -2   9   -1.96    3.33
   6  -2   9   -0.36    1.81
   7   1  -9    9.27    2.11
   7   1  -9    9.46    2.96
  -7  -1   9    5.11    2.74
  -7  -1   9   13.21    2.85
   6   1  -9    2.41    2.27
   6   1  -9    1.44    1.78
  -6  -1   9   -0.58    2.24
  -6  -1   9    3.19    2.48
   5   1  -9   -0.48    1.97
   5   1  -9    3.83    1.81
  -5  -1   9    1.58    2.45
  -5  -1   9    3.34    2.05
   4   1  -9    5.63    1.77
   4   1  -9    3.82    2.28
  -4  -1   9    4.61    2.24
  -4  -1   9    5.53    1.95
   3   1  -9   10.33    1.94
   3   1  -9    6.87    1.99
  -3  -1   9   12.89    2.49
  -3  -1   9   16.62    2.32
   2   1  -9    9.20    2.09
   2   1  -9    6.70    1.81
  -2  -1   9    9.45    1.90
  -2  -1   9    7.11    2.21
   1   1  -9    3.67    1.64
   1   1  -9    9.10    1.95
  -1  -1   9    6.85    2.15
  -1  -1   9    7.56    1.51
  -1  -1   9    6.62    1.91
   0   1  -9    5.65    1.77
   0   1  -9    5.99    1.67
   0  -1   9    5.86    1.78
   0  -1   9    6.80    2.33
   0  -1   9    6.13    1.55
  -1   1  -9    2.85    1.51
  -1   1  -9    4.04    1.55
   1  -1   9    3.24    1.62
   1  -1   9    3.64    2.22
   1  -1   9    1.20    1.47
  -2   1  -9    0.41    1.55
   2  -1   9    2.17    2.34
   2  -1   9    4.52    1.99
   2  -1   9    3.44    1.59
  -3   1  -9    2.83    1.75
   3  -1   9    3.79    1.87
   3  -1   9   -1.35    2.43
   3  -1   9    2.79    1.68
  -4   1  -9   17.41    2.34
   4  -1   9   25.24    2.41
   4  -1   9   25.33    2.70
   4  -1   9   17.88    3.53
  -5   1  -9    2.36    1.91
   5  -1   9   -1.48    2.51
   5  -1   9    4.78    1.90
   5  -1   9    3.00    1.92
  -6   1  -9   -1.40    1.89
   6  -1   9   -0.23    1.90
  -7   1  -9    2.41    2.05
   7  -1   9    1.28    2.00
   7  -1   9   -4.00    2.98
   8   0  -9    2.16    2.05
   8   0  -9    2.95    2.56
  -8   0   9   -3.97    2.34
  -8   0   9   -0.38    2.38
   7   0  -9    1.31    2.33
   7   0  -9   -0.36    1.76
  -7   0   9    0.15    2.29
  -7   0   9   -2.11    2.33
   6   0  -9    5.14    1.92
   6   0  -9    0.74    2.40
  -6   0   9    7.13    2.16
  -6   0   9    2.65    2.16
   5   0  -9    0.26    2.20
   5   0  -9    0.34    1.58
  -5   0   9    0.31    2.03
  -5   0   9   -0.69    2.00
   4   0  -9    5.58    1.83
   4   0  -9    2.63    1.93
  -4   0   9    5.41    1.50
  -4   0   9    5.42    2.39
  -4   0   9    1.83    1.97
   3   0  -9    6.37    2.16
   3   0  -9    4.90    1.73
  -3   0   9    5.20    1.96
  -3   0   9    4.08    1.49
  -3   0   9   10.51    2.49
   2   0  -9   19.55    2.16
   2   0  -9   15.17    2.32
  -2   0   9   15.42    1.96
  -2   0   9   13.82    2.38
  -2   0   9   17.77    1.87
   1   0  -9   24.23    2.19
   1   0  -9   26.40    2.54
  -1   0   9   25.43    2.11
  -1   0   9   28.42    2.74
  -1   0   9   26.76    2.29
   0   0  -9   12.29    1.91
   0   0  -9   11.42    1.83
   0   0   9   10.75    2.13
   0   0   9   11.57    1.73
   0   0   9   15.56    1.84
  -1   0  -9   10.39    1.86
  -1   0  -9    8.47    1.82
   1   0   9    8.18    1.98
   1   0   9   10.47    1.75
   1   0   9    7.14    1.59
  -2   0  -9    3.21    1.68
  -2   0  -9    5.07    1.56
   2   0   9    2.67    1.97
   2   0   9    1.07    2.10
   2   0   9    1.64    1.61
   2   0   9    0.21    1.37
  -3   0  -9   25.14    2.44
  -3   0  -9   25.07    2.45
   3   0   9   23.68    2.35
   3   0   9   22.19    3.21
   3   0   9   29.15    2.78
  -4   0  -9    1.88    1.67
   4   0   9   -2.50    2.26
   4   0   9    1.53    1.83
   4   0   9    0.91    1.76
  -5   0  -9   11.87    2.03
   5   0   9    5.01    3.52
   5   0   9   11.42    2.11
   5   0   9   11.92    2.08
  -6   0  -9    2.82    1.96
   6   0   9    1.48    1.92
   6   0   9   -2.85    2.79
  -7   0  -9    0.20    1.73
   7   0   9  -10.14    3.56
   7   0   9    3.55    2.14
  -8   0  -9    5.50    2.20
   8   0   9    0.32    3.38
   8   0   9    6.61    2.20
   8  -1  -9    9.41    2.84
   8  -1  -9    6.82    2.10
  -8   1   9    7.77    2.64
  -8   1   9    8.31    2.62
   7  -1  -9    9.81    2.71
   7  -1  -9    7.57    2.13
  -7   1   9   13.36    2.72
  -7   1   9   10.63    2.34
   6  -1  -9   10.73    2.17
   6  -1  -9   13.90    2.83
  -6   1   9   13.59    1.97
  -6   1   9    9.76    2.15
  -6   1   9   15.80    2.70
   5  -1  -9   16.26    2.81
   5  -1  -9   16.10    2.20
  -5   1   9   13.94    2.66
  -5   1   9   15.73    1.96
  -5   1   9   15.03    2.21
   4  -1  -9    4.76    1.79
   4  -1  -9   -1.08    1.83
  -4   1   9    2.13    1.54
  -4   1   9    1.51    1.66
  -4   1   9    2.61    1.98
   3  -1  -9    3.18    1.70
   3  -1  -9    1.60    1.98
  -3   1   9    5.50    1.60
  -3   1   9    3.45    1.93
  -3   1   9    3.06    1.76
   2  -1  -9    4.63    1.69
   2  -1  -9    2.29    1.88
  -2   1   9    1.70    1.89
  -2   1   9    2.85    1.47
  -2   1   9    5.09    1.69
   1  -1  -9   14.06    1.86
   1  -1  -9   19.74    2.23
  -1   1   9   18.99    1.92
  -1   1   9   15.10    2.27
  -1   1   9   19.06    1.99
   0  -1  -9   16.33    2.06
   0  -1  -9   13.88    1.91
   0   1   9   11.08    1.63
   0   1   9   11.82    2.10
   0   1   9   13.37    1.80
  -1  -1  -9   23.80    2.32
  -1  -1  -9   26.77    2.28
   1   1   9   27.07    3.04
   1   1   9   26.18    2.10
   1   1   9   20.85    2.36
   1   1   9   25.17    2.23
  -2  -1  -9   10.38    1.87
  -2  -1  -9   11.28    1.88
   2   1   9   15.22    2.88
   2   1   9   11.75    1.50
   2   1   9   11.35    2.17
   2   1   9   10.16    1.76
  -3  -1  -9    1.03    1.61
  -3  -1  -9    2.10    1.46
   3   1   9    1.00    1.75
   3   1   9   -1.14    2.48
   3   1   9    2.53    1.67
  -4  -1  -9   13.34    2.11
   4   1   9    9.56    1.96
   4   1   9   12.05    2.07
   4   1   9   12.79    3.10
  -5  -1  -9    0.16    1.56
   5   1   9   -0.89    3.06
   5   1   9   -0.07    1.81
   5   1   9    0.63    1.63
  -6  -1  -9    4.24    1.95
   6   1   9    6.13    3.74
   6   1   9    4.91    1.79
  -7  -1  -9    2.09    1.99
   7   1   9   -0.79    1.76
   7   1   9    0.11    3.67
  -8  -1  -9    3.42    2.13
   8   1   9    4.64    4.07
   8   1   9    5.68    2.20
  -9  -1  -9    1.56    2.34
   8  -2  -9    2.51    2.63
   8  -2  -9   -1.10    1.74
  -8   2   9    3.31    2.01
  -8   2   9    0.60    2.26
  -8   2   9    1.30    2.39
   7  -2  -9    3.45    2.39
   7  -2  -9    6.35    2.10
  -7   2   9    4.47    2.16
  -7   2   9    0.89    1.96
  -7   2   9    2.76    1.78
   6  -2  -9   -0.95    1.76
   6  -2  -9   -0.42    2.10
  -6   2   9    0.58    2.21
  -6   2   9    2.19    2.08
  -6   2   9    2.99    1.71
   5  -2  -9    1.70    1.72
   5  -2  -9    2.53    2.06
  -5   2   9    8.57    1.89
  -5   2   9    6.08    2.12
  -5   2   9    2.78    1.64
   4  -2  -9    3.01    2.10
   4  -2  -9    0.02    1.64
  -4   2   9   -0.83    1.49
  -4   2   9   -0.26    1.88
  -4   2   9    1.54    1.56
   3  -2  -9    5.69    1.79
   3  -2  -9    2.65    1.83
  -3   2   9    2.85    1.66
  -3   2   9    0.64    1.86
  -3   2   9    3.11    1.62
   2  -2  -9    4.05    1.54
   2  -2  -9    2.49    1.67
  -2   2   9    1.28    1.49
  -2   2   9    3.74    1.59
  -2   2   9    5.33    1.90
   1  -2  -9    0.21    1.70
   1  -2  -9   -0.21    1.53
  -1   2   9    1.45    1.51
  -1   2   9   -0.98    1.62
  -1   2   9    0.19    1.29
   0  -2  -9    5.77    1.60
   0  -2  -9    5.59    1.69
   0   2   9    6.58    1.63
   0   2   9    3.28    1.75
   0   2   9    6.92    1.37
  -1  -2  -9   -1.09    1.48
  -1  -2  -9    0.22    1.36
   1   2   9   -1.49    1.36
   1   2   9    2.23    1.64
   1   2   9    1.75    1.09
  -2  -2  -9   -0.07    1.55
  -2  -2  -9   -0.12    1.55
   2   2   9    1.95    1.49
   2   2   9    5.26    2.41
   2   2   9    0.14    0.99
   2   2   9   -0.28    1.49
  -3  -2  -9    6.86    1.75
  -3  -2  -9    8.19    1.80
   3   2   9    2.06    1.60
   3   2   9    5.21    1.81
   3   2   9   11.47    2.88
  -4  -2  -9    2.45    1.65
   4   2   9    3.82    1.68
   4   2   9    8.86    2.98
   4   2   9    1.97    1.64
  -5  -2  -9   19.84    2.36
   5   2   9   18.51    2.20
   5   2   9   25.71    3.54
   5   2   9   20.27    2.09
  -6  -2  -9    5.93    1.80
   6   2   9    5.77    2.03
   6   2   9   12.29    3.74
  -7  -2  -9    0.00    1.84
   7   2   9    1.66    3.53
   7   2   9    2.28    1.96
  -8  -2  -9    4.52    2.13
   8   2   9    0.97    2.00
   8   2   9   22.02    4.91
  -9  -2  -9    8.68    2.26
   9   2   9   15.58    4.76
   9   2   9    8.53    2.33
   8  -3  -9   -0.43    1.93
   8  -3  -9    1.64    2.83
  -8   3   9   -1.94    1.94
  -8   3   9    0.11    1.89
  -8   3   9   -1.85    2.29
  -8   3   9    1.67    2.38
   7  -3  -9   -1.51    2.29
   7  -3  -9    0.90    1.78
  -7   3   9    0.55    2.03
  -7   3   9    3.68    2.07
  -7   3   9   -0.82    1.79
   6  -3  -9   12.75    2.20
   6  -3  -9   13.35    2.79
  -6   3   9   12.56    2.39
  -6   3   9   13.28    2.35
  -6   3   9   12.34    2.11
   5  -3  -9    2.90    2.05
   5  -3  -9    0.38    1.72
  -5   3   9   -2.35    1.89
  -5   3   9   -2.58    1.51
  -5   3   9    1.19    1.83
   4  -3  -9    2.67    1.76
   4  -3  -9    3.02    2.11
  -4   3   9    2.53    1.57
  -4   3   9    1.63    1.93
  -4   3   9    1.35    1.65
   3  -3  -9    0.39    1.60
   3  -3  -9    0.25    1.70
  -3   3   9   -0.29    1.52
  -3   3   9    0.98    1.50
  -3   3   9    0.38    1.58
   2  -3  -9   67.11    3.41
   2  -3  -9   60.29    3.57
  -2   3   9   64.80    3.31
  -2   3   9   65.89    2.85
   1  -3  -9   15.91    1.98
   1  -3  -9   15.14    2.14
  -1   3   9   12.01    1.84
  -1   3   9   12.25    1.53
   0  -3  -9    0.92    1.56
   0  -3  -9    3.46    1.57
   0   3   9    4.11    1.66
   0   3   9    4.84    1.21
   0   3   9    6.80    1.85
  -1  -3  -9   -1.06    1.58
  -1  -3  -9    2.18    1.50
   1   3   9    0.09    0.95
   1   3   9    0.55    1.44
   1   3   9    3.02    1.95
  -2  -3  -9   -0.21    1.35
  -2  -3  -9   -0.79    1.58
   2   3   9   -0.11    1.35
   2   3   9    8.17    2.56
  -3  -3  -9   37.90    2.81
  -3  -3  -9   35.40    2.94
   3   3   9   34.80    2.78
   3   3   9   38.54    3.51
   3   3   9   40.47    2.90
  -4  -3  -9    1.18    1.67
   4   3   9    1.08    1.57
   4   3   9    2.40    1.71
   4   3   9    3.08    2.40
  -5  -3  -9    6.37    1.87
   5   3   9    3.51    2.60
   5   3   9    4.15    1.70
   5   3   9    2.92    1.59
  -6  -3  -9   12.08    2.11
   6   3   9   13.20    3.21
   6   3   9    8.99    1.98
  -7  -3  -9   17.24    2.43
   7   3   9   19.90    4.12
   7   3   9   11.00    2.19
  -8  -3  -9   -1.39    1.86
   8   3   9    8.32    3.95
   8   3   9   -1.41    1.91
  -9  -3  -9    0.09    2.07
   9   3   9    0.10    3.51
   9   3   9   -2.49    2.01
   8  -4  -9   -1.43    1.86
   8  -4  -9    0.98    2.74
  -8   4   9    0.87    2.30
  -8   4   9    0.87    1.94
  -8   4   9    2.05    2.47
   7  -4  -9   -1.28    1.70
   7  -4  -9   -1.16    2.57
  -7   4   9    1.10    2.12
  -7   4   9   -4.94    1.81
   6  -4  -9   -2.22    2.15
   6  -4  -9   -2.78    1.71
  -6   4   9   -1.96    1.93
  -6   4   9   -0.74    2.02
   5  -4  -9    4.90    1.93
   5  -4  -9    6.34    2.20
  -5   4   9    3.64    1.91
  -5   4   9    4.33    1.88
  -5   4   9    1.32    1.84
   4  -4  -9    5.11    1.82
   4  -4  -9    0.46    1.79
  -4   4   9    0.25    1.88
  -4   4   9    0.84    1.68
  -4   4   9    4.02    1.73
   3  -4  -9    0.52    1.58
   3  -4  -9    1.14    1.89
  -3   4   9    0.05    1.52
  -3   4   9    3.15    1.70
  -3   4   9    1.12    1.43
   2  -4  -9   -2.02    1.60
   2  -4  -9   -1.01    1.37
  -2   4   9   -2.87    1.34
  -2   4   9    1.18    1.58
  -2   4   9   -0.97    1.26
   1  -4  -9   46.62    2.94
   1  -4  -9   41.80    3.25
  -1   4   9   47.20    2.26
  -1   4   9   42.41    2.99
  -1   4   9   41.59    2.89
  -1   4   9   38.95    2.82
   0  -4  -9   10.42    1.93
   0  -4  -9   12.31    1.84
   0   4   9   13.42    1.35
   0   4   9   14.79    1.92
   0   4   9   14.86    2.21
  -1  -4  -9   13.21    2.03
  -1  -4  -9   13.99    1.94
   1   4   9   12.69    2.35
   1   4   9   11.68    1.80
  -2  -4  -9    3.11    1.70
  -2  -4  -9    4.24    1.48
   2   4   9    3.61    1.61
   2   4   9    5.05    2.24
  -3  -4  -9   -1.19    1.60
  -3  -4  -9   -0.46    1.48
   3   4   9    1.01    2.33
   3   4   9    1.48    1.43
  -4  -4  -9   46.28    3.03
   4   4   9   46.33    3.16
   4   4   9   51.55    4.41
  -5  -4  -9    1.02    1.49
   5   4   9    0.30    2.37
   5   4   9   -0.43    1.59
   5   4   9    0.17    1.47
  -6  -4  -9    1.28    1.60
   6   4   9   -1.05    2.44
   6   4   9   -0.68    1.74
  -7  -4  -9    5.99    1.97
   7   4   9   10.80    3.66
   7   4   9    3.85    1.86
  -8  -4  -9   11.08    2.24
   8   4   9   16.89    4.14
   8   4   9   12.74    2.30
  -9  -4  -9   -1.51    1.90
   9   4   9    0.28    3.44
   9   4   9    0.70    1.85
   8  -5  -9    5.40    2.22
   8  -5  -9    3.44    2.67
  -8   5   9    6.57    2.62
  -8   5   9    2.58    2.20
  -8   5   9    7.83    2.40
   7  -5  -9   -1.71    1.86
   7  -5  -9   -0.02    2.25
  -7   5   9   -0.35    2.04
  -7   5   9    1.47    1.96
  -7   5   9    1.77    1.97
   6  -5  -9   17.48    2.46
   6  -5  -9   18.02    2.82
  -6   5   9   17.48    2.34
  -6   5   9   15.08    2.67
  -6   5   9   12.30    2.15
   5  -5  -9   -0.94    1.92
   5  -5  -9   -2.10    1.58
  -5   5   9    0.51    2.03
  -5   5   9    0.49    1.69
  -5   5   9    1.45    1.76
   4  -5  -9    6.78    2.11
   4  -5  -9    7.04    1.75
  -4   5   9    8.41    1.95
  -4   5   9    7.50    1.81
   3  -5  -9    2.41    1.52
   3  -5  -9    1.78    2.05
  -3   5   9    1.72    1.58
  -3   5   9    2.37    1.45
  -3   5   9    4.25    1.75
   2  -5  -9    8.99    1.87
   2  -5  -9    7.26    2.17
  -2   5   9    8.74    1.43
  -2   5   9   10.79    1.88
  -2   5   9    8.79    1.84
  -2   5   9    7.93    1.87
   1  -5  -9    3.85    1.76
   1  -5  -9    3.14    1.56
  -1   5   9    2.26    1.37
  -1   5   9    1.42    1.08
  -1   5   9    3.83    1.65
  -1   5   9    3.85    1.72
   0  -5  -9   25.92    2.23
   0  -5  -9   21.27    2.42
   0   5   9   21.99    2.57
   0   5   9   19.76    2.00
   0   5   9   17.84    2.17
  -1  -5  -9    4.99    1.49
  -1  -5  -9    9.28    2.08
   1   5   9    6.54    2.13
   1   5   9    6.05    1.67
  -2  -5  -9   12.79    2.27
  -2  -5  -9    9.93    1.83
   2   5   9   10.12    2.34
   2   5   9   13.74    1.99
  -3  -5  -9   17.10    2.03
   3   5   9   15.44    1.93
   3   5   9   17.41    2.83
  -4  -5  -9   -0.19    1.47
   4   5   9    3.33    2.58
   4   5   9    1.44    1.50
  -5  -5  -9   21.53    2.26
   5   5   9   24.69    3.62
   5   5   9   19.18    2.24
  -6  -5  -9    2.02    1.74
[truncated: 61,986 more chars]
