# Supplementary material for: Crystal structure of triphenylphosphonium­meth­yl­enetrifluoroborate
Source: Acta Crystallogr E Crystallogr Commun. 2017 Jul 7;73(Pt 8):1140–2. doi: 10.1107/S2056989017009884 (PMC5598835; doi:10.1107/S2056989017009884)
Supplement: Supplementary file 2 [file e-73-01140-Isup2.hkl]

data_I                                                                          
_shelx_title ' mo_abbey1_0m in P-1'                                             
_shelx_refln_list_code          4                                               
_shelx_F_calc_maximum      113.94                                               
_exptl_crystal_F_000       356.00                                               
_reflns_d_resolution_high  0.8410                                               
                                                                                
loop_                                                                           
 _space_group_symop_operation_xyz                                               
 'x, y, z'                                                                      
 '-x, -y, -z'                                                                   
                                                                                
_cell_length_a     9.5136                                                       
_cell_length_b     9.8699                                                       
_cell_length_c     9.8833                                                       
_cell_angle_alpha  64.609                                                       
_cell_angle_beta   87.539                                                       
_cell_angle_gamma  86.660                                                       
                                                                                
_shelx_F_squared_multiplier     1.000                                           
                                                                                
loop_                                                                           
 _refln_index_h                                                                 
 _refln_index_k                                                                 
 _refln_index_l                                                                 
 _refln_F_squared_calc                                                          
 _refln_F_squared_meas                                                          
 _refln_F_squared_sigma                                                         
 _refln_observed_status                                                         
   1   0   0        173.06        144.22         2.49 o                         
   2   0   0       6788.70       6569.15        54.47 o                         
   3   0   0       2156.22       2130.40        22.98 o                         
   4   0   0       1449.21       1399.23        18.98 o                         
   5   0   0        990.91       1008.75        20.83 o                         
   6   0   0         45.02         55.39         6.62 o                         
   7   0   0         90.12         93.13         8.69 o                         
   8   0   0          4.78          1.70         7.27 o                         
   9   0   0         71.66         91.70         9.59 o                         
  10   0   0          7.25         17.73        11.43 o                         
  11   0   0        120.26        148.20        20.86 o                         
 -11   1   0        123.62        159.09        15.39 o                         
 -10   1   0        233.14        235.78        18.00 o                         
  -9   1   0          9.49          4.24         8.32 o                         
  -8   1   0          9.59         15.28         7.74 o                         
  -7   1   0        706.71        702.99        15.32 o                         
  -6   1   0        303.78        284.49        12.63 o                         
  -5   1   0         10.07         14.14         4.33 o                         
  -4   1   0        210.76        230.30         6.89 o                         
  -3   1   0        288.37        270.93         6.10 o                         
  -2   1   0        846.89        845.22         8.42 o                         
  -1   1   0         34.97         32.11         1.85 o                         
   0   1   0        634.50        562.81         7.74 o                         
   1   1   0       3896.07       3815.18        37.56 o                         
   2   1   0       1313.25       1332.12        10.87 o                         
   3   1   0         63.49         71.43         2.91 o                         
   4   1   0        122.44        170.14         6.60 o                         
   5   1   0       1311.61       1392.78        16.88 o                         
   6   1   0        290.79        271.32         6.81 o                         
   7   1   0          0.01          0.61         6.12 o                         
   8   1   0         13.59          9.28         8.82 o                         
   9   1   0          3.97         10.19         9.20 o                         
  10   1   0        325.90        348.27        14.69 o                         
  11   1   0          2.46        -12.09         9.97 o                         
 -10   2   0        263.58        275.98        13.96 o                         
  -9   2   0        107.10        101.51        10.21 o                         
  -8   2   0        289.36        294.58        16.74 o                         
  -7   2   0        178.68        171.12         9.21 o                         
  -6   2   0        525.96        531.33        13.00 o                         
  -5   2   0         22.59         13.95         5.73 o                         
  -4   2   0        520.11        528.14        11.20 o                         
  -3   2   0         73.68         79.71         6.26 o                         
  -2   2   0        471.98        467.32         6.75 o                         
  -1   2   0         30.34         33.71         2.81 o                         
   0   2   0      12982.17      12337.08       110.20 o                         
   1   2   0       1329.69       1320.26        17.01 o                         
   2   2   0       2039.04       1961.12        17.61 o                         
   3   2   0        127.82        144.19         3.79 o                         
   4   2   0          9.40          0.80         2.60 o                         
   5   2   0        285.49        299.85         9.43 o                         
   6   2   0          1.31          4.10         4.04 o                         
   7   2   0        322.59        303.90         8.02 o                         
   8   2   0         49.42         47.27         8.22 o                         
   9   2   0        124.45        116.92        13.59 o                         
  10   2   0         39.96         47.50        10.07 o                         
  11   2   0        261.61        267.27        16.99 o                         
 -10   3   0         32.87         40.06        16.28 o                         
  -9   3   0        283.91        299.08        15.35 o                         
  -8   3   0        115.79        121.68        10.10 o                         
  -7   3   0         13.07         20.88         7.44 o                         
  -6   3   0        108.77        101.34         7.72 o                         
  -5   3   0       1038.15       1025.52        19.34 o                         
  -4   3   0        488.70        557.98        10.70 o                         
  -3   3   0        160.59        217.84        13.10 o                         
  -2   3   0        649.52        654.54         9.12 o                         
  -1   3   0       1025.05       1013.53        10.84 o                         
   0   3   0       1230.64       1193.92        15.71 o                         
   1   3   0        100.91        107.49         8.79 o                         
   2   3   0        120.85        144.89         8.35 o                         
   3   3   0        373.73        356.97         6.88 o                         
   4   3   0       1767.29       1745.29        22.38 o                         
   5   3   0        562.83        594.98         8.26 o                         
   6   3   0          2.80          1.33         3.51 o                         
   7   3   0          3.16          3.81         4.66 o                         
   8   3   0        213.07        227.89        10.90 o                         
   9   3   0         56.10         55.65        11.07 o                         
  10   3   0        114.00        136.97        13.52 o                         
 -10   4   0         77.48         69.52        14.17 o                         
  -9   4   0        145.22        142.08        14.04 o                         
  -8   4   0        143.14        172.78        13.09 o                         
  -7   4   0        153.09        139.35        11.50 o                         
  -6   4   0        554.53        557.29        25.21 o                         
  -5   4   0          0.47         -6.00         5.75 o                         
  -4   4   0         50.68         47.71         4.73 o                         
  -3   4   0        421.03        487.87        19.44 o                         
  -2   4   0        277.79        269.80        13.46 o                         
  -1   4   0        852.22        912.53        11.01 o                         
   0   4   0         76.40        101.03         4.76 o                         
   1   4   0        671.02        655.54        15.13 o                         
   2   4   0         20.01         18.15         8.70 o                         
   3   4   0         84.10         88.42         3.40 o                         
   4   4   0        336.23        317.41         8.53 o                         
   5   4   0         86.03         92.57         6.18 o                         
   6   4   0          9.84         10.09         5.68 o                         
   7   4   0        166.55        169.64         8.59 o                         
   8   4   0         36.47         37.28        12.62 o                         
   9   4   0         15.85          4.03         9.50 o                         
  10   4   0         82.45         76.59        13.39 o                         
  -9   5   0        266.78        248.68        17.16 o                         
  -8   5   0          7.44         -7.37        11.50 o                         
  -7   5   0        165.09        199.72        22.14 o                         
  -6   5   0         37.98         17.50        12.51 o                         
  -5   5   0        501.62        452.66        16.82 o                         
  -4   5   0          0.11          3.82         7.83 o                         
  -3   5   0        104.82        119.27         5.99 o                         
  -2   5   0         32.58         38.60         5.19 o                         
  -1   5   0        152.72        147.81         7.10 o                         
   0   5   0        619.20        656.21        14.25 o                         
   1   5   0        226.33        233.87        11.13 o                         
   2   5   0        252.21        249.07        19.63 o                         
   3   5   0         50.19         54.15         8.57 o                         
   4   5   0       1480.98       1457.36        17.85 o                         
   5   5   0        366.44        393.14        10.68 o                         
   6   5   0        546.95        538.63        12.78 o                         
   7   5   0        299.82        288.26        11.18 o                         
   8   5   0         98.92        101.46        13.80 o                         
   9   5   0          2.05          7.82        12.67 o                         
  10   5   0          2.94         -3.63        16.55 o                         
  -9   6   0         18.19          9.21        13.41 o                         
  -8   6   0         72.55         59.09        14.59 o                         
  -7   6   0        179.08        174.39        14.48 o                         
  -6   6   0         20.03         14.93        10.20 o                         
  -5   6   0         82.53         81.96        14.31 o                         
  -4   6   0        103.22        115.50         9.98 o                         
  -3   6   0        330.07        320.58        15.07 o                         
  -2   6   0        231.33        213.93         6.00 o                         
  -1   6   0        322.48        289.57        12.01 o                         
   0   6   0          4.38          1.33         5.79 o                         
   1   6   0        118.32        124.15         5.23 o                         
   2   6   0        167.39        187.66        14.64 o                         
   3   6   0        106.38         94.42         8.78 o                         
   4   6   0        156.36        162.71        10.63 o                         
   5   6   0          1.44         -3.00         8.09 o                         
   6   6   0        145.76        150.42        11.28 o                         
   7   6   0          1.59         15.98         8.88 o                         
   8   6   0          2.01          8.83        12.44 o                         
   9   6   0         36.37         54.60        17.87 o                         
  -8   7   0         26.36         31.13        13.70 o                         
  -7   7   0        267.88        293.16        17.24 o                         
  -6   7   0         76.71         81.61        20.01 o                         
  -5   7   0         58.37         48.56        10.35 o                         
  -4   7   0         53.65         46.92         9.67 o                         
  -3   7   0        313.38        295.31        12.31 o                         
  -2   7   0        332.62        306.13        16.81 o                         
  -1   7   0         38.13         32.71         8.04 o                         
   0   7   0        317.41        298.14        15.98 o                         
   1   7   0          0.02         -3.35        11.55 o                         
   2   7   0         74.89         74.41        10.21 o                         
   3   7   0        113.75        120.34         9.31 o                         
   4   7   0         50.53         56.10        11.96 o                         
   5   7   0          7.11         11.35         7.70 o                         
   6   7   0         30.01         18.52        12.99 o                         
   7   7   0         62.27         60.10        11.15 o                         
   8   7   0         54.86         54.79        14.26 o                         
  -7   8   0          5.01         14.97        17.98 o                         
  -6   8   0          6.32          1.40        15.88 o                         
  -5   8   0        111.36        130.38        20.36 o                         
  -4   8   0         16.42         15.12        13.68 o                         
  -3   8   0         25.58         32.91        13.13 o                         
  -2   8   0         67.80         81.61        13.76 o                         
  -1   8   0        284.70        260.96        19.27 o                         
   0   8   0         13.26         48.28         9.85 o                         
   1   8   0         38.30         33.88        10.25 o                         
   2   8   0         25.19         36.02        10.75 o                         
   3   8   0          7.67          8.00         8.13 o                         
   4   8   0        207.48        221.97        12.15 o                         
   5   8   0         68.69         93.13        11.33 o                         
   6   8   0         97.36        105.30        12.33 o                         
   7   8   0          4.10         -6.36        13.73 o                         
  -5   9   0          0.38         -4.85        28.52 o                         
  -4   9   0          4.00          5.34        24.06 o                         
  -3   9   0        181.07        115.98        25.51 o                         
  -2   9   0        305.86        368.18        35.56 o                         
  -1   9   0         12.33         30.03        20.61 o                         
   0   9   0        249.17        298.32        29.28 o                         
   1   9   0         35.58         47.90        15.98 o                         
   2   9   0         29.66         45.12        11.67 o                         
   3   9   0         25.55         11.10        10.21 o                         
   4   9   0          0.05          1.86         9.03 o                         
   5   9   0        435.84        478.58        17.25 o                         
   6   9   0        251.47        246.35        18.45 o                         
  -3  10   0         45.32         43.10        27.27 o                         
  -2  10   0        129.38        122.27        29.40 o                         
  -1  10   0        139.12        142.12        29.53 o                         
   0  10   0          5.12        -27.02        19.10 o                         
   1  10   0          4.87         -5.53        21.86 o                         
   2  10   0          9.47         18.10        20.61 o                         
   3  10   0         80.28         83.86        14.76 o                         
   4  10   0          0.22        -17.19        11.46 o                         
  -2 -10   1          4.84        -13.00        16.40 o                         
  -1 -10   1         77.65        117.96        23.88 o                         
   0 -10   1        281.23        254.44        38.26 o                         
   1 -10   1          4.58         14.83        23.00 o                         
  -5  -9   1         29.67         31.41        10.40 o                         
  -4  -9   1         14.70         16.27         9.77 o                         
  -3  -9   1        263.28        257.74        13.90 o                         
  -2  -9   1          0.56          7.38        22.81 o                         
  -1  -9   1         80.44        103.20        26.70 o                         
   0  -9   1        122.60        165.38        19.53 o                         
   1  -9   1        258.35        250.23        21.63 o                         
   2  -9   1          1.08         -0.54        16.73 o                         
   3  -9   1          7.84         40.84        23.62 o                         
   4  -9   1          4.39        -11.06        24.50 o                         
  -7  -8   1        151.41        169.02        35.56 o                         
  -6  -8   1          7.25         -6.65         9.19 o                         
  -5  -8   1          9.55          1.61        12.18 o                         
  -4  -8   1         38.23         15.73         8.92 o                         
  -3  -8   1          2.98          0.46         8.68 o                         
  -2  -8   1         11.68         20.08         9.26 o                         
  -1  -8   1         91.71         71.79        12.98 o                         
   0  -8   1        168.35        130.15        17.39 o                         
   1  -8   1          3.58         12.95        20.92 o                         
   2  -8   1        791.61        730.70        29.01 o                         
   3  -8   1         50.87         42.37        11.29 o                         
   4  -8   1          8.21         36.08        17.97 o                         
   5  -8   1          2.98         10.05        14.31 o                         
   6  -8   1         78.60         98.57        18.12 o                         
  -8  -7   1         12.41         40.11        18.18 o                         
  -7  -7   1          9.32         24.36        12.63 o                         
  -6  -7   1        355.65        369.20        16.89 o                         
  -5  -7   1        350.83        363.97        16.37 o                         
  -4  -7   1          3.42          7.38         9.60 o                         
  -3  -7   1        269.13        251.90        11.90 o                         
  -2  -7   1          0.74         13.58         8.23 o                         
  -1  -7   1        359.36        371.75        16.04 o                         
   0  -7   1          0.12         15.89         6.28 o                         
   1  -7   1        119.83        106.32         9.97 o                         
   2  -7   1          2.54         -1.35        11.32 o                         
   3  -7   1         63.05         72.55        11.02 o                         
   4  -7   1         17.88         27.64        12.52 o                         
   5  -7   1          2.12          5.83         9.57 o                         
   6  -7   1          0.06          0.61        10.80 o                         
   7  -7   1        164.79        139.21        14.89 o                         
  -9  -6   1         69.12         65.71        17.81 o                         
  -8  -6   1        167.66        164.85        20.92 o                         
  -7  -6   1          2.31        -13.24        14.75 o                         
  -6  -6   1        163.16        161.58        11.90 o                         
  -5  -6   1         23.65         11.35         8.72 o                         
  -4  -6   1          0.16          6.25         8.67 o                         
  -3  -6   1         68.49         67.10         8.98 o                         
  -2  -6   1         33.39         27.23         8.74 o                         
  -1  -6   1        692.00        723.60        12.86 o                         
   0  -6   1          0.18          6.06         5.19 o                         
   1  -6   1          1.80          8.88         5.55 o                         
   2  -6   1       1198.56       1142.93        15.58 o                         
   3  -6   1        364.13        362.38        11.77 o                         
   4  -6   1         65.21         62.17        10.36 o                         
   5  -6   1        155.97        162.45        12.18 o                         
   6  -6   1          0.87          0.67        14.11 o                         
   7  -6   1        142.92        155.77        16.60 o                         
   8  -6   1         42.52         34.13        20.48 o                         
  -9  -5   1        258.74        214.79        20.73 o                         
  -8  -5   1          8.37          6.71        19.79 o                         
  -7  -5   1        210.00        212.37        12.42 o                         
  -6  -5   1          6.69         -5.40         8.32 o                         
  -5  -5   1        618.34        576.86        12.99 o                         
  -4  -5   1        200.05        181.62         7.09 o                         
  -3  -5   1         56.87         63.06         8.12 o                         
  -2  -5   1        127.98        128.54        10.00 o                         
  -1  -5   1          0.09          2.49         2.65 o                         
   0  -5   1         76.05         93.29         7.78 o                         
   1  -5   1         47.03         60.46         5.57 o                         
   2  -5   1        846.58        852.35        12.93 o                         
   3  -5   1        267.93        280.95        10.62 o                         
   4  -5   1         14.79         17.26         7.42 o                         
   5  -5   1          0.13        -12.77         8.70 o                         
   6  -5   1        369.27        354.98        17.57 o                         
   7  -5   1        567.96        519.45        20.38 o                         
   8  -5   1        157.94        169.92        15.64 o                         
   9  -5   1         67.83         51.35        13.85 o                         
 -10  -4   1         43.69         30.35        17.33 o                         
  -9  -4   1         45.63         31.55        12.21 o                         
  -8  -4   1        276.89        298.66        14.47 o                         
  -7  -4   1          1.96          7.72         8.22 o                         
  -6  -4   1        518.33        500.14        13.70 o                         
  -5  -4   1        171.31        159.64         7.94 o                         
  -4  -4   1        556.11        560.56        11.25 o                         
  -3  -4   1        224.77        247.34        10.55 o                         
  -2  -4   1         49.54         57.51         7.70 o                         
  -1  -4   1       1691.15       1843.48        21.16 o                         
   0  -4   1         84.04         84.19         4.19 o                         
   1  -4   1          6.92          1.44         2.45 o                         
   2  -4   1         13.95         18.16         4.63 o                         
   3  -4   1        292.65        290.75        15.92 o                         
   4  -4   1         49.67         58.82         7.14 o                         
   5  -4   1        142.71        142.39         9.79 o                         
   6  -4   1          8.60         11.62         8.73 o                         
   7  -4   1        533.21        506.96        20.73 o                         
   8  -4   1          4.71         -0.35        10.06 o                         
   9  -4   1         70.61         58.62        12.60 o                         
  10  -4   1          0.70         -5.19        15.57 o                         
 -10  -3   1         25.74          9.95        12.14 o                         
  -9  -3   1        138.07        110.97        11.74 o                         
  -8  -3   1         25.40         25.56         9.11 o                         
  -7  -3   1        911.29        862.15        13.75 o                         
  -6  -3   1          0.63         -5.16         3.44 o                         
  -5  -3   1         14.25          6.83         4.99 o                         
  -4  -3   1        247.05        252.03         7.93 o                         
  -3  -3   1        678.24        670.32         9.70 o                         
  -2  -3   1        119.59        123.54         8.28 o                         
  -1  -3   1        599.19        664.36        14.90 o                         
   0  -3   1       2700.44       2828.87        30.67 o                         
   1  -3   1         40.73         49.83         3.47 o                         
   2  -3   1        393.93        347.74         9.54 o                         
   3  -3   1          0.82         -2.05         5.10 o                         
   4  -3   1        192.08        160.75         6.72 o                         
   5  -3   1        215.45        227.06        13.76 o                         
   6  -3   1        301.52        292.12        18.28 o                         
   7  -3   1        399.52        397.86        13.19 o                         
   8  -3   1         11.07         -8.02         9.84 o                         
   9  -3   1        143.64        139.39        13.00 o                         
  10  -3   1          0.43         24.16        11.43 o                         
 -11  -2   1         39.37         34.39        14.19 o                         
 -10  -2   1        490.09        486.32        22.59 o                         
  -9  -2   1          0.03         -9.15         7.95 o                         
  -8  -2   1         17.42          7.64         7.46 o                         
  -7  -2   1        146.95        146.50         6.88 o                         
  -6  -2   1         26.11         24.94         4.81 o                         
  -5  -2   1          9.70         17.83         3.66 o                         
  -4  -2   1        825.61        851.46        11.52 o                         
  -3  -2   1        224.52        215.86         5.99 o                         
  -2  -2   1        374.99        359.56         7.40 o                         
  -1  -2   1        116.74        105.98         6.01 o                         
   0  -2   1         21.56         35.25         3.18 o                         
   1  -2   1        154.58        137.66         3.97 o                         
   2  -2   1          9.97         10.56         4.63 o                         
   3  -2   1       1069.20       1076.82        14.01 o                         
   4  -2   1         10.41          8.41         4.39 o                         
   5  -2   1          8.74         13.48         5.73 o                         
   6  -2   1        115.81        113.46         7.72 o                         
   7  -2   1        446.78        453.45        23.08 o                         
   8  -2   1          1.04          2.59         7.54 o                         
   9  -2   1         81.46         98.59        10.00 o                         
  10  -2   1         64.98         75.63        15.77 o                         
 -11  -1   1         34.25         51.77        12.06 o                         
 -10  -1   1          5.43         -7.16        12.37 o                         
  -9  -1   1         44.88         52.22         8.05 o                         
  -8  -1   1          2.46         -0.47         6.35 o                         
  -7  -1   1         91.01        104.60         6.40 o                         
  -6  -1   1         49.76         63.16         4.94 o                         
  -5  -1   1        256.42        255.01         6.94 o                         
  -4  -1   1       2937.06       3024.45        29.22 o                         
  -3  -1   1       4677.89       4709.30        38.57 o                         
  -2  -1   1        878.88        875.75         7.80 o                         
  -1  -1   1         51.18         50.91         2.82 o                         
   0  -1   1        944.80        906.38         7.71 o                         
   1  -1   1        457.19        433.08         4.79 o                         
   2  -1   1        103.80         93.53         4.07 o                         
   3  -1   1        165.31        169.16         6.26 o                         
   4  -1   1        423.53        415.00         8.45 o                         
   5  -1   1        162.03        165.09         6.47 o                         
   6  -1   1        100.20        107.35         5.74 o                         
   7  -1   1         27.45         32.97         7.13 o                         
   8  -1   1         17.39         17.95         7.57 o                         
   9  -1   1        364.89        374.76        14.21 o                         
  10  -1   1          5.45          1.31        11.31 o                         
  11  -1   1         57.12         75.80        16.31 o                         
 -11   0   1         10.36         32.26        11.80 o                         
 -10   0   1        384.45        385.39        27.77 o                         
  -9   0   1         24.29         17.31         8.30 o                         
  -8   0   1        192.57        196.55        10.09 o                         
  -7   0   1         25.26         27.06         5.34 o                         
  -6   0   1          6.80          6.96         5.95 o                         
  -5   0   1         23.45         28.54         5.57 o                         
  -4   0   1        323.98        344.89         9.03 o                         
  -3   0   1       2035.10       2007.59        22.94 o                         
  -2   0   1       3179.92       2980.63        23.77 o                         
  -1   0   1        122.63        103.12         3.09 o                         
   0   0   1         49.26         38.76         1.49 o                         
   1   0   1       1635.63       1585.92        14.37 o                         
   2   0   1       1264.26       1236.21        11.56 o                         
   3   0   1          0.23         -1.31         2.45 o                         
   4   0   1         12.86         12.39         3.29 o                         
   5   0   1         11.18         14.39         5.14 o                         
   6   0   1       1862.43       1819.40        25.22 o                         
   7   0   1        279.65        257.60        10.13 o                         
   8   0   1        917.10        890.12        17.79 o                         
   9   0   1         92.13         96.76        11.78 o                         
  10   0   1        100.03        114.11        13.37 o                         
  11   0   1         85.12        106.22        14.41 o                         
 -11   1   1         65.54         85.38        13.66 o                         
 -10   1   1         46.41         59.22        10.28 o                         
  -9   1   1        114.83        145.73        10.92 o                         
  -8   1   1         25.68         41.28         8.18 o                         
  -7   1   1         64.01         61.33         7.69 o                         
  -6   1   1          0.31         -7.24         6.00 o                         
  -5   1   1          9.88         12.00         5.63 o                         
  -4   1   1       1578.51       1680.34        22.45 o                         
  -3   1   1        846.99        883.18        14.33 o                         
  -2   1   1        768.90        789.81        10.32 o                         
  -1   1   1        269.98        237.28         4.88 o                         
   0   1   1       1400.87       1379.37        13.07 o                         
   1   1   1         70.66         63.00         1.83 o                         
   2   1   1        991.32        972.32         9.59 o                         
   3   1   1        207.25        210.07         5.11 o                         
   4   1   1        155.37        154.96         5.62 o                         
   5   1   1        479.17        485.75         8.92 o                         
   6   1   1          6.56          6.64         5.24 o                         
   7   1   1       1507.82       1498.01        22.33 o                         
   8   1   1         13.15          7.62         6.83 o                         
   9   1   1         77.10         85.81        11.78 o                         
  10   1   1          1.06         -1.06        11.01 o                         
  11   1   1        245.71        300.66        15.13 o                         
 -11   2   1          0.06         15.57        13.15 o                         
 -10   2   1         12.37         15.75        10.22 o                         
  -9   2   1        373.95        314.94        13.64 o                         
  -8   2   1        459.09        469.41        15.86 o                         
  -7   2   1          0.05          0.78         6.75 o                         
  -6   2   1         50.48         63.69         7.20 o                         
  -5   2   1        286.85        255.49         9.64 o                         
  -4   2   1        130.03        132.97         7.03 o                         
  -3   2   1       1426.76       1460.70        19.71 o                         
  -2   2   1        208.82        212.47         7.10 o                         
  -1   2   1        182.43        167.42         4.63 o                         
   0   2   1       1955.03       1834.30        15.86 o                         
   1   2   1        829.64        806.83         6.76 o                         
   2   2   1         33.90         35.95         2.68 o                         
   3   2   1         56.51         60.93         4.90 o                         
   4   2   1       1169.08       1219.91        12.85 o                         
   5   2   1          2.37         -1.10         3.98 o                         
   6   2   1        154.61        132.81         6.34 o                         
   7   2   1        136.36        131.55         6.70 o                         
   8   2   1        578.28        598.73        13.15 o                         
   9   2   1         11.75         18.25         8.64 o                         
  10   2   1          2.86          3.01         9.35 o                         
  11   2   1         27.06         35.99        10.76 o                         
 -10   3   1        185.36        200.80        16.30 o                         
  -9   3   1          3.49         11.44         9.40 o                         
  -8   3   1        274.71        263.09        12.09 o                         
  -7   3   1          6.81         16.15         7.65 o                         
  -6   3   1          0.18          9.69         6.27 o                         
  -5   3   1         13.84         10.22         7.09 o                         
  -4   3   1          2.12          5.61         5.85 o                         
  -3   3   1        472.01        476.08        11.32 o                         
  -2   3   1        152.17        144.72         5.62 o                         
  -1   3   1       3283.21       3179.77        31.83 o                         
   0   3   1         93.44         95.91         3.17 o                         
   1   3   1        900.14        900.49        10.66 o                         
   2   3   1          0.72          6.32         2.95 o                         
   3   3   1          5.76          6.45         3.13 o                         
   4   3   1          1.38          0.37         2.50 o                         
   5   3   1         44.81         44.20         5.16 o                         
   6   3   1         42.25         42.66         4.69 o                         
   7   3   1        602.81        578.99        13.53 o                         
   8   3   1        124.95        127.93        14.10 o                         
   9   3   1         88.13        102.76         9.62 o                         
  10   3   1        122.39        113.28        12.74 o                         
  11   3   1        283.85        288.32        17.97 o                         
 -10   4   1         78.83        104.16        15.62 o                         
  -9   4   1        351.72        375.76        28.10 o                         
  -8   4   1          4.04         17.63        11.25 o                         
  -7   4   1        216.94        256.45        28.72 o                         
  -6   4   1          7.78          8.49         7.37 o                         
  -5   4   1        159.90        152.58         8.90 o                         
  -4   4   1         48.15         46.78         6.32 o                         
  -3   4   1         47.22         53.28         4.98 o                         
  -2   4   1          0.01         -6.83         4.55 o                         
  -1   4   1          2.94         -0.34         3.26 o                         
   0   4   1       2804.78       2744.36        37.91 o                         
   1   4   1       2149.42       2238.69        24.22 o                         
   2   4   1        243.28        211.86         7.09 o                         
   3   4   1         79.32         81.28         4.60 o                         
   4   4   1        686.39        682.28        12.61 o                         
   5   4   1        263.65        274.22        11.15 o                         
   6   4   1         63.67         73.43         8.35 o                         
   7   4   1          0.30         -1.29         5.11 o                         
   8   4   1        309.73        289.44        13.84 o                         
   9   4   1          6.86         -3.44         9.33 o                         
  10   4   1         53.60         45.73        11.54 o                         
  -9   5   1          4.24        -15.48        16.32 o                         
  -8   5   1         57.81         72.05        15.12 o                         
  -7   5   1         60.39         65.56        11.77 o                         
  -6   5   1         69.49         68.63         8.59 o                         
  -5   5   1         31.34         23.00         7.64 o                         
  -4   5   1         84.40         80.03         6.95 o                         
  -3   5   1         66.72         69.68         5.19 o                         
  -2   5   1        102.57        109.23         9.60 o                         
  -1   5   1       1126.72       1148.30        15.83 o                         
   0   5   1        619.31        653.88        16.31 o                         
   1   5   1        375.99        389.09         7.45 o                         
   2   5   1         51.29         50.41         7.18 o                         
   3   5   1        223.03        212.16         8.94 o                         
   4   5   1         12.98         18.58         6.09 o                         
   5   5   1       1314.75       1291.55        20.76 o                         
   6   5   1         66.55         67.82         8.49 o                         
   7   5   1          8.44         12.06        10.37 o                         
   8   5   1         16.53          3.56         8.50 o                         
   9   5   1          2.70         -6.32         9.54 o                         
  10   5   1         46.74         59.89        14.53 o                         
  -9   6   1        129.55        121.88        15.97 o                         
  -8   6   1         17.57         38.83        12.36 o                         
  -7   6   1        557.29        521.74        21.59 o                         
  -6   6   1        609.75        570.92        19.76 o                         
  -5   6   1        108.45        112.20        14.09 o                         
  -4   6   1         11.82          3.81         8.51 o                         
  -3   6   1          7.29         12.01         6.94 o                         
  -2   6   1        328.88        338.50         9.11 o                         
  -1   6   1        203.48        199.59        11.96 o                         
   0   6   1         30.71         38.02         6.84 o                         
   1   6   1        218.02        233.55         8.51 o                         
   2   6   1        297.19        259.11         5.33 o                         
   3   6   1         11.39          9.40         2.41 o                         
   4   6   1         44.09         41.53         4.64 o                         
   5   6   1         96.30        100.73         6.23 o                         
   6   6   1        337.80        318.68        13.77 o                         
   7   6   1         13.74         14.88        11.08 o                         
   8   6   1         34.61         14.55        12.25 o                         
   9   6   1          8.06         11.39        13.58 o                         
  -8   7   1         24.09         15.28        12.28 o                         
  -7   7   1          0.14         14.44        11.67 o                         
  -6   7   1          4.37          9.73        15.63 o                         
  -5   7   1        523.23        548.91        19.28 o                         
  -4   7   1        138.66        143.21        11.12 o                         
  -3   7   1        237.25        232.06        11.67 o                         
  -2   7   1        102.65        102.84         6.97 o                         
  -1   7   1       1223.35       1247.15        29.14 o                         
   0   7   1        286.25        279.94        13.32 o                         
   1   7   1          4.79          5.81         7.48 o                         
   2   7   1         58.78         61.69         6.13 o                         
   3   7   1        378.73        397.09        14.10 o                         
   4   7   1        181.80        182.81        10.75 o                         
   5   7   1          7.64         14.47         8.69 o                         
   6   7   1          2.02         10.70        12.18 o                         
   7   7   1          0.68         11.77        11.70 o                         
   8   7   1          6.22         15.79        20.93 o                         
   9   7   1          1.32          6.95        18.16 o                         
  -7   8   1         96.56        117.61        14.07 o                         
  -6   8   1        494.30        463.96        20.17 o                         
  -5   8   1         35.81         23.41        10.19 o                         
  -4   8   1        301.78        317.28        27.52 o                         
  -3   8   1         92.42         78.55        13.19 o                         
  -2   8   1         14.14         10.34        10.33 o                         
  -1   8   1        126.96        137.04        12.34 o                         
   0   8   1        213.02        220.66        25.01 o                         
   1   8   1         16.20          5.40        16.84 o                         
   2   8   1         25.67         38.33        16.46 o                         
   3   8   1          6.11         -8.30         9.53 o                         
   4   8   1        328.43        326.68        16.49 o                         
   5   8   1        297.69        313.47        14.40 o                         
   6   8   1          4.39        -11.77        11.68 o                         
   7   8   1         10.26         15.94        12.75 o                         
   8   8   1         54.11         61.56        14.81 o                         
  -6   9   1         37.59         48.73        16.83 o                         
  -5   9   1        187.05        190.81        19.79 o                         
  -4   9   1         39.79         34.72        14.57 o                         
  -3   9   1        266.35        259.01        19.11 o                         
  -2   9   1         29.12         38.45        20.61 o                         
  -1   9   1        251.76        266.65        27.77 o                         
   0   9   1        114.65        119.38        23.25 o                         
   1   9   1         71.70         70.37        21.11 o                         
   2   9   1         50.78         26.26        17.47 o                         
   3   9   1         29.72         20.92        15.83 o                         
   4   9   1        393.92        381.30        16.43 o                         
   5   9   1         15.31          1.06         9.42 o                         
   6   9   1        262.44        247.65        19.16 o                         
   7   9   1         12.82          1.89        14.01 o                         
  -4  10   1         13.96         -5.91        24.88 o                         
  -3  10   1          0.28        -33.74        22.49 o                         
  -2  10   1          4.74        -15.83        22.24 o                         
  -1  10   1          3.85         22.49        20.86 o                         
   0  10   1        136.99        150.54        26.77 o                         
   1  10   1        214.74        220.91        26.14 o                         
   2  10   1         14.38        -14.98        27.52 o                         
   3  10   1         31.49         39.82        13.78 o                         
   4  10   1        223.72        208.80        16.55 o                         
   5  10   1        252.57        221.99        21.72 o                         
  -4  -9   2         50.47         39.92        13.94 o                         
  -3  -9   2          3.65         10.02        12.07 o                         
  -2  -9   2        119.33        107.11        19.89 o                         
  -1  -9   2         51.34         77.45        19.83 o                         
   0  -9   2          2.50         -6.43        16.15 o                         
   1  -9   2         85.82        116.38        20.39 o                         
   2  -9   2        128.39        184.13        25.76 o                         
   3  -9   2         41.91         26.53        26.07 o                         
  -6  -8   2         40.93         61.63        14.75 o                         
  -5  -8   2        405.33        430.85        36.94 o                         
  -4  -8   2         14.85         14.32        12.15 o                         
  -3  -8   2          8.47          4.67         9.72 o                         
  -2  -8   2         11.08         13.56         9.93 o                         
  -1  -8   2        271.47        249.44        21.59 o                         
   0  -8   2         65.30         56.99        17.31 o                         
   1  -8   2          0.28         11.63        21.30 o                         
   2  -8   2          0.09        -16.70        15.49 o                         
   3  -8   2         24.76         10.86        16.67 o                         
   4  -8   2        134.33        162.80        15.50 o                         
   5  -8   2         20.23         45.74        16.78 o                         
  -7  -7   2         40.66         51.01        16.59 o                         
  -6  -7   2         49.19         64.00        14.21 o                         
  -5  -7   2        197.06        225.67        14.66 o                         
  -4  -7   2         32.05         48.87        10.56 o                         
  -3  -7   2         38.46         23.41         9.49 o                         
  -2  -7   2        124.22        130.05        18.57 o                         
  -1  -7   2          0.09         -6.41         8.07 o                         
   0  -7   2        225.51        256.65        23.75 o                         
   1  -7   2         17.95         22.64         9.08 o                         
   2  -7   2         35.99         29.02         9.90 o                         
   3  -7   2          3.59        -14.14        10.68 o                         
   4  -7   2          4.42         -6.96        10.94 o                         
   5  -7   2        172.19        211.36        28.84 o                         
   6  -7   2         66.98         94.06        17.46 o                         
   7  -7   2          2.38        -11.46        15.16 o                         
  -8  -6   2          4.30         -1.09        16.10 o                         
  -7  -6   2         12.81         13.64        12.27 o                         
  -6  -6   2         49.04         48.99        12.44 o                         
  -5  -6   2        171.44        181.68        12.68 o                         
  -4  -6   2        118.26        128.09        11.22 o                         
  -3  -6   2         61.63         66.13         9.61 o                         
  -2  -6   2         28.82         32.48         9.53 o                         
  -1  -6   2        361.61        350.37        13.15 o                         
   0  -6   2         31.53         12.77         5.97 o                         
   1  -6   2          0.56         -4.91         7.44 o                         
   2  -6   2         32.42         37.07        15.28 o                         
   3  -6   2        215.27        220.25        10.17 o                         
   4  -6   2        403.75        396.76        13.91 o                         
   5  -6   2         39.88         44.92        15.82 o                         
   6  -6   2        101.64        108.74        12.64 o                         
   7  -6   2          0.16         -4.27        12.23 o                         
   8  -6   2         90.58         98.41        15.19 o                         
  -9  -5   2         75.48         80.25        18.41 o                         
  -8  -5   2        161.11        171.21        22.12 o                         
  -7  -5   2         18.55         14.26        12.05 o                         
  -6  -5   2         22.42         22.42         9.02 o                         
  -5  -5   2         14.35         23.18         8.83 o                         
  -4  -5   2        278.71        273.79         9.20 o                         
  -3  -5   2         22.68         22.56         8.09 o                         
  -2  -5   2         40.51         52.03         5.10 o                         
  -1  -5   2        429.26        438.75        10.97 o                         
   0  -5   2        240.16        228.26         8.83 o                         
   1  -5   2         19.91         21.68         5.33 o                         
   2  -5   2         16.92         19.41         4.39 o                         
   3  -5   2        286.70        311.89        11.41 o                         
   4  -5   2        217.60        228.33        10.85 o                         
   5  -5   2        165.28        180.29        10.95 o                         
   6  -5   2        103.24        110.63        16.75 o                         
   7  -5   2          9.78         11.76        11.34 o                         
   8  -5   2          1.64         -3.68        11.94 o                         
   9  -5   2        166.19        188.71        16.64 o                         
  -9  -4   2          1.03          6.64        16.16 o                         
  -8  -4   2          6.75         -6.78        13.55 o                         
  -7  -4   2        365.57        358.29        12.37 o                         
  -6  -4   2        154.20        155.96         8.72 o                         
  -5  -4   2         18.63         14.07         5.77 o                         
  -4  -4   2        214.01        200.70         9.42 o                         
  -3  -4   2        804.13        808.37        13.56 o                         
  -2  -4   2         37.48         36.33         3.49 o                         
  -1  -4   2         23.76         29.74         5.88 o                         
   0  -4   2         14.96          9.90         4.83 o                         
   1  -4   2         54.99         61.10         3.32 o                         
   2  -4   2        158.74        177.41         8.27 o                         
   3  -4   2        247.34        248.11        12.53 o                         
   4  -4   2          3.88          3.47         6.53 o                         
   5  -4   2        453.24        459.44        14.01 o                         
   6  -4   2        238.72        261.22        26.79 o                         
   7  -4   2        132.10        134.37        17.83 o                         
   8  -4   2         50.68         70.79        12.14 o                         
   9  -4   2          0.07         -0.98        12.10 o                         
 -10  -3   2        182.10        186.05        16.39 o                         
  -9  -3   2          5.01         21.11        11.44 o                         
  -8  -3   2         51.04         64.00        18.02 o                         
  -7  -3   2         22.93         14.78         8.95 o                         
  -6  -3   2        756.14        745.27        14.89 o                         
  -5  -3   2        200.37        214.86         8.49 o                         
  -4  -3   2         11.38         10.19         4.86 o                         
  -3  -3   2          7.99         11.91         5.43 o                         
  -2  -3   2        326.24        334.60         7.24 o                         
  -1  -3   2       3550.81       3591.87        39.03 o                         
   0  -3   2          5.55          9.73         4.47 o                         
   1  -3   2        353.01        370.72         7.23 o                         
   2  -3   2         48.46         55.40         5.99 o                         
   3  -3   2       1271.29       1245.32        18.52 o                         
   4  -3   2         47.81         68.55         7.77 o                         
   5  -3   2         64.72         72.55         5.95 o                         
   6  -3   2        391.69        403.49        11.69 o                         
   7  -3   2        549.68        526.30        17.36 o                         
   8  -3   2         60.33         68.15        14.73 o                         
   9  -3   2          0.45          4.55        14.62 o                         
  10  -3   2          5.85         25.17        15.86 o                         
 -10  -2   2          0.03         -5.86        12.59 o                         
  -9  -2   2         80.14        107.13        13.91 o                         
  -8  -2   2         13.27         23.04         7.27 o                         
  -7  -2   2        172.46        194.45        11.28 o                         
  -6  -2   2         55.55         56.60         5.47 o                         
  -5  -2   2        425.89        434.78        12.98 o                         
  -4  -2   2       1183.57       1228.40        13.78 o                         
  -3  -2   2          5.74          9.01         4.30 o                         
  -2  -2   2        110.54        114.40         7.40 o                         
  -1  -2   2        351.53        365.06         7.36 o                         
   0  -2   2       1249.81       1191.42        11.55 o                         
   1  -2   2        610.26        629.65         7.86 o                         
   2  -2   2         39.77         40.40         3.49 o                         
   3  -2   2        657.48        691.93        31.38 o                         
   4  -2   2        162.83        130.49         5.69 o                         
   5  -2   2         73.32         74.34         5.54 o                         
   6  -2   2          0.03         -2.80         6.10 o                         
   7  -2   2        388.19        387.00        12.91 o                         
   8  -2   2         21.22         24.21         8.03 o                         
   9  -2   2         99.58         80.79        11.78 o                         
  10  -2   2         29.73         24.45        14.85 o                         
 -10  -1   2         38.51         53.24        11.40 o                         
  -9  -1   2          1.47         22.05         7.70 o                         
  -8  -1   2        129.49        125.34         9.36 o                         
  -7  -1   2         32.32         36.04         5.64 o                         
  -6  -1   2          0.16          3.23         4.83 o                         
  -5  -1   2        466.72        447.39         8.72 o                         
  -4  -1   2         55.67         74.69         5.54 o                         
  -3  -1   2       1777.90       1710.83        17.64 o                         
  -2  -1   2        397.91        426.62         7.36 o                         
  -1  -1   2         86.72         86.74         3.24 o                         
   0  -1   2         19.62         16.55         2.65 o                         
   1  -1   2       1018.34        984.38        10.44 o                         
   2  -1   2        371.65        367.56         8.14 o                         
   3  -1   2       3055.37       3154.01        33.22 o                         
   4  -1   2        194.99        180.62        11.65 o                         
   5  -1   2        723.42        753.69        11.90 o                         
   6  -1   2        138.64        136.45        10.78 o                         
   7  -1   2        864.87        841.78        17.17 o                         
   8  -1   2        149.47        154.21         9.93 o                         
   9  -1   2         27.77         32.81         9.05 o                         
  10  -1   2        111.21        117.16        16.53 o                         
 -11   0   2         36.24         22.85        13.95 o                         
 -10   0   2         22.07          3.75         8.91 o                         
  -9   0   2          1.22          5.93         7.76 o                         
  -8   0   2          2.64          2.79         6.71 o                         
  -7   0   2         38.46         44.64         6.85 o                         
  -6   0   2         11.43          5.21         5.87 o                         
  -5   0   2         88.12         84.60         6.34 o                         
  -4   0   2       5727.79       6080.53        57.97 o                         
  -3   0   2        498.42        547.78         8.54 o                         
  -2   0   2       7063.15       6838.19        61.16 o                         
  -1   0   2       3388.58       3335.34        24.76 o                         
   0   0   2        126.31        132.17         4.94 o                         
   1   0   2       5747.30       5598.78        40.41 o                         
   2   0   2         11.86          2.65         4.11 o                         
   3   0   2        278.41        255.26         7.21 o                         
   4   0   2        168.69        169.43         8.35 o                         
   5   0   2         21.76         19.08         7.36 o                         
   6   0   2        315.81        329.09        10.51 o                         
   7   0   2       1895.60       1822.24        31.02 o                         
   8   0   2         82.43         73.53         8.34 o                         
   9   0   2        193.93        162.97        12.95 o                         
  10   0   2         47.74         46.88        12.30 o                         
  11   0   2        209.99        262.00        20.78 o                         
 -11   1   2         25.18         47.80        15.16 o                         
 -10   1   2          0.01          3.24         9.46 o                         
  -9   1   2          2.15         -1.19         8.46 o                         
  -8   1   2         16.47         24.49         8.92 o                         
  -7   1   2        273.49        323.32        12.19 o                         
  -6   1   2         30.45         45.16         6.73 o                         
  -5   1   2        365.52        370.89        10.56 o                         
  -4   1   2         67.96         71.56         6.09 o                         
  -3   1   2       3002.60       3030.49        46.02 o                         
  -2   1   2          2.43          0.00         4.29 o                         
  -1   1   2       2899.76       2839.23        31.28 o                         
   0   1   2       1562.21       1477.08        12.47 o                         
   1   1   2       5772.66       5467.34        41.44 o                         
   2   1   2       1008.96        987.30        18.34 o                         
   3   1   2        425.53        452.78        12.41 o                         
   4   1   2        313.26        312.06         8.74 o                         
   5   1   2        210.04        238.10         7.05 o                         
   6   1   2         74.66         82.60         6.60 o                         
   7   1   2         84.86         74.30         6.92 o                         
   8   1   2         43.28         41.36         7.37 o                         
   9   1   2          0.26          2.38        10.38 o                         
  10   1   2         31.11         40.14        11.82 o                         
  11   1   2          1.23         19.79        12.25 o                         
 -10   2   2        117.34        116.72        11.75 o                         
  -9   2   2         78.37         88.92        10.53 o                         
  -8   2   2        163.78        152.20        10.36 o                         
  -7   2   2        241.91        232.16        10.48 o                         
  -6   2   2        601.58        605.31        14.04 o                         
  -5   2   2        141.43        161.71         8.10 o                         
  -4   2   2          2.27         21.53        11.35 o                         
  -3   2   2       1010.70       1022.28        16.76 o                         
  -2   2   2       2193.86       2152.18        28.17 o                         
  -1   2   2       2208.21       2222.84        26.55 o                         
   0   2   2       5193.21       5115.02        40.88 o                         
   1   2   2        855.52        821.12         8.51 o                         
   2   2   2         67.92         78.75         3.62 o                         
   3   2   2        739.97        702.83        13.71 o                         
   4   2   2          1.55          4.54         3.64 o                         
   5   2   2        867.49        908.88        20.06 o                         
   6   2   2        156.09        173.61         8.38 o                         
   7   2   2       1199.87       1161.64        19.90 o                         
   8   2   2         27.84         16.58         9.43 o                         
   9   2   2        353.54        385.93        14.56 o                         
  10   2   2          9.42          2.79         9.07 o                         
  11   2   2        109.95        125.59        12.12 o                         
 -10   3   2          2.66          1.16        11.63 o                         
  -9   3   2        154.44        143.13        16.96 o                         
  -8   3   2          6.96         -6.84         8.88 o                         
  -7   3   2        455.82        457.12        15.56 o                         
  -6   3   2         44.04         62.78         8.21 o                         
  -5   3   2        516.15        544.60        14.15 o                         
  -4   3   2       1282.94       1400.34        24.38 o                         
  -3   3   2          6.09          0.27         5.87 o                         
  -2   3   2        841.27        843.86        24.41 o                         
  -1   3   2        117.13        131.66         7.44 o                         
   0   3   2        338.55        321.91         7.46 o                         
   1   3   2       3813.08       3790.49        31.54 o                         
   2   3   2        577.72        591.07         8.92 o                         
   3   3   2          3.92          6.20         2.66 o                         
   4   3   2         34.68         43.62         4.04 o                         
   5   3   2          0.12          0.80         3.63 o                         
   6   3   2         16.80         14.72         6.02 o                         
   7   3   2         42.45         42.55         7.30 o                         
   8   3   2        109.49        111.15         8.61 o                         
   9   3   2         57.59         67.32         8.98 o                         
  10   3   2          0.77         -8.43         9.04 o                         
  11   3   2         52.30         48.62        15.99 o                         
 -10   4   2          4.60         17.85        14.01 o                         
  -9   4   2          7.68         -7.17        10.33 o                         
  -8   4   2        351.02        357.14        15.90 o                         
  -7   4   2         38.06         67.63        24.17 o                         
  -6   4   2         21.51         14.55         7.94 o                         
  -5   4   2         32.72         40.62         7.40 o                         
  -4   4   2        350.38        340.22        11.38 o                         
  -3   4   2        105.10         91.64         6.83 o                         
  -2   4   2         28.14         31.17         6.27 o                         
  -1   4   2       2386.92       2329.57        26.68 o                         
   0   4   2        138.01        131.10         5.41 o                         
   1   4   2        101.64        101.16         3.12 o                         
   2   4   2        690.71        729.90        12.17 o                         
   3   4   2        438.40        450.06         9.28 o                         
   4   4   2         33.06         33.34         2.68 o                         
   5   4   2         74.65         74.38         4.47 o                         
   6   4   2        135.00        139.00         7.38 o                         
   7   4   2        241.32        252.56        10.62 o                         
   8   4   2          0.41          3.80         6.93 o                         
   9   4   2        373.30        350.61        19.10 o                         
  10   4   2        126.37        109.80        12.58 o                         
  -9   5   2         15.16         16.20        13.07 o                         
  -8   5   2         12.28         -2.79        14.25 o                         
  -7   5   2        296.76        312.90        24.74 o                         
  -6   5   2          7.73          7.49         8.05 o                         
  -5   5   2         21.67         21.16         7.21 o                         
  -4   5   2        482.81        491.88        13.06 o                         
  -3   5   2         16.85         16.30         5.74 o                         
  -2   5   2        980.58        945.67        16.15 o                         
  -1   5   2        259.36        277.98         7.86 o                         
   0   5   2         97.48         95.45         3.94 o                         
   1   5   2       1725.93       1796.52        33.09 o                         
   2   5   2       1918.07       1954.87        26.69 o                         
   3   5   2        487.89        498.26        10.48 o                         
   4   5   2        649.82        666.01        12.51 o                         
   5   5   2         54.22         60.20         4.54 o                         
   6   5   2          8.06          9.20         4.88 o                         
   7   5   2        211.49        213.73        12.26 o                         
   8   5   2         46.41         47.48         9.27 o                         
   9   5   2         23.62         25.98         9.65 o                         
  10   5   2          8.43         22.21        15.24 o                         
  -9   6   2         20.04         16.83        13.52 o                         
  -8   6   2        247.04        258.28        17.64 o                         
  -7   6   2         18.44         17.76        11.46 o                         
  -6   6   2         43.94         36.20         8.84 o                         
  -5   6   2        371.39        359.89        16.78 o                         
  -4   6   2        369.63        344.70        11.83 o                         
  -3   6   2          5.45          1.13         5.83 o                         
  -2   6   2        251.59        249.06        10.84 o                         
  -1   6   2        573.45        591.72        10.59 o                         
   0   6   2       1668.86       1636.44        34.18 o                         
   1   6   2          5.59          3.32         5.66 o                         
   2   6   2         92.79         99.27         7.94 o                         
   3   6   2        353.57        345.84        12.64 o                         
   4   6   2        458.17        459.86        11.05 o                         
   5   6   2        220.19        229.95        14.47 o                         
   6   6   2         70.04         79.24        10.47 o                         
   7   6   2         98.94        108.92        10.61 o                         
   8   6   2         96.74        110.54        15.14 o                         
   9   6   2         60.24         76.21        21.58 o                         
  10   6   2          0.53         -1.86        24.94 o                         
  -8   7   2         18.17          6.68        12.68 o                         
  -7   7   2        183.21        140.93        14.09 o                         
  -6   7   2          1.08          7.47        10.91 o                         
  -5   7   2          1.46         -6.78         8.99 o                         
  -4   7   2        186.66        188.13        11.77 o                         
  -3   7   2        327.27        332.91        18.76 o                         
  -2   7   2        100.48        107.63         7.71 o                         
  -1   7   2          6.02         -6.61         8.07 o                         
   0   7   2        423.86        428.84        15.46 o                         
   1   7   2        121.99        122.94        12.13 o                         
   2   7   2        145.09        146.25        11.11 o                         
   3   7   2         63.23         60.63         5.80 o                         
   4   7   2        403.82        368.81        15.14 o                         
   5   7   2         63.15         59.43         8.85 o                         
   6   7   2         90.93         99.31        22.43 o                         
   7   7   2         76.44         94.13        15.11 o                         
   8   7   2         32.28         31.16        16.50 o                         
   9   7   2         67.14         98.48        37.76 o                         
  -7   8   2        117.11        125.39        14.96 o                         
  -6   8   2         40.91         58.09        12.71 o                         
  -5   8   2         79.65         76.61        11.63 o                         
  -4   8   2        133.06        139.97        11.40 o                         
  -3   8   2        586.04        557.02        16.36 o                         
  -2   8   2          4.87         11.96        10.37 o                         
  -1   8   2        258.36        257.24        15.64 o                         
   0   8   2        715.07        688.74        21.07 o                         
   1   8   2        173.78        175.28        11.85 o                         
   2   8   2       1260.91       1186.72        59.56 o                         
   3   8   2        131.32        133.96        19.73 o                         
   4   8   2         82.41         60.12        10.21 o                         
   5   8   2        302.42        305.81        16.39 o                         
   6   8   2         13.19         11.02        13.13 o                         
   7   8   2        197.17        183.74        31.41 o                         
   8   8   2          9.37         24.20        18.61 o                         
  -6   9   2          1.91         22.27        16.55 o                         
  -5   9   2         47.05         59.56        16.28 o                         
  -4   9   2         82.36         90.59        15.58 o                         
  -3   9   2         25.17         29.24        13.39 o                         
  -2   9   2          5.67         -8.22        11.08 o                         
  -1   9   2          0.02          9.93        17.72 o                         
   0   9   2         92.47        110.45        21.86 o                         
   1   9   2        221.88        196.91        21.99 o                         
   2   9   2         41.57         31.93        13.72 o                         
   3   9   2        480.95        486.83        33.30 o                         
   4   9   2        129.90        138.66        16.40 o                         
   5   9   2          5.02         -3.98        13.55 o                         
   6   9   2         46.72         92.62        16.84 o                         
   7   9   2        116.28        149.22        23.23 o                         
  -4  10   2          0.12          1.63        14.45 o                         
  -3  10   2         43.28         57.55        23.75 o                         
  -2  10   2         21.67         26.89        23.25 o                         
  -1  10   2          1.37         -1.76        18.97 o                         
   0  10   2         22.49         25.26        20.99 o                         
   1  10   2          8.60          6.79        19.10 o                         
   2  10   2        246.45        242.93        22.13 o                         
   3  10   2        168.82        167.68        19.46 o                         
   4  10   2        140.73        141.24        17.99 o                         
   5  10   2         10.51         24.50        27.14 o                         
  -2  11   2         20.87         28.02        25.89 o                         
  -1  11   2         23.28          9.42        20.61 o                         
   0  11   2        254.83        198.79        26.77 o                         
   1  11   2          0.38         27.77        20.86 o                         
   2  11   2         25.67         19.51        16.78 o                         
   3  11   2         50.29         37.49        16.42 o                         
  -4  -8   3         71.32         70.30        14.05 o                         
  -3  -8   3         96.76         96.38        14.85 o                         
  -2  -8   3        153.56        150.13        15.91 o                         
  -1  -8   3         69.94         69.49        26.77 o                         
   0  -8   3        103.60        106.36        18.79 o                         
   1  -8   3         21.18         25.64        17.01 o                         
   2  -8   3        185.77        179.74        22.43 o                         
   3  -8   3         37.72         30.22        17.98 o                         
   4  -8   3         17.68         36.72        17.76 o                         
  -6  -7   3         14.43         24.65        18.01 o                         
  -5  -7   3         71.23         76.93        19.69 o                         
  -4  -7   3          0.32         15.86        15.05 o                         
  -3  -7   3         65.55         57.53        12.21 o                         
  -2  -7   3         13.51         20.19        11.05 o                         
  -1  -7   3          3.28          5.26        21.82 o                         
   0  -7   3          0.35          1.60        17.15 o                         
   1  -7   3        147.05        158.39        19.00 o                         
   2  -7   3        178.33        201.28        15.28 o                         
   3  -7   3          4.58         -6.22        11.08 o                         
   4  -7   3         28.70         35.92        11.96 o                         
   5  -7   3          8.64          4.10        12.38 o                         
   6  -7   3        205.18        223.17        25.89 o                         
  -7  -6   3        102.79        104.81        15.55 o                         
  -6  -6   3         43.44         66.82        13.63 o                         
  -5  -6   3        809.04        790.17        39.62 o                         
  -4  -6   3        334.51        358.27        16.33 o                         
  -3  -6   3          3.14          0.09         9.94 o                         
  -2  -6   3         78.89         57.53        11.00 o                         
  -1  -6   3         20.69         21.62         9.42 o                         
   0  -6   3        303.55        312.36        12.05 o                         
   1  -6   3         27.45         20.63         8.90 o                         
   2  -6   3         25.01         30.65        10.30 o                         
   3  -6   3          0.83         -4.03         9.51 o                         
   4  -6   3        135.72        116.35        13.33 o                         
   5  -6   3         60.33         43.62         9.92 o                         
   6  -6   3          2.19         -0.92         9.86 o                         
   7  -6   3         75.16         90.15        13.87 o                         
  -8  -5   3          4.19         -2.47        17.23 o                         
  -7  -5   3         87.11        102.11        14.41 o                         
  -6  -5   3         94.96         94.72        25.80 o                         
  -5  -5   3        121.94        108.67        12.95 o                         
  -4  -5   3         41.60         40.21         8.79 o                         
  -3  -5   3         16.99         14.47         9.57 o                         
  -2  -5   3          1.65          2.27         5.63 o                         
  -1  -5   3          0.46         -3.65         5.52 o                         
   0  -5   3        169.70        193.37         9.11 o                         
   1  -5   3        141.69        137.78         7.85 o                         
   2  -5   3        836.23        790.98        15.46 o                         
   3  -5   3        186.55        184.56         9.70 o                         
   4  -5   3         70.62         76.14         8.93 o                         
   5  -5   3          8.20         15.22         8.53 o                         
   6  -5   3        131.04        153.26        13.22 o                         
   7  -5   3         10.90         14.73        12.11 o                         
   8  -5   3          1.23          9.09        13.23 o                         
  -9  -4   3        136.37        147.51        21.14 o                         
  -8  -4   3          0.07         10.25        15.61 o                         
  -7  -4   3        191.49        203.04        15.34 o                         
  -6  -4   3          0.34          3.54         7.87 o                         
  -5  -4   3       1833.86       1792.46        26.27 o                         
  -4  -4   3        650.98        595.31        13.20 o                         
  -3  -4   3        239.57        257.24         9.21 o                         
  -2  -4   3        266.55        276.00         9.80 o                         
  -1  -4   3         89.12         74.62         7.88 o                         
   0  -4   3        452.98        447.83        13.73 o                         
   1  -4   3        113.67        113.66         4.76 o                         
   2  -4   3         88.16        103.17         4.89 o                         
   3  -4   3       1067.95       1064.02        19.25 o                         
   4  -4   3          7.06          5.61         7.41 o                         
   5  -4   3        391.59        361.22        13.16 o                         
   6  -4   3         34.06         20.08         8.41 o                         
   7  -4   3         91.10        110.06        12.19 o                         
   8  -4   3        104.54         78.50        12.41 o                         
   9  -4   3         13.47         25.44        12.22 o                         
  -9  -3   3         39.04         47.73        14.63 o                         
  -8  -3   3          9.07         12.24        10.82 o                         
  -7  -3   3        156.85        151.44        10.61 o                         
  -6  -3   3         68.06         58.86         7.14 o                         
  -5  -3   3        825.50        790.64        15.78 o                         
  -4  -3   3       1085.88       1057.75        17.25 o                         
  -3  -3   3          0.14          3.51         4.61 o                         
  -2  -3   3          2.31          0.63         4.95 o                         
  -1  -3   3         97.83         98.12         6.35 o                         
   0  -3   3       3054.97       3088.33        30.97 o                         
   1  -3   3        303.68        306.67         6.37 o                         
   2  -3   3        115.05        120.98         5.73 o                         
   3  -3   3         63.64         68.40         6.87 o                         
   4  -3   3        575.99        553.49        14.02 o                         
   5  -3   3        175.34        167.11         9.28 o                         
   6  -3   3        235.61        222.11        12.43 o                         
   7  -3   3        138.54        117.55        26.66 o                         
   8  -3   3          8.29         11.83        11.02 o                         
   9  -3   3         47.38         49.55        12.06 o                         
 -10  -2   3         58.81         52.20        14.15 o                         
  -9  -2   3         99.02        114.57        14.67 o                         
  -8  -2   3         26.96         30.86        15.92 o                         
  -7  -2   3         75.70         66.20        10.33 o                         
  -6  -2   3        131.88        139.88         7.97 o                         
  -5  -2   3         21.87         16.93         4.85 o                         
  -4  -2   3         21.72         24.55         3.17 o                         
  -3  -2   3        797.35        790.91        10.86 o                         
  -2  -2   3        181.98        197.78         4.68 o                         
  -1  -2   3         27.88         40.06         3.56 o                         
   0  -2   3        227.39        235.31         6.13 o                         
   1  -2   3       1410.53       1347.32        15.27 o                         
   2  -2   3         21.23         21.72         4.10 o                         
   3  -2   3        151.09        173.57        12.16 o                         
   4  -2   3        119.25        137.03         6.20 o                         
   5  -2   3        347.57        311.94         8.10 o                         
   6  -2   3        267.88        252.58        10.24 o                         
   7  -2   3          3.70         -1.41         8.45 o                         
   8  -2   3          0.00         -3.29         9.70 o                         
   9  -2   3          8.41         -3.96        13.59 o                         
  10  -2   3        126.97        154.52        18.35 o                         
 -10  -1   3        159.66        142.81        15.86 o                         
  -9  -1   3         47.91         47.13         9.30 o                         
  -8  -1   3          8.25         10.08         8.48 o                         
  -7  -1   3        247.54        261.95         8.79 o                         
  -6  -1   3        854.20        839.50        12.89 o                         
  -5  -1   3        636.94        635.89        10.49 o                         
  -4  -1   3        258.36        265.64         8.29 o                         
  -3  -1   3         93.57         95.00         4.81 o                         
  -2  -1   3          0.35         -0.91         3.58 o                         
  -1  -1   3         23.51         16.70         3.34 o                         
   0  -1   3       1224.97       1237.27        13.12 o                         
   1  -1   3        371.17        379.90         8.46 o                         
   2  -1   3        622.89        605.42        10.55 o                         
   3  -1   3        654.73        685.56        11.06 o                         
   4  -1   3        387.05        372.10        11.01 o                         
   5  -1   3         37.33         33.47         5.75 o                         
   6  -1   3         71.29         72.92         6.48 o                         
   7  -1   3        634.52        622.54        18.40 o                         
   8  -1   3          0.90        -13.86        11.27 o                         
   9  -1   3          0.71         -2.63        12.75 o                         
  10  -1   3         22.19         49.35        15.91 o                         
 -10   0   3         12.23          4.51         9.47 o                         
  -9   0   3         16.64         13.24         8.95 o                         
  -8   0   3         43.07         52.66         6.87 o                         
  -7   0   3         57.23         75.21         6.62 o                         
  -6   0   3        577.37        597.22        11.29 o                         
  -5   0   3        658.14        614.26        10.57 o                         
  -4   0   3         32.66         29.48         4.38 o                         
  -3   0   3         30.19         32.45         5.30 o                         
  -2   0   3        321.94        309.91         8.29 o                         
  -1   0   3        428.51        422.95         7.66 o                         
   0   0   3        208.14        206.39         6.06 o                         
   1   0   3        653.35        662.22         8.41 o                         
   2   0   3        377.54        406.71         8.28 o                         
   3   0   3        746.72        868.36        15.88 o                         
   4   0   3       1449.89       1455.40        21.63 o                         
   5   0   3        203.07        197.14         7.30 o                         
   6   0   3         12.65         17.97         4.84 o                         
   7   0   3        279.45        275.50        12.65 o                         
   8   0   3         47.91         40.85         7.98 o                         
   9   0   3        307.06        321.40        17.90 o                         
  10   0   3        143.32        160.29        17.25 o                         
 -10   1   3         87.34         81.51        10.97 o                         
  -9   1   3         30.06         20.75        10.36 o                         
  -8   1   3        157.29        150.87        11.45 o                         
  -7   1   3         48.10         59.25         7.99 o                         
  -6   1   3        402.23        416.61        12.27 o                         
  -5   1   3        308.28        329.22        11.88 o                         
  -4   1   3       1614.88       1599.17        22.04 o                         
  -3   1   3          9.27         11.36         4.69 o                         
  -2   1   3         45.49         57.30         5.62 o                         
  -1   1   3       1681.09       1626.17        20.38 o                         
   0   1   3       2123.78       2102.07        19.58 o                         
   1   1   3          1.76          0.91         2.96 o                         
   2   1   3        352.03        351.66         8.54 o                         
   3   1   3       2658.11       2800.41        37.03 o                         
   4   1   3        500.78        537.60        10.21 o                         
   5   1   3       1369.39       1455.16        21.16 o                         
   6   1   3          1.89          2.03         5.48 o                         
   7   1   3        465.55        477.03        13.60 o                         
   8   1   3        234.26        224.74        12.90 o                         
   9   1   3        514.63        493.93        19.27 o                         
  10   1   3        153.27        179.02        14.78 o                         
  11   1   3         77.14         85.65        16.68 o                         
 -10   2   3        104.14        115.17        13.17 o                         
  -9   2   3          2.48          8.00        10.36 o                         
  -8   2   3         83.67         90.98        10.91 o                         
  -7   2   3        197.14        211.59        11.55 o                         
  -6   2   3          4.90         14.91         7.63 o                         
  -5   2   3       1006.49        973.96        18.37 o                         
  -4   2   3          0.11          5.35         6.10 o                         
  -3   2   3         12.97         19.06         5.51 o                         
  -2   2   3         47.07         42.87         6.22 o                         
  -1   2   3       1860.61       1780.16        22.64 o                         
   0   2   3        542.82        515.71         9.25 o                         
   1   2   3       2942.37       2865.48        26.93 o                         
   2   2   3       1747.81       1766.42        24.46 o                         
   3   2   3       1032.23       1063.54        28.05 o                         
   4   2   3       1392.76       1352.40        25.87 o                         
   5   2   3        644.58        681.63        13.53 o                         
   6   2   3       1177.03       1161.03        27.71 o                         
   7   2   3          5.08          7.08         8.88 o                         
   8   2   3          0.29          8.00        11.10 o                         
   9   2   3         24.30         30.34        11.26 o                         
  10   2   3          0.37        -10.46        10.92 o                         
  11   2   3        161.88        131.47        14.61 o                         
 -10   3   3         10.03         14.99        12.01 o                         
  -9   3   3          6.96          0.76        10.22 o                         
  -8   3   3        361.26        341.18        20.82 o                         
  -7   3   3        726.36        684.59        18.63 o                         
  -6   3   3         46.63         53.63         8.42 o                         
  -5   3   3        865.95        818.80        16.98 o                         
  -4   3   3        776.46        795.79        44.49 o                         
  -3   3   3          1.67         -2.05         6.47 o                         
  -2   3   3        804.99        758.15        14.20 o                         
  -1   3   3         26.19         43.96         5.79 o                         
   0   3   3        688.73        706.56        11.94 o                         
   1   3   3         12.66         12.16         4.65 o                         
   2   3   3         88.65        105.65         7.53 o                         
   3   3   3         44.47         50.59         4.02 o                         
   4   3   3          6.36         11.61         4.38 o                         
   5   3   3        733.85        763.47        13.15 o                         
   6   3   3         78.65         82.09         7.35 o                         
   7   3   3         66.95         79.52         8.12 o                         
   8   3   3        297.91        273.16        16.85 o                         
   9   3   3        209.70        233.17        16.38 o                         
  10   3   3         41.43         42.79        11.78 o                         
 -10   4   3        216.14        248.75        15.96 o                         
  -9   4   3         15.25         11.28        10.85 o                         
  -8   4   3          7.82         15.10        10.00 o                         
  -7   4   3          1.54          7.11        10.38 o                         
  -6   4   3        139.71        130.75        11.59 o                         
  -5   4   3         56.98         63.54         8.38 o                         
  -4   4   3        374.72        394.72        12.30 o                         
  -3   4   3          6.90         -0.13        10.54 o                         
  -2   4   3        445.26        429.35        12.75 o                         
  -1   4   3        285.93        244.01         9.11 o                         
   0   4   3        933.12        973.48        15.63 o                         
   1   4   3         96.59        113.32         4.67 o                         
   2   4   3        253.10        246.82         5.23 o                         
   3   4   3         77.70         92.74         4.27 o                         
   4   4   3          0.12          1.98         4.28 o                         
   5   4   3         40.11         44.15         5.56 o                         
   6   4   3        276.86        272.27        10.45 o                         
   7   4   3        212.61        214.94         9.81 o                         
   8   4   3        238.90        253.97        11.83 o                         
   9   4   3         51.46         51.96        13.35 o                         
  10   4   3        172.18        163.90        19.97 o                         
  -9   5   3         10.43         21.85        13.79 o                         
  -8   5   3          2.67          9.01         9.94 o                         
  -7   5   3        180.31        198.96        16.84 o                         
  -6   5   3         47.48         56.76         9.26 o                         
  -5   5   3        717.92        731.41        20.18 o                         
  -4   5   3        230.69        211.49         9.91 o                         
  -3   5   3          7.07         16.86         6.24 o                         
  -2   5   3        812.17        810.08        20.08 o                         
  -1   5   3        467.24        470.14        11.13 o                         
   0   5   3       1323.84       1391.83        19.27 o                         
   1   5   3        455.07        463.77         8.48 o                         
   2   5   3        108.38        107.09         4.91 o                         
   3   5   3        169.81        155.87         4.21 o                         
   4   5   3         23.88         15.07         2.99 o                         
   5   5   3         88.85         85.68         4.38 o                         
   6   5   3         66.70         78.05         8.53 o                         
   7   5   3          8.99         22.17         7.73 o                         
   8   5   3          9.42         20.69         9.28 o                         
   9   5   3        232.64        213.51        19.02 o                         
  10   5   3         95.33        100.03        15.85 o                         
  -9   6   3          2.43         -7.14        12.72 o                         
  -8   6   3         22.41         21.95        12.68 o                         
  -7   6   3         63.39         50.74        15.42 o                         
  -6   6   3        100.32         95.65        10.29 o                         
  -5   6   3          1.84        -11.31         7.54 o                         
  -4   6   3        276.50        272.52        11.53 o                         
  -3   6   3          0.10         -5.04         6.19 o                         
  -2   6   3        446.84        418.63        11.78 o                         
  -1   6   3         90.00         90.07         7.23 o                         
   0   6   3       3527.83       3487.90        41.76 o                         
   1   6   3        335.23        357.68        19.32 o                         
   2   6   3         22.95         16.12         5.96 o                         
   3   6   3          0.17         -4.08         5.50 o                         
   4   6   3        162.15        168.46         7.58 o                         
   5   6   3        185.13        171.03         7.44 o                         
   6   6   3        600.79        575.56        16.80 o                         
   7   6   3        151.90        137.40        10.82 o                         
   8   6   3         13.85          9.10        12.42 o                         
   9   6   3         98.49        107.52        14.61 o                         
  10   6   3        105.19         69.44        21.68 o                         
  -8   7   3         11.63         19.87        12.81 o                         
  -7   7   3        123.96        106.93        14.04 o                         
  -6   7   3         62.56         30.21        14.68 o                         
  -5   7   3         92.86         88.03         9.25 o                         
  -4   7   3        278.10        263.92        11.80 o                         
  -3   7   3          4.46         -0.50         7.73 o                         
  -2   7   3         36.92         44.82         7.75 o                         
  -1   7   3        526.64        544.88        11.02 o                         
   0   7   3        509.42        511.64        17.28 o                         
   1   7   3          8.33          4.81         7.24 o                         
   2   7   3          0.12          5.57         9.26 o                         
   3   7   3         60.75         63.05        11.94 o                         
   4   7   3          0.37         -6.58         5.24 o                         
   5   7   3         73.90         82.82         6.76 o                         
   6   7   3        496.31        467.79        21.00 o                         
   7   7   3        102.38         98.14        29.91 o                         
   8   7   3         29.78         25.13        26.39 o                         
   9   7   3          4.73         15.84        19.22 o                         
  -7   8   3          2.86         -1.14        15.76 o                         
  -6   8   3        127.76        134.44        17.80 o                         
  -5   8   3          9.38        -10.93        10.28 o                         
  -4   8   3        167.52        176.90        21.07 o                         
  -3   8   3         70.89         65.05         9.33 o                         
  -2   8   3         18.80         16.43         6.96 o                         
  -1   8   3        186.54        164.20        13.07 o                         
   0   8   3       2093.68       2004.15        41.27 o                         
   1   8   3        332.13        317.85        15.29 o                         
   2   8   3         19.87         34.39        14.18 o                         
   3   8   3         44.77         52.57        11.51 o                         
   4   8   3        113.79        107.85        14.70 o                         
   5   8   3         20.86         16.19        13.70 o                         
   6   8   3        113.63        113.06        14.84 o                         
   7   8   3         18.85         13.07        28.27 o                         
   8   8   3         36.63         97.89        32.67 o                         
  -6   9   3         34.52         24.66        12.03 o                         
  -5   9   3         21.62         24.88        15.19 o                         
  -4   9   3         68.01         77.50        15.56 o                         
  -3   9   3          0.22        -16.81        12.61 o                         
  -2   9   3         28.12         33.39        18.97 o                         
  -1   9   3         34.63         10.41        12.06 o                         
   0   9   3         32.89         23.74        14.20 o                         
   1   9   3         26.44         36.57        17.09 o                         
   2   9   3        123.38        125.84        20.17 o                         
   3   9   3          8.02          3.02        11.46 o                         
   4   9   3        240.98        244.59        18.04 o                         
   5   9   3          6.02        -13.57        25.01 o                         
   6   9   3         66.66        124.91        35.69 o                         
   7   9   3        196.30        188.74        37.20 o                         
  -5  10   3         16.85         -0.73        16.56 o                         
  -4  10   3          4.10         -2.19        14.89 o                         
  -3  10   3         44.36         46.59        14.64 o                         
  -2  10   3         10.73         -9.42        19.35 o                         
  -1  10   3         87.13         99.77        24.75 o                         
   0  10   3        380.08        394.45        33.05 o                         
   1  10   3        121.86         93.16        17.22 o                         
   2  10   3          2.53         13.91        14.24 o                         
   3  10   3         21.15         49.34        14.53 o                         
   4  10   3         34.73         64.09        31.92 o                         
   5  10   3         34.37         35.56        29.78 o                         
   6  10   3         24.09         42.35        30.03 o                         
  -2  11   3         19.89         35.94        25.76 o                         
  -1  11   3         71.01         23.12        23.37 o                         
   0  11   3        150.09        193.01        28.27 o                         
   1  11   3         29.30         24.59        22.05 o                         
   2  11   3         26.20         23.20        19.23 o                         
   3  11   3          0.02        -11.82        22.74 o                         
   4  11   3        273.01        333.25        50.77 o                         
  -2  -8   4         48.89         39.36        15.53 o                         
  -1  -8   4         29.37          9.54        18.14 o                         
   0  -8   4         17.89         38.57        24.50 o                         
   1  -8   4         51.20         70.88        19.72 o                         
   2  -8   4        352.02        363.28        35.81 o                         
  -5  -7   4         59.20         85.73        15.17 o                         
  -4  -7   4        285.38        284.32        17.99 o                         
  -3  -7   4         24.79         24.42        13.02 o                         
  -2  -7   4         57.86         69.57        17.12 o                         
  -1  -7   4         94.60        108.55        24.06 o                         
   0  -7   4          0.06         16.50        16.51 o                         
   1  -7   4          5.04         32.91        17.37 o                         
   2  -7   4         28.22         38.57        16.62 o                         
   3  -7   4         30.07         28.25        18.92 o                         
   4  -7   4         18.35         -2.21        12.79 o                         
  -6  -6   4         32.93         36.30        13.87 o                         
  -5  -6   4         19.58         28.95        13.33 o                         
  -4  -6   4          0.30         11.02        12.04 o                         
  -3  -6   4        256.38        249.67        16.15 o                         
  -2  -6   4         58.69         60.37        11.46 o                         
  -1  -6   4          2.48         -0.58        12.31 o                         
   0  -6   4          0.15         23.55        36.57 o                         
   1  -6   4        187.44        193.07        13.75 o                         
   2  -6   4        260.48        261.62        29.85 o                         
   3  -6   4         99.29        102.71        13.38 o                         
   4  -6   4        119.86        128.10        13.94 o                         
   5  -6   4          3.59         -0.35        11.28 o                         
   6  -6   4         98.24        114.62        16.15 o                         
  -8  -5   4         63.34         78.42        20.23 o                         
  -7  -5   4          0.13         -0.75        12.89 o                         
  -6  -5   4         41.72         26.46        16.78 o                         
  -5  -5   4          0.84         -1.47        11.08 o                         
  -4  -5   4         64.11         65.19        11.93 o                         
  -3  -5   4         10.84         14.28        10.68 o                         
  -2  -5   4         87.31         83.96        11.23 o                         
  -1  -5   4        110.75         96.89         8.52 o                         
   0  -5   4        185.58        189.56        11.34 o                         
   1  -5   4         11.11         10.25        10.23 o                         
   2  -5   4        112.79        124.89        11.58 o                         
   3  -5   4         17.29         14.79         7.55 o                         
   4  -5   4          2.13         -4.87         8.28 o                         
   5  -5   4         50.97         47.35        13.80 o                         
   6  -5   4         22.65         17.33        10.17 o                         
   7  -5   4         68.99         73.77        11.63 o                         
  -8  -4   4        168.38        201.73        21.79 o                         
  -7  -4   4        223.71        224.32        16.88 o                         
  -6  -4   4         11.13          0.05        12.72 o                         
  -5  -4   4          8.52          1.55        11.19 o                         
  -4  -4   4         16.87         31.86         8.60 o                         
  -3  -4   4        422.52        401.88        15.69 o                         
  -2  -4   4          9.66          1.74         6.29 o                         
  -1  -4   4         24.54         26.19         6.41 o                         
   0  -4   4         96.32         91.32         8.80 o                         
   1  -4   4        618.68        603.52        11.45 o                         
   2  -4   4        241.99        259.87         8.96 o                         
   3  -4   4        863.66        861.13        18.18 o                         
   4  -4   4        283.34        287.78        14.91 o                         
   5  -4   4         50.79         44.74         9.96 o                         
   6  -4   4        286.01        271.66        12.77 o                         
   7  -4   4         13.47         11.73         9.36 o                         
   8  -4   4         76.81         79.02        15.97 o                         
  -9  -3   4         57.60         69.48        20.67 o                         
  -8  -3   4        180.15        165.43        12.47 o                         
  -7  -3   4         54.04         68.76         9.97 o                         
  -6  -3   4         18.87         17.78         8.28 o                         
  -5  -3   4         91.60        105.39         9.22 o                         
  -4  -3   4         64.37         59.58         6.35 o                         
  -3  -3   4        936.68        921.79        16.27 o                         
  -2  -3   4         23.71         26.69         8.38 o                         
  -1  -3   4          8.44          9.95         7.47 o                         
   0  -3   4        710.17        737.60        10.78 o                         
   1  -3   4        191.92        199.72         7.65 o                         
   2  -3   4       1066.32       1056.44        14.93 o                         
   3  -3   4         58.01         67.02         7.48 o                         
   4  -3   4        456.68        432.83        12.78 o                         
   5  -3   4          8.88         -3.52        12.15 o                         
   6  -3   4         83.94         73.96         8.98 o                         
   7  -3   4        452.66        446.41        15.26 o                         
   8  -3   4         91.14         91.89        12.72 o                         
   9  -3   4        130.28        119.68        17.03 o                         
  -9  -2   4        180.91        167.77        15.74 o                         
  -8  -2   4        188.09        196.00        12.89 o                         
  -7  -2   4          1.51          9.96         8.77 o                         
  -6  -2   4         83.21         80.93         7.00 o                         
  -5  -2   4         80.87         87.43         7.61 o                         
  -4  -2   4        306.80        306.88         9.19 o                         
  -3  -2   4         60.07         59.38         3.35 o                         
  -2  -2   4        207.43        182.90         6.83 o                         
  -1  -2   4         38.62         43.40         4.19 o                         
   0  -2   4        938.80        910.20        14.10 o                         
   1  -2   4        231.96        238.03         8.11 o                         
   2  -2   4        389.86        394.38         9.02 o                         
   3  -2   4        904.98        910.60        15.51 o                         
   4  -2   4         21.87         14.80         5.12 o                         
   5  -2   4        380.44        360.45        12.06 o                         
   6  -2   4         10.00         16.58         8.46 o                         
   7  -2   4        146.65        132.13        10.10 o                         
   8  -2   4        161.77        155.59        13.09 o                         
   9  -2   4          1.56         -6.94        14.34 o                         
 -10  -1   4          1.39         -0.79        13.34 o                         
  -9  -1   4         11.85          5.40        12.46 o                         
  -8  -1   4        510.41        458.31        14.52 o                         
  -7  -1   4        453.90        459.25        21.74 o                         
  -6  -1   4        637.61        571.43        15.72 o                         
  -5  -1   4        682.15        624.86        13.15 o                         
  -4  -1   4         88.87         95.02         6.53 o                         
  -3  -1   4        527.71        542.17        11.33 o                         
  -2  -1   4         22.28         32.63         3.94 o                         
  -1  -1   4        631.58        697.07        20.68 o                         
   0  -1   4         72.18         81.16         7.94 o                         
   1  -1   4        721.90        711.50        12.82 o                         
   2  -1   4         55.78         56.06         5.86 o                         
   3  -1   4          3.14          0.78         6.36 o                         
   4  -1   4          8.81         23.29         6.19 o                         
   5  -1   4         34.67         34.43         6.92 o                         
   6  -1   4        109.48        119.16         8.12 o                         
   7  -1   4         36.20         30.59         7.65 o                         
   8  -1   4        201.04        191.45        12.74 o                         
   9  -1   4         12.89         15.45        13.97 o                         
  10  -1   4         20.12         22.92        14.90 o                         
 -10   0   4         18.55         25.41        13.06 o                         
  -9   0   4         34.12         41.16         9.54 o                         
  -8   0   4         19.54         13.19         7.34 o                         
  -7   0   4         13.57         -0.26         6.65 o                         
  -6   0   4        101.17        101.35         7.49 o                         
  -5   0   4          5.91          8.27         5.60 o                         
  -4   0   4          0.11          1.74         5.08 o                         
  -3   0   4        323.51        360.64         9.88 o                         
  -2   0   4          9.51         27.20         8.00 o                         
  -1   0   4         90.54        110.61         4.93 o                         
   0   0   4        606.88        632.60         9.88 o                         
   1   0   4         14.41         14.55         4.49 o                         
   2   0   4       1148.12       1206.67        19.01 o                         
   3   0   4        435.03        470.85        12.51 o                         
   4   0   4        128.55        121.38         7.77 o                         
   5   0   4        297.78        303.35         9.88 o                         
   6   0   4         54.45         54.18         6.31 o                         
   7   0   4        438.10        446.30        19.90 o                         
   8   0   4        454.05        446.73        29.77 o                         
   9   0   4          2.69         -3.53        13.21 o                         
  10   0   4          1.30        -14.08        13.98 o                         
 -10   1   4          5.43         -6.69        10.15 o                         
  -9   1   4        139.29        172.77        22.44 o                         
  -8   1   4         29.16         28.13         8.82 o                         
  -7   1   4          5.57         -7.86         7.64 o                         
  -6   1   4         58.86         58.04         7.60 o                         
  -5   1   4       1540.29       1493.55        21.60 o                         
  -4   1   4        214.13        220.77         7.27 o                         
  -3   1   4          0.00         -2.95         3.13 o                         
  -2   1   4         13.88          8.40         4.28 o                         
  -1   1   4         22.98         21.95         3.94 o                         
   0   1   4         50.41         51.38         4.63 o                         
   1   1   4       2426.53       2537.35        30.99 o                         
   2   1   4        154.79        135.68         7.31 o                         
   3   1   4        118.45        136.13        12.62 o                         
   4   1   4         66.42         87.80        15.02 o                         
   5   1   4         34.22         29.06         7.97 o                         
   6   1   4         39.91         32.15         4.99 o                         
   7   1   4        206.21        198.01        10.93 o                         
   8   1   4        690.84        645.01        23.22 o                         
   9   1   4         24.11         35.26        11.49 o                         
  10   1   4         36.24         22.80        12.45 o                         
 -10   2   4         32.96         24.00        11.27 o                         
  -9   2   4         59.45         54.46        11.44 o                         
  -8   2   4        139.32        150.67        11.84 o                         
  -7   2   4          0.18         17.46         9.03 o                         
  -6   2   4          3.81         -4.48         7.34 o                         
  -5   2   4         44.22         43.35         7.67 o                         
  -4   2   4        703.95        709.87        15.36 o                         
  -3   2   4        180.77        170.97         7.53 o                         
  -2   2   4        308.32        321.29         9.21 o                         
  -1   2   4        556.46        604.48        10.45 o                         
   0   2   4         50.65         54.59         5.31 o                         
   1   2   4       3457.64       3393.10        34.98 o                         
   2   2   4        551.72        554.84         8.99 o                         
   3   2   4        138.19        113.98         8.94 o                         
   4   2   4        630.56        670.04        13.35 o                         
   5   2   4        320.00        306.28         7.89 o                         
   6   2   4        142.18        159.32         7.56 o                         
   7   2   4          3.92        -13.11        10.18 o                         
   8   2   4         92.69         77.41        12.47 o                         
   9   2   4          5.46          5.39        12.47 o                         
  10   2   4         12.63         17.17        12.06 o                         
 -10   3   4         63.69         49.43        13.01 o                         
  -9   3   4        227.66        234.92        14.95 o                         
  -8   3   4         88.54         91.77        11.26 o                         
  -7   3   4        434.70        420.29        16.41 o                         
  -6   3   4        609.15        553.58        16.18 o                         
  -5   3   4        480.22        441.31        14.22 o                         
  -4   3   4          1.59         -3.58         8.58 o                         
  -3   3   4          1.94         14.05         7.09 o                         
  -2   3   4        266.44        284.96        10.56 o                         
  -1   3   4        354.86        362.52        13.25 o                         
   0   3   4        914.69       1012.26        15.57 o                         
   1   3   4          2.96          4.00         3.40 o                         
   2   3   4        935.00        917.84        13.48 o                         
   3   3   4         99.35        110.35         6.30 o                         
   4   3   4         71.66         72.18         7.82 o                         
   5   3   4         11.25         15.61         5.00 o                         
   6   3   4        988.13        967.82        16.01 o                         
   7   3   4        571.19        553.55        14.66 o                         
   8   3   4         13.10          8.11         7.93 o                         
   9   3   4         21.75         17.30        12.39 o                         
  10   3   4          0.01         -8.48        11.39 o                         
 -10   4   4         25.23         47.81        13.07 o                         
  -9   4   4          4.41          6.32        11.41 o                         
  -8   4   4         28.45         29.54        10.60 o                         
  -7   4   4         12.96         17.95         9.14 o                         
  -6   4   4         42.54         46.83         8.98 o                         
  -5   4   4        299.91        291.89        12.66 o                         
  -4   4   4        777.67        774.47        22.28 o                         
  -3   4   4         29.77         33.34         7.49 o                         
  -2   4   4         27.74         27.99         6.39 o                         
  -1   4   4       2447.02       2409.72        38.21 o                         
   0   4   4        778.17        777.54        13.45 o                         
   1   4   4        210.22        243.70         9.61 o                         
   2   4   4          0.77          3.30         2.54 o                         
   3   4   4        104.18        103.78         5.80 o                         
   4   4   4        106.33        112.25         5.03 o                         
   5   4   4         17.60         12.79         4.72 o                         
   6   4   4          5.99          4.65         5.62 o                         
   7   4   4        263.06        255.88        10.83 o                         
   8   4   4          4.20         17.25        10.38 o                         
   9   4   4         40.25         44.31        12.72 o                         
  10   4   4         13.24         11.43        11.11 o                         
  -9   5   4          0.72         24.30        19.33 o                         
  -8   5   4         19.46         24.74        11.01 o                         
  -7   5   4         36.09         38.73        10.42 o                         
  -6   5   4        133.25        147.48        13.49 o                         
  -5   5   4        178.39        159.95        10.61 o                         
  -4   5   4       1063.58       1063.99        20.79 o                         
  -3   5   4         37.33         26.22         7.19 o                         
  -2   5   4        270.83        290.30        10.89 o                         
  -1   5   4        911.32        873.49        16.89 o                         
   0   5   4        814.71        873.82        14.96 o                         
   1   5   4        371.02        366.77        10.40 o                         
   2   5   4          3.27         10.28         3.72 o                         
   3   5   4        450.13        474.54         7.67 o                         
   4   5   4         12.55         23.13         5.73 o                         
   5   5   4        117.37        119.63         9.14 o                         
   6   5   4        268.65        276.26        10.92 o                         
   7   5   4        282.98        291.28        17.98 o                         
   8   5   4         21.68          2.91         9.54 o                         
   9   5   4        415.69        392.14        27.14 o                         
  10   5   4         16.43         21.07        14.61 o                         
  -9   6   4          0.36          8.63        13.29 o                         
  -8   6   4         15.62          6.67        10.85 o                         
  -7   6   4         28.51         30.79        10.52 o                         
  -6   6   4         37.11         19.63         9.19 o                         
  -5   6   4         26.63         17.74        10.01 o                         
  -4   6   4       1040.65       1022.26        20.52 o                         
  -3   6   4         60.03         54.56         7.64 o                         
  -2   6   4         35.43         40.46         6.92 o                         
  -1   6   4         42.79         41.26         6.45 o                         
   0   6   4        812.63        847.59        17.28 o                         
   1   6   4         81.53         97.15         5.28 o                         
   2   6   4        884.81        893.88        13.62 o                         
   3   6   4        107.37         98.38         5.91 o                         
   4   6   4         17.19         16.47         3.36 o                         
   5   6   4        207.46        206.76         7.67 o                         
   6   6   4        280.69        246.08        17.09 o                         
   7   6   4        599.22        634.47        44.86 o                         
   8   6   4          7.73         -7.62        13.56 o                         
   9   6   4         87.82         89.25        17.84 o                         
  -8   7   4         21.37         40.02        13.75 o                         
  -7   7   4        183.91        170.38        21.15 o                         
  -6   7   4          2.84         -9.92         9.15 o                         
  -5   7   4          0.28        -12.06         8.04 o                         
  -4   7   4        286.17        293.94        12.72 o                         
  -3   7   4        746.44        716.85        22.31 o                         
  -2   7   4          1.45          8.08         6.45 o                         
  -1   7   4          0.09         -1.25         6.34 o                         
   0   7   4        326.55        326.26         9.09 o                         
   1   7   4        310.73        309.65         6.79 o                         
   2   7   4         20.44         25.13         7.24 o                         
   3   7   4         40.41         32.18         7.27 o                         
   4   7   4         31.27         21.65         6.84 o                         
   5   7   4        417.04        379.38        22.24 o                         
   6   7   4        100.85         94.48        13.68 o                         
   7   7   4        339.13        309.07        41.84 o                         
   8   7   4         14.70         -7.16        30.03 o                         
   9   7   4         50.18         95.38        33.55 o                         
  -7   8   4         87.51         93.06        14.57 o                         
  -6   8   4         14.35         38.68        12.64 o                         
  -5   8   4        280.28        257.94        14.06 o                         
  -4   8   4         45.57         37.48         8.70 o                         
  -3   8   4          0.92         -2.46         8.98 o                         
  -2   8   4       1418.68       1402.26        26.81 o                         
  -1   8   4         29.87         32.44        12.83 o                         
   0   8   4       1040.19       1051.56        28.71 o                         
   1   8   4          3.28          8.89         8.17 o                         
   2   8   4          5.21          7.08         7.64 o                         
   3   8   4        397.28        367.10        19.48 o                         
   4   8   4        117.32        106.93         9.57 o                         
   5   8   4         28.71         60.44        27.90 o                         
   6   8   4         23.78         16.46        26.26 o                         
   7   8   4        159.19        136.72        33.43 o                         
   8   8   4         31.38         65.09        31.04 o                         
  -6   9   4          0.79          2.63        12.48 o                         
  -5   9   4         51.92         44.65        11.78 o                         
  -4   9   4          9.62         -4.73         9.58 o                         
  -3   9   4          0.42         -0.54        12.26 o                         
  -2   9   4          2.63         14.09        11.92 o                         
  -1   9   4         21.90         18.13        10.88 o                         
   0   9   4         59.74         78.65        11.92 o                         
   1   9   4         34.60         45.85        10.21 o                         
   2   9   4          6.74         20.82        12.61 o                         
   3   9   4         30.40         30.42        12.51 o                         
   4   9   4        156.27        195.65        37.95 o                         
   5   9   4          2.81          3.27        30.79 o                         
   6   9   4         33.37         56.30        33.43 o                         
   7   9   4        100.24        151.29        38.95 o                         
  -5  10   4        114.06         98.34        18.70 o                         
  -4  10   4         91.63        107.01        17.41 o                         
  -3  10   4          2.21         12.05        13.78 o                         
  -2  10   4        107.55         91.42        21.55 o                         
  -1  10   4         50.62         32.55        19.60 o                         
   0  10   4        717.72        636.34        38.58 o                         
   1  10   4        112.63        105.64        23.00 o                         
   2  10   4        209.61        185.17        21.74 o                         
   3  10   4         64.23         76.57        20.04 o                         
   4  10   4         22.58          2.76        28.78 o                         
   5  10   4        119.65        118.75        35.18 o                         
   6  10   4          4.63          1.01        32.17 o                         
  -3  11   4          2.93        -15.96        23.75 o                         
  -2  11   4         88.20        133.95        27.65 o                         
  -1  11   4         51.32         40.46        20.99 o                         
   0  11   4          1.25          4.15        20.61 o                         
   1  11   4         12.46         33.10        17.78 o                         
   2  11   4          5.17         32.81        27.65 o                         
   3  11   4         24.38         16.46        36.44 o                         
   4  11   4         13.16         38.45        36.69 o                         
  -3  -7   5        218.12        210.76        54.98 o                         
  -2  -7   5        190.34        176.06        29.72 o                         
  -1  -7   5          2.33          8.98        17.03 o                         
   0  -7   5         46.60         26.47        19.36 o                         
   1  -7   5         52.44         43.96        22.68 o                         
   2  -7   5        222.70        199.11        23.71 o                         
  -5  -6   5         61.63         84.77        15.28 o                         
  -4  -6   5         12.03         14.88        13.53 o                         
  -3  -6   5         13.27         17.93        12.29 o                         
  -2  -6   5         32.48         37.81        13.95 o                         
  -1  -6   5        141.20        144.61        35.37 o                         
   0  -6   5          1.54        -21.66        14.44 o                         
   1  -6   5        245.06        212.69        20.54 o                         
   2  -6   5        160.49        170.45        15.74 o                         
   3  -6   5        190.09        225.49        16.48 o                         
   4  -6   5          8.08          0.75        12.46 o                         
   5  -6   5         17.34         -1.25        13.15 o                         
  -6  -5   5          5.89          7.54        13.39 o                         
  -5  -5   5         87.78        106.86        14.81 o                         
  -4  -5   5        170.60        188.65        16.18 o                         
  -3  -5   5         99.50         96.39        18.22 o                         
  -2  -5   5        266.23        266.44        16.36 o                         
  -1  -5   5          0.02          6.86        11.03 o                         
   0  -5   5        583.97        558.00        46.42 o                         
   1  -5   5         87.14        107.60        14.57 o                         
   2  -5   5          3.36         -0.68        10.23 o                         
   3  -5   5        399.82        433.94        19.44 o                         
   4  -5   5         13.05          4.67        17.86 o                         
   5  -5   5          0.06          6.10         9.91 o                         
   6  -5   5          0.12        -11.84        10.03 o                         
  -7  -4   5        148.07        150.86        16.45 o                         
  -6  -4   5         38.51         17.93        13.39 o                         
  -5  -4   5        222.73        211.86        15.86 o                         
  -4  -4   5         90.29        117.15        16.86 o                         
  -3  -4   5         10.41         13.55         7.86 o                         
  -2  -4   5        142.81        139.09        13.60 o                         
  -1  -4   5        188.39        162.25         9.84 o                         
   0  -4   5          0.25         -8.48         8.81 o                         
   1  -4   5       1051.02       1015.37        16.62 o                         
   2  -4   5        250.81        241.64        12.57 o                         
   3  -4   5        302.95        320.04        13.47 o                         
   4  -4   5        155.12        186.13        14.45 o                         
   5  -4   5        153.87        141.39        11.22 o                         
   6  -4   5        172.92        152.07        11.52 o                         
   7  -4   5        145.42        140.35        14.48 o                         
  -8  -3   5         29.65         31.87        16.45 o                         
  -7  -3   5         33.10         12.63        16.28 o                         
  -6  -3   5          0.95          7.43         8.59 o                         
  -5  -3   5          4.82         -0.10        11.80 o                         
  -4  -3   5        483.12        484.21        16.08 o                         
  -3  -3   5        700.65        720.30        17.20 o                         
  -2  -3   5         91.76         95.06         8.94 o                         
  -1  -3   5          4.84         -2.76         4.36 o                         
   0  -3   5         69.66         68.49         6.09 o                         
   1  -3   5          0.03          6.64         5.54 o                         
   2  -3   5        358.16        359.96        10.93 o                         
   3  -3   5         19.65         10.78         7.99 o                         
   4  -3   5         27.62         30.15         8.57 o                         
   5  -3   5          1.91        -16.29        12.44 o                         
   6  -3   5         31.20         31.42         9.38 o                         
   7  -3   5        153.14        145.99        14.60 o                         
   8  -3   5        173.23        182.51        21.73 o                         
  -9  -2   5        151.59        125.44        15.48 o                         
  -8  -2   5          4.08         -4.37        10.29 o                         
  -7  -2   5        171.59        170.42        12.57 o                         
  -6  -2   5          2.25         -0.96         8.95 o                         
  -5  -2   5       1396.10       1348.93        24.71 o                         
  -4  -2   5          1.32          7.41         5.82 o                         
  -3  -2   5        169.40        186.12         9.21 o                         
  -2  -2   5        838.53        838.73        13.97 o                         
  -1  -2   5        238.62        249.36         8.80 o                         
   0  -2   5         89.62         90.16         6.42 o                         
   1  -2   5        354.87        375.87         9.83 o                         
   2  -2   5        686.50        717.75        14.36 o                         
   3  -2   5          2.27         -2.13         7.40 o                         
   4  -2   5        297.83        287.06        17.16 o                         
   5  -2   5         30.72         12.90        14.77 o                         
   6  -2   5         35.67         39.67         8.64 o                         
   7  -2   5        109.68        110.83        12.64 o                         
   8  -2   5        108.89        117.22        13.03 o                         
   9  -2   5        197.99        228.66        19.82 o                         
  -9  -1   5        208.09        169.88        16.41 o                         
  -8  -1   5         96.14         76.14        11.04 o                         
  -7  -1   5          4.52          7.82         7.58 o                         
  -6  -1   5          3.21          8.76         7.00 o                         
  -5  -1   5          1.17         -9.16         6.11 o                         
  -4  -1   5         27.55         17.43         6.11 o                         
  -3  -1   5        205.81        211.96         8.52 o                         
  -2  -1   5        409.12        397.81         9.05 o                         
  -1  -1   5        159.27        142.11         6.54 o                         
   0  -1   5        611.28        621.03        11.48 o                         
   1  -1   5        318.52        330.25         9.14 o                         
   2  -1   5          6.78          5.90         5.58 o                         
   3  -1   5        119.65        124.36         9.91 o                         
   4  -1   5         57.27         60.54         8.50 o                         
   5  -1   5        203.79        204.37        17.16 o                         
   6  -1   5          7.62          1.21         9.63 o                         
   7  -1   5         89.95        108.13        11.61 o                         
   8  -1   5         43.44         38.48        13.28 o                         
   9  -1   5         60.83         53.37        16.00 o                         
  -9   0   5        449.67        442.00        16.38 o                         
  -8   0   5        245.54        239.03        11.34 o                         
  -7   0   5         38.36         30.45         7.51 o                         
  -6   0   5         44.85         50.57         7.40 o                         
  -5   0   5        747.73        732.29        15.58 o                         
  -4   0   5          4.74         -1.25         9.54 o                         
  -3   0   5         31.06         25.47         6.13 o                         
  -2   0   5        401.14        400.71        10.59 o                         
  -1   0   5        208.33        195.36         8.42 o                         
   0   0   5        556.52        614.73        11.21 o                         
   1   0   5          2.50          0.22         4.86 o                         
   2   0   5         81.07         83.75         5.81 o                         
   3   0   5         81.73         92.55         8.92 o                         
   4   0   5        418.43        446.81        13.82 o                         
   5   0   5        367.64        382.57        11.55 o                         
   6   0   5         73.93         57.57         7.36 o                         
   7   0   5         16.03         22.30         8.95 o                         
   8   0   5          1.10         -4.55        13.35 o                         
   9   0   5         96.15         88.92        15.66 o                         
  10   0   5        170.59        154.52        18.56 o                         
  -9   1   5         39.64         22.85         9.98 o                         
  -8   1   5        333.41        327.21        14.09 o                         
  -7   1   5        216.52        199.31        13.26 o                         
  -6   1   5        414.30        408.81        13.32 o                         
  -5   1   5         38.31         24.69         7.11 o                         
  -4   1   5          0.03         -1.84         6.24 o                         
  -3   1   5        324.43        329.77        12.46 o                         
  -2   1   5        245.04        246.04        12.34 o                         
  -1   1   5        455.08        505.63         9.89 o                         
   0   1   5          0.92         -7.43         4.96 o                         
   1   1   5         23.75         27.70         5.26 o                         
   2   1   5         25.08         23.62         5.06 o                         
   3   1   5        197.59        197.41        11.32 o                         
   4   1   5        114.33        139.49         8.84 o                         
   5   1   5        251.30        253.31        11.68 o                         
   6   1   5        244.20        258.87        14.72 o                         
   7   1   5         28.64         54.82        12.39 o                         
   8   1   5          1.20        -12.68        12.42 o                         
   9   1   5        199.68        231.49        21.98 o                         
  10   1   5        187.30        182.08        19.32 o                         
 -10   2   5        108.41        126.58        12.69 o                         
  -9   2   5        130.52        141.00        12.23 o                         
  -8   2   5         13.96         19.92        10.51 o                         
  -7   2   5         32.12         22.40         8.65 o                         
  -6   2   5          1.00         10.37         7.42 o                         
  -5   2   5        394.14        385.37        12.37 o                         
  -4   2   5        108.11        104.67         6.54 o                         
  -3   2   5        404.35        421.08        11.45 o                         
  -2   2   5        265.20        235.98         8.11 o                         
  -1   2   5         25.14         20.12         4.98 o                         
   0   2   5        480.29        502.74        11.08 o                         
   1   2   5       1313.54       1317.60        16.05 o                         
   2   2   5       1916.64       1961.58        22.36 o                         
   3   2   5       1020.44       1104.85        17.95 o                         
   4   2   5        115.44        115.92         5.88 o                         
   5   2   5         22.84         37.47         5.44 o                         
   6   2   5         87.33         76.43         5.95 o                         
   7   2   5        168.33        166.62        14.01 o                         
   8   2   5          6.97         19.07        13.08 o                         
   9   2   5        134.27        130.22        16.45 o                         
  10   2   5          3.28          1.89        11.95 o                         
  -9   3   5         62.12         80.04        12.58 o                         
  -8   3   5        202.60        215.23        14.02 o                         
  -7   3   5        279.86        293.14        16.38 o                         
  -6   3   5          4.28         15.63         8.57 o                         
  -5   3   5        373.51        352.70        13.74 o                         
  -4   3   5        727.45        683.28        16.25 o                         
  -3   3   5         55.93         51.72         7.42 o                         
  -2   3   5          9.53         11.57         7.54 o                         
  -1   3   5       1753.48       1780.88        22.91 o                         
   0   3   5        627.27        632.22        10.88 o                         
   1   3   5        103.20        107.45         5.32 o                         
   2   3   5        239.93        260.84        10.74 o                         
   3   3   5        905.18        906.78        28.79 o                         
   4   3   5         30.94         20.64         5.36 o                         
   5   3   5        170.80        163.86         4.54 o                         
   6   3   5          3.43         -5.39         6.17 o                         
   7   3   5        217.91        239.74        15.74 o                         
   8   3   5          3.43          3.93        11.93 o                         
   9   3   5          7.15         22.87        12.81 o                         
  10   3   5          0.28         -4.68        13.78 o                         
  -9   4   5         65.50        101.89        13.71 o                         
  -8   4   5        255.31        224.02        23.43 o                         
  -7   4   5        359.67        399.30        32.47 o                         
  -6   4   5         50.46         73.67        16.85 o                         
  -5   4   5        123.58        112.89        10.08 o                         
  -4   4   5         21.34         22.55         7.84 o                         
  -3   4   5       1264.16       1232.23        34.28 o                         
  -2   4   5         85.68         79.05         8.33 o                         
  -1   4   5         50.33         64.24         7.66 o                         
   0   4   5          8.47          6.46         5.66 o                         
   1   4   5        132.60        152.32         8.41 o                         
   2   4   5        344.22        334.37        10.38 o                         
   3   4   5        318.72        337.23         8.45 o                         
   4   4   5         73.32         72.98         5.27 o                         
   5   4   5        365.35        360.22        22.73 o                         
   6   4   5        199.16        209.25        13.22 o                         
   7   4   5        147.32        161.19        15.69 o                         
   8   4   5         10.00         11.79        11.28 o                         
   9   4   5          3.90         -2.45        11.89 o                         
  10   4   5         12.51          0.67        13.62 o                         
  -9   5   5        124.77        153.51        22.82 o                         
  -8   5   5          6.21         13.52        10.80 o                         
  -7   5   5         66.17         64.32        11.53 o                         
  -6   5   5          1.62         -2.32         9.23 o                         
  -5   5   5         56.73         66.81         9.30 o                         
  -4   5   5        743.70        704.90        17.20 o                         
  -3   5   5        319.03        308.84        12.49 o                         
  -2   5   5        521.28        554.09        18.55 o                         
  -1   5   5         61.97         59.65         6.69 o                         
   0   5   5        120.86        113.73         9.63 o                         
   1   5   5         43.20         48.15         6.81 o                         
   2   5   5        325.23        326.30         9.41 o                         
   3   5   5        599.15        615.10        13.09 o                         
   4   5   5         69.74         78.02         7.00 o                         
   5   5   5        180.28        166.13        12.88 o                         
   6   5   5        161.35        142.83        12.31 o                         
   7   5   5       1167.78       1103.21        32.54 o                         
   8   5   5         16.23         21.23        14.19 o                         
   9   5   5          2.38         10.18        16.78 o                         
  10   5   5          3.73        -14.01        18.22 o                         
  -8   6   5         17.71          1.73        11.25 o                         
  -7   6   5         31.58         40.46        13.31 o                         
  -6   6   5         20.56         -8.98        14.98 o                         
  -5   6   5         51.34         55.21        13.58 o                         
  -4   6   5        186.83        189.05        11.18 o                         
  -3   6   5        486.43        469.41        14.49 o                         
  -2   6   5        180.71        206.06         9.94 o                         
  -1   6   5         21.42         22.53         6.59 o                         
   0   6   5          0.29         -4.66         5.61 o                         
   1   6   5        187.35        190.17         8.79 o                         
   2   6   5        681.03        674.53        11.68 o                         
   3   6   5          5.43          9.64         4.00 o                         
   4   6   5        104.11        121.86         6.96 o                         
   5   6   5          8.92          1.68         7.41 o                         
   6   6   5        215.84        215.54        12.68 o                         
   7   6   5        186.13        203.87        32.86 o                         
   8   6   5         76.72         73.66        17.53 o                         
   9   6   5         41.82         50.66        17.76 o                         
  -8   7   5          1.28         -6.30        12.82 o                         
  -7   7   5         23.11         34.36        10.97 o                         
  -6   7   5         24.23         11.50         9.82 o                         
  -5   7   5         81.69         85.51        10.72 o                         
  -4   7   5         75.97         72.42         9.48 o                         
  -3   7   5        484.27        490.48        15.60 o                         
  -2   7   5         44.61         41.46         7.92 o                         
  -1   7   5         28.11         27.20         6.98 o                         
   0   7   5         20.98         26.38         6.99 o                         
   1   7   5         49.10         55.10         6.69 o                         
   2   7   5        486.23        516.28        14.57 o                         
   3   7   5        540.54        520.28        16.50 o                         
   4   7   5        126.98        139.15         9.06 o                         
   5   7   5         21.93         15.94        11.93 o                         
   6   7   5        236.57        216.92        17.91 o                         
   7   7   5       1406.57       1324.43        54.91 o                         
   8   7   5          2.57          5.67        14.92 o                         
   9   7   5        182.74        183.26        24.13 o                         
  -7   8   5          8.79         11.91        12.68 o                         
  -6   8   5         44.39         30.15        13.13 o                         
  -5   8   5         14.00         24.64         9.96 o                         
  -4   8   5        347.96        332.76        14.74 o                         
  -3   8   5        105.98         99.42        13.43 o                         
  -2   8   5        309.32        319.41        13.00 o                         
  -1   8   5         27.99         27.01         7.95 o                         
   0   8   5         80.91         77.08         7.56 o                         
   1   8   5         15.19         20.47         7.02 o                         
   2   8   5          3.28          0.02         8.05 o                         
   3   8   5          1.25          6.91         7.86 o                         
   4   8   5        186.68        191.45        16.10 o                         
   5   8   5         19.63          3.54        14.20 o                         
   6   8   5        408.87        389.02        22.93 o                         
   7   8   5        390.31        357.38        47.50 o                         
   8   8   5          0.44         28.15        31.41 o                         
  -6   9   5          0.00         11.55        12.70 o                         
  -5   9   5         15.62         12.99        11.60 o                         
  -4   9   5         80.85        102.13        10.93 o                         
  -3   9   5        397.94        400.26        17.86 o                         
  -2   9   5         55.05         57.70         9.30 o                         
  -1   9   5        482.45        458.02        22.56 o                         
   0   9   5        138.39        156.33        13.13 o                         
   1   9   5        132.27        138.53        12.87 o                         
   2   9   5          6.89         11.26        10.06 o                         
   3   9   5        115.99        131.54        36.69 o                         
   4   9   5          6.32        -16.21        28.78 o                         
   5   9   5        103.96        103.42        32.29 o                         
   6   9   5          2.01         39.33        30.54 o                         
   7   9   5        105.63         96.38        38.58 o                         
  -5  10   5         13.36          0.80        15.51 o                         
  -4  10   5          1.35          2.55        15.83 o                         
  -3  10   5          6.20        -11.12        23.69 o                         
  -2  10   5         14.06         27.54        14.53 o                         
  -1  10   5        128.93        116.30        14.53 o                         
   0  10   5          3.45         12.37        10.44 o                         
   1  10   5          4.06         25.91        14.90 o                         
   2  10   5         84.13        118.32        36.69 o                         
   3  10   5         16.23         43.10        34.05 o                         
   4  10   5          2.27        -11.56        28.90 o                         
   5  10   5          0.06         15.46        34.81 o                         
   6  10   5        182.01        192.26        40.71 o                         
  -3  11   5          2.20         -4.69        15.36 o                         
  -2  11   5         19.20          9.93        23.37 o                         
  -1  11   5         17.95         23.62        21.11 o                         
   0  11   5        110.07        107.69        19.30 o                         
   1  11   5        154.50        199.68        22.08 o                         
   2  11   5         24.91         61.29        24.82 o                         
   3  11   5          1.87         -4.40        31.41 o                         
   4  11   5         12.51         -3.39        32.67 o                         
  -3  -6   6        108.28        130.06        21.14 o                         
  -2  -6   6         10.48         25.39        18.53 o                         
  -1  -6   6         31.99         37.32        18.22 o                         
   0  -6   6         32.26         97.51        31.54 o                         
   1  -6   6          0.43         15.92        17.93 o                         
   2  -6   6          2.96         -2.08        16.48 o                         
   3  -6   6          5.68          1.27        21.12 o                         
  -5  -5   6         57.82         54.63        15.63 o                         
  -4  -5   6         33.64         35.91        20.25 o                         
  -3  -5   6        175.08        177.69        16.30 o                         
  -2  -5   6        303.16        297.52        18.03 o                         
  -1  -5   6          3.17         -9.04        16.96 o                         
   0  -5   6         21.16          6.94        15.24 o                         
   1  -5   6          6.97         21.29        13.54 o                         
   2  -5   6        245.30        246.94        16.18 o                         
   3  -5   6         41.15         32.48        12.86 o                         
   4  -5   6         19.59         17.50        13.11 o                         
   5  -5   6          7.37          9.36        13.99 o                         
  -6  -4   6         22.59         41.03        14.41 o                         
  -5  -4   6         77.12         64.35        14.61 o                         
  -4  -4   6         22.43         33.08        12.86 o                         
  -3  -4   6          1.52          8.63        11.86 o                         
  -2  -4   6         15.98         20.95         9.63 o                         
  -1  -4   6        351.08        358.72        18.01 o                         
   0  -4   6         83.78         88.94         9.91 o                         
   1  -4   6        165.43        147.41        13.12 o                         
   2  -4   6          1.00         15.95        13.18 o                         
   3  -4   6         51.99         35.26        10.86 o                         
   4  -4   6        237.91        258.01        13.67 o                         
   5  -4   6        117.44        108.74        10.96 o                         
   6  -4   6         16.54         12.98        10.13 o                         
  -7  -3   6          9.55         11.49        14.47 o                         
  -6  -3   6         52.42         70.35        17.69 o                         
  -5  -3   6          0.08         -8.57         9.20 o                         
  -4  -3   6         48.77         62.12        10.13 o                         
  -3  -3   6         24.68          7.16         8.61 o                         
  -2  -3   6        518.57        534.09        16.18 o                         
  -1  -3   6          1.93          4.84         8.12 o                         
   0  -3   6        196.79        198.00         9.12 o                         
   1  -3   6          4.92          7.78         6.41 o                         
   2  -3   6         36.39         20.56         8.90 o                         
   3  -3   6        508.27        467.88        28.56 o                         
   4  -3   6        155.21        141.47        10.58 o                         
   5  -3   6        370.22        386.24        15.48 o                         
   6  -3   6         25.53         32.14         9.96 o                         
   7  -3   6        101.46         77.98        12.99 o                         
  -8  -2   6         54.51         39.48        11.71 o                         
  -7  -2   6          0.80         -2.69        10.49 o                         
  -6  -2   6         54.31         66.21        10.81 o                         
  -5  -2   6        217.87        209.92        12.82 o                         
  -4  -2   6         45.91         43.16         9.42 o                         
  -3  -2   6        140.55        146.51         8.21 o                         
  -2  -2   6        118.25        118.65         7.69 o                         
  -1  -2   6        257.54        280.59        10.16 o                         
   0  -2   6        170.72        190.20        12.47 o                         
   1  -2   6        399.13        401.52        11.21 o                         
   2  -2   6        239.94        236.73        10.10 o                         
   3  -2   6          0.07         -2.73        10.26 o                         
   4  -2   6        221.02        239.58        22.02 o                         
   5  -2   6         89.28         83.04        19.77 o                         
   6  -2   6        250.83        231.85        14.98 o                         
   7  -2   6        192.81        207.67        14.46 o                         
   8  -2   6         64.32         79.37        21.29 o                         
  -8  -1   6          1.22         -6.07        10.46 o                         
  -7  -1   6         41.07         44.39        10.82 o                         
  -6  -1   6         70.57         68.96         8.51 o                         
  -5  -1   6        449.86        475.44        13.63 o                         
  -4  -1   6         74.66         73.05         7.95 o                         
  -3  -1   6          9.92          1.91         6.34 o                         
  -2  -1   6         20.18         20.29         6.47 o                         
  -1  -1   6        310.16        315.86        13.57 o                         
   0  -1   6        373.77        365.36        10.32 o                         
   1  -1   6         57.55         59.95         6.49 o                         
   2  -1   6        220.84        219.66         8.63 o                         
   3  -1   6        124.64        119.51         8.30 o                         
   4  -1   6         69.59         67.78        10.97 o                         
   5  -1   6         51.02         53.92         8.72 o                         
   6  -1   6        257.23        266.11        11.93 o                         
   7  -1   6         17.17         25.76        15.54 o                         
   8  -1   6         23.10         22.56        14.61 o                         
   9  -1   6        128.21        139.43        33.43 o                         
  -9   0   6         67.36         68.88        14.96 o                         
  -8   0   6        236.98        225.59        18.86 o                         
  -7   0   6        191.90        190.13        11.22 o                         
  -6   0   6          4.30          0.71         7.72 o                         
  -5   0   6        234.53        260.03        22.25 o                         
  -4   0   6        353.92        349.90        12.29 o                         
  -3   0   6         50.48         52.74         7.14 o                         
  -2   0   6        248.93        235.21        12.94 o                         
  -1   0   6        141.15        152.09         7.04 o                         
   0   0   6        183.09        194.45         7.76 o                         
   1   0   6         55.44         51.14         6.26 o                         
   2   0   6        206.83        205.06         8.05 o                         
   3   0   6         12.19         14.43         6.82 o                         
   4   0   6        183.98        197.28        16.45 o                         
   5   0   6        130.95        136.39         9.09 o                         
   6   0   6         95.05        103.80        11.67 o                         
   7   0   6          6.59         12.82        13.47 o                         
   8   0   6         62.01         47.23        14.88 o                         
   9   0   6         65.89         42.99        15.84 o                         
  -9   1   6         48.16         64.88        13.25 o                         
  -8   1   6         12.16         14.05         8.72 o                         
  -7   1   6         21.57         35.79         9.09 o                         
  -6   1   6          9.34          7.39         8.15 o                         
  -5   1   6         58.79         40.19         9.02 o                         
  -4   1   6          1.36         -8.28         6.45 o                         
  -3   1   6         75.44         91.23         7.60 o                         
  -2   1   6          0.09         -2.72         5.10 o                         
  -1   1   6        550.44        543.81        12.01 o                         
   0   1   6        197.04        196.21         8.27 o                         
   1   1   6        384.25        374.83         9.71 o                         
   2   1   6        134.67        124.59         6.71 o                         
   3   1   6         26.19         35.99         7.84 o                         
   4   1   6         71.56         80.02         9.04 o                         
   5   1   6          4.27         -0.34         8.53 o                         
   6   1   6        598.59        555.70        20.33 o                         
   7   1   6          0.04         24.99        17.48 o                         
   8   1   6         23.32         19.80        13.17 o                         
   9   1   6        223.77        215.86        19.07 o                         
  -9   2   6         34.77         28.12        10.59 o                         
  -8   2   6         67.77         76.32        10.63 o                         
  -7   2   6        292.18        291.78        13.05 o                         
  -6   2   6         15.52         13.47         8.06 o                         
  -5   2   6       1148.45       1141.57        20.29 o                         
  -4   2   6        443.34        429.27        10.44 o                         
  -3   2   6         40.55         46.80         6.89 o                         
  -2   2   6        618.17        649.60        12.20 o                         
  -1   2   6        639.17        623.14        11.55 o                         
   0   2   6        269.95        294.57         9.74 o                         
   1   2   6          4.36          5.17         5.14 o                         
   2   2   6       1040.99       1030.40        20.61 o                         
   3   2   6         81.10         91.67         6.94 o                         
   4   2   6         99.57        103.88         9.11 o                         
   5   2   6          5.71         14.12         7.66 o                         
   6   2   6          9.65         10.19         8.01 o                         
   7   2   6         31.18         55.44        13.25 o                         
   8   2   6         47.90         54.70        13.76 o                         
   9   2   6        233.92        260.45        28.90 o                         
  -9   3   6          0.02          5.42        10.37 o                         
  -8   3   6          0.25         -4.11         9.68 o                         
  -7   3   6          0.66         -1.26         8.96 o                         
  -6   3   6          0.50         -3.60         8.17 o                         
  -5   3   6         29.31         34.78         8.17 o                         
  -4   3   6        292.63        302.26        10.21 o                         
  -3   3   6         42.03         46.73         6.31 o                         
  -2   3   6          0.13         -7.53         5.05 o                         
  -1   3   6        309.14        291.28         8.96 o                         
   0   3   6        933.63        904.47        16.11 o                         
   1   3   6       1200.22       1162.96        16.92 o                         
   2   3   6        968.70        930.61        14.77 o                         
   3   3   6        317.27        336.74        15.84 o                         
   4   3   6        274.37        255.71        13.89 o                         
   5   3   6        124.71        118.13        12.25 o                         
   6   3   6         87.25         74.64        11.06 o                         
   7   3   6         12.92         17.20        11.83 o                         
   8   3   6          4.38         14.66        20.86 o                         
   9   3   6         49.93         61.48        19.85 o                         
  -9   4   6         61.97         77.59        13.71 o                         
  -8   4   6        178.64        189.47        14.42 o                         
  -7   4   6         45.82         30.97        10.95 o                         
  -6   4   6        180.13        179.45        12.14 o                         
  -5   4   6        906.25        933.15        27.84 o                         
  -4   4   6        499.83        465.95        15.05 o                         
  -3   4   6        126.34        118.46         8.42 o                         
  -2   4   6        224.45        225.29        12.66 o                         
  -1   4   6        144.82        130.59         7.84 o                         
   0   4   6        388.19        374.75         9.36 o                         
   1   4   6        391.98        375.93         8.79 o                         
   2   4   6         35.20         33.79         6.24 o                         
   3   4   6        734.39        745.94        20.04 o                         
   4   4   6        447.83        405.99        16.91 o                         
   5   4   6        581.26        533.92        18.74 o                         
   6   4   6        461.38        448.30        19.96 o                         
   7   4   6         17.46         31.35        11.71 o                         
   8   4   6         35.06         46.30        13.21 o                         
   9   4   6         40.38         56.08        14.05 o                         
  -8   5   6         52.79         63.95        12.53 o                         
  -7   5   6        142.00        141.45        13.11 o                         
  -6   5   6        729.11        728.21        21.01 o                         
  -5   5   6        147.87        143.49        17.21 o                         
  -4   5   6         14.03         12.37         9.65 o                         
  -3   5   6        812.51        786.74        19.75 o                         
  -2   5   6         26.90         29.58         7.01 o                         
  -1   5   6        296.85        320.55        11.64 o                         
   0   5   6        264.52        260.48        12.52 o                         
   1   5   6        103.67        106.45         7.55 o                         
   2   5   6        139.26        120.70         7.97 o                         
   3   5   6          8.77          5.42         5.96 o                         
   4   5   6        392.00        363.12        19.76 o                         
   5   5   6         50.96         50.48        10.42 o                         
   6   5   6         93.25         68.17        11.11 o                         
   7   5   6         46.52         42.51        14.05 o                         
   8   5   6         27.16         18.82        11.91 o                         
   9   5   6        109.04        137.47        15.83 o                         
  -8   6   6         65.02         85.27        13.70 o                         
  -7   6   6          6.85         13.10        11.21 o                         
  -6   6   6        197.58        179.10        13.55 o                         
  -5   6   6         82.14         98.09        12.70 o                         
  -4   6   6         20.15         14.71        20.46 o                         
  -3   6   6          0.03         -1.16        12.14 o                         
  -2   6   6         14.93          8.34         7.15 o                         
  -1   6   6         85.23        105.86         8.26 o                         
   0   6   6          6.16          6.06         6.51 o                         
   1   6   6        125.32        119.98         8.96 o                         
   2   6   6         30.72         26.08         6.96 o                         
   3   6   6       1391.81       1344.35        22.68 o                         
   4   6   6         24.27         29.16         6.15 o                         
   5   6   6        279.32        260.33        16.04 o                         
   6   6   6        106.58        100.64        11.53 o                         
   7   6   6         58.79         63.85        11.67 o                         
   8   6   6         27.76         31.02        17.25 o                         
   9   6   6          0.68          4.18        17.41 o                         
  -8   7   6         33.64         13.69        12.59 o                         
  -7   7   6        236.04        230.95        20.65 o                         
  -6   7   6        185.92        181.50        16.99 o                         
  -5   7   6        553.96        568.78        19.04 o                         
  -4   7   6         81.43         91.26        10.64 o                         
  -3   7   6         98.17         87.52         9.90 o                         
  -2   7   6         62.59         52.57         8.59 o                         
  -1   7   6        392.62        386.40        13.09 o                         
   0   7   6        210.48        198.82         9.61 o                         
   1   7   6          0.00          5.20         6.78 o                         
   2   7   6          0.41         -5.84         6.42 o                         
   3   7   6        532.08        526.30        13.59 o                         
   4   7   6        430.77        421.67        22.31 o                         
   5   7   6         29.07         28.09         8.90 o                         
   6   7   6          2.96          7.73        15.96 o                         
   7   7   6        159.60        167.18        19.61 o                         
   8   7   6        172.04        169.32        20.88 o                         
  -7   8   6         18.64         21.16        12.37 o                         
  -6   8   6        205.37        184.17        14.69 o                         
  -5   8   6        112.81        114.00        12.39 o                         
  -4   8   6        407.19        407.73        16.51 o                         
  -3   8   6          4.15         11.06         9.21 o                         
  -2   8   6         13.19         13.20         8.13 o                         
  -1   8   6          6.11         16.38         7.52 o                         
   0   8   6         27.82         34.85         8.02 o                         
   1   8   6         12.13         28.00         7.24 o                         
   2   8   6         32.81         42.52         7.83 o                         
   3   8   6        234.56        217.89        12.96 o                         
   4   8   6         74.40         80.70        14.61 o                         
   5   8   6        414.03        372.27        23.54 o                         
   6   8   6          1.92         -7.38        13.57 o                         
   7   8   6          1.41         14.80        14.93 o                         
   8   8   6          8.45         35.81        33.30 o                         
  -6   9   6         58.47         63.64        14.49 o                         
  -5   9   6         40.06         18.94        13.88 o                         
  -4   9   6         26.65         29.16        12.44 o                         
  -3   9   6        168.32        158.53        12.12 o                         
  -2   9   6        162.54        183.24        11.56 o                         
  -1   9   6         37.26         37.72         8.83 o                         
   0   9   6         12.21         18.13        10.82 o                         
   1   9   6         80.24         78.79        11.51 o                         
   2   9   6         88.08         93.96        14.68 o                         
   3   9   6        143.40        143.27        11.92 o                         
   4   9   6         86.46         62.64        15.06 o                         
   5   9   6        187.27        171.02        40.09 o                         
   6   9   6         11.34         49.01        34.81 o                         
   7   9   6          0.38        -14.20        30.66 o                         
  -5  10   6         40.98         48.45        13.39 o                         
  -4  10   6         66.28         59.20        16.93 o                         
  -3  10   6         22.01         34.70        19.35 o                         
  -2  10   6        306.31        313.68        21.32 o                         
  -1  10   6         70.65         88.93        17.97 o                         
   0  10   6         91.27         80.95        12.42 o                         
   1  10   6          1.46          6.95        10.47 o                         
   2  10   6         48.59         63.21        15.46 o                         
   3  10   6         25.14         45.11        32.17 o                         
   4  10   6         17.17         22.12        31.92 o                         
   5  10   6         39.70         23.25        32.42 o                         
   6  10   6         27.64         40.59        37.82 o                         
  -3  11   6          7.09         -8.15        19.23 o                         
  -2  11   6         71.48        111.62        17.55 o                         
  -1  11   6         15.74         14.77        12.53 o                         
   0  11   6         55.36         83.48        22.49 o                         
   1  11   6         77.62         82.28        17.88 o                         
   2  11   6          6.64         34.93        37.20 o                         
   3  11   6          0.80         42.22        34.18 o                         
   4  11   6          0.43         31.67        35.44 o                         
  -3  -5   7         28.14         32.65        14.99 o                         
  -2  -5   7        213.82        248.98        25.17 o                         
  -1  -5   7         69.55         41.97        18.99 o                         
   0  -5   7          3.16         24.39        28.21 o                         
   1  -5   7         49.90         62.70        26.51 o                         
   2  -5   7        103.63        110.69        22.05 o                         
   3  -5   7        125.93        116.95        15.77 o                         
  -5  -4   7          4.61          1.13        14.43 o                         
  -4  -4   7         20.30         16.18        20.61 o                         
  -3  -4   7        269.83        305.23        25.23 o                         
  -2  -4   7         10.52         13.64        12.18 o                         
  -1  -4   7         21.67         26.85        10.18 o                         
   0  -4   7        114.56        108.47        13.52 o                         
   1  -4   7         19.03          4.00        11.28 o                         
   2  -4   7         67.38         90.17        16.30 o                         
   3  -4   7         29.20         24.41        12.71 o                         
   4  -4   7         33.41         17.56        12.84 o                         
   5  -4   7         18.13         33.76        14.12 o                         
  -6  -3   7         34.65         41.33        14.82 o                         
  -5  -3   7          7.92         -0.17        14.19 o                         
  -4  -3   7          7.69         12.36        10.25 o                         
  -3  -3   7          8.37         -5.03        12.21 o                         
  -2  -3   7        249.40        251.04        17.84 o                         
  -1  -3   7          0.57         12.55         9.28 o                         
   0  -3   7          1.39         13.89         8.74 o                         
   1  -3   7         16.03         16.56        11.90 o                         
   2  -3   7        423.75        396.72        21.50 o                         
   3  -3   7        419.80        414.65        21.40 o                         
   4  -3   7        231.07        238.24        12.86 o                         
   5  -3   7          6.74          5.78        10.14 o                         
   6  -3   7        162.48        175.36        13.05 o                         
  -7  -2   7         38.51         35.35        11.67 o                         
  -6  -2   7         40.00          7.72        11.22 o                         
  -5  -2   7         81.92         74.30        13.45 o                         
  -4  -2   7        377.86        353.71        16.05 o                         
  -3  -2   7         19.06         10.20        10.61 o                         
  -2  -2   7          3.67         15.58         7.22 o                         
  -1  -2   7         13.87          9.56         7.02 o                         
   0  -2   7          0.52         -6.30         7.13 o                         
   1  -2   7          4.39         -7.38         6.64 o                         
   2  -2   7        131.42        118.44         9.74 o                         
   3  -2   7          4.73         -4.51         9.39 o                         
   4  -2   7          0.42        -11.91         9.94 o                         
   5  -2   7        111.25        124.03        11.10 o                         
   6  -2   7          5.73         12.19        10.43 o                         
   7  -2   7        106.24         93.54        13.79 o                         
  -7  -1   7          1.02          1.55        11.47 o                         
  -6  -1   7          5.11         -2.95        15.24 o                         
  -5  -1   7         95.15        109.28        12.48 o                         
  -4  -1   7        590.11        569.36        15.06 o                         
  -3  -1   7        585.94        530.86        14.38 o                         
  -2  -1   7          0.31          7.56         7.10 o                         
  -1  -1   7          1.56         -3.45        10.31 o                         
   0  -1   7        104.84        122.85        11.83 o                         
   1  -1   7        297.46        320.57        10.76 o                         
   2  -1   7        805.17        771.26        24.72 o                         
   3  -1   7          9.73         -4.35         7.39 o                         
   4  -1   7          4.53          0.27        21.38 o                         
   5  -1   7          0.46         -9.59         8.64 o                         
   6  -1   7        167.77        163.99        11.39 o                         
   7  -1   7         17.73         -1.97        14.73 o                         
   8  -1   7         38.28         25.08        15.15 o                         
  -8   0   7         95.84        100.57        14.53 o                         
  -7   0   7         87.30         90.41        10.77 o                         
  -6   0   7          0.11         -3.23         8.49 o                         
  -5   0   7        121.47        126.38         9.98 o                         
  -4   0   7        192.83        195.31        10.47 o                         
  -3   0   7        460.63        437.59        13.42 o                         
  -2   0   7        454.10        446.97        16.51 o                         
  -1   0   7          0.48          8.45         6.96 o                         
   0   0   7          1.42          2.75         6.17 o                         
   1   0   7         44.56         51.05         7.01 o                         
   2   0   7       1485.96       1434.22        23.25 o                         
   3   0   7         24.15         24.75         7.84 o                         
   4   0   7        390.65        352.78        15.44 o                         
   5   0   7         73.79        105.95        20.35 o                         
   6   0   7          5.03         19.05         8.81 o                         
   7   0   7        194.62        188.47        17.53 o                         
   8   0   7         11.74          4.72        14.68 o                         
  -8   1   7        158.22        169.38        13.52 o                         
  -7   1   7          7.01         -0.48        14.13 o                         
  -6   1   7          2.26          1.83         8.30 o                         
  -5   1   7         34.10         36.50         8.87 o                         
  -4   1   7        364.38        363.06        13.06 o                         
  -3   1   7         15.30          9.31         7.17 o                         
  -2   1   7          2.22         -0.23         5.53 o                         
  -1   1   7         74.69         68.07         6.79 o                         
   0   1   7          4.92         11.33         5.82 o                         
   1   1   7          4.74          3.15         5.65 o                         
   2   1   7        119.36        127.76         7.46 o                         
   3   1   7         86.95         71.31         8.54 o                         
   4   1   7         34.09         43.52         9.42 o                         
   5   1   7          5.50         16.35         9.46 o                         
   6   1   7         26.52         45.68         8.35 o                         
   7   1   7          6.63         -7.40        13.50 o                         
   8   1   7          0.71          4.58        14.64 o                         
   9   1   7         18.06          6.09        16.22 o                         
  -8   2   7         23.66         10.77        10.78 o                         
  -7   2   7        191.19        201.01        12.87 o                         
  -6   2   7         15.81         31.51         9.20 o                         
  -5   2   7          7.25        -14.80         9.86 o                         
  -4   2   7          0.22         -5.47         7.36 o                         
  -3   2   7        341.14        335.20        11.93 o                         
  -2   2   7        169.37        160.70         7.85 o                         
  -1   2   7        270.53        249.99         9.91 o                         
   0   2   7         35.40         46.56         6.64 o                         
   1   2   7        164.39        168.69         8.14 o                         
   2   2   7        265.09        266.02         9.84 o                         
   3   2   7         24.90         35.21         7.48 o                         
   4   2   7        151.48        153.97        10.87 o                         
   5   2   7         89.02         91.20        11.95 o                         
   6   2   7        150.28        142.10        11.96 o                         
   7   2   7         84.75         72.51        14.07 o                         
   8   2   7         45.66         51.93        15.08 o                         
   9   2   7        179.85        174.48        19.31 o                         
  -8   3   7         45.95         67.62        13.46 o                         
  -7   3   7          2.30         -0.70         9.61 o                         
  -6   3   7         27.27         11.13         9.33 o                         
  -5   3   7          2.42         -7.30         8.49 o                         
  -4   3   7        531.93        508.55        18.16 o                         
  -3   3   7        131.47        142.07         8.58 o                         
  -2   3   7         60.29         69.61         6.59 o                         
  -1   3   7          0.65          0.81         5.54 o                         
   0   3   7       1349.82       1314.54        20.68 o                         
   1   3   7         88.90         94.71         6.87 o                         
   2   3   7        709.92        676.79        13.59 o                         
   3   3   7        389.81        398.91        17.89 o                         
   4   3   7          3.70        -11.71         9.58 o                         
   5   3   7         18.37         27.07         8.85 o                         
   6   3   7         94.63         85.11        10.54 o                         
   7   3   7        165.79        191.50        26.09 o                         
   8   3   7          4.39          4.52        13.45 o                         
   9   3   7          0.59          0.89        14.33 o                         
  -8   4   7         19.47         11.19        11.08 o                         
  -7   4   7        671.78        674.69        19.23 o                         
  -6   4   7         18.52         14.78         9.22 o                         
  -5   4   7        283.31        259.08        11.88 o                         
  -4   4   7         89.23        100.72         8.30 o                         
  -3   4   7        161.75        152.15         8.82 o                         
  -2   4   7         22.79         21.04         6.76 o                         
  -1   4   7         16.11          9.48         5.84 o                         
   0   4   7        264.09        253.18        11.62 o                         
   1   4   7        710.65        683.58        12.37 o                         
   2   4   7         25.23         30.27         6.06 o                         
   3   4   7        751.08        713.65        22.28 o                         
   4   4   7        175.03        162.42        13.82 o                         
   5   4   7          0.89         -2.41         9.95 o                         
   6   4   7        431.26        401.85        20.33 o                         
   7   4   7          3.79          2.04        12.73 o                         
   8   4   7         82.20         84.11        14.97 o                         
   9   4   7         63.02         63.22        15.91 o                         
  -8   5   7         24.26          4.36        14.73 o                         
  -7   5   7        152.56        159.56        14.85 o                         
  -6   5   7         32.81         40.37        11.00 o                         
  -5   5   7        193.07        167.18        15.36 o                         
  -4   5   7          3.49         -8.35         9.19 o                         
  -3   5   7          0.57         -5.53         7.84 o                         
  -2   5   7        120.29        114.86         9.20 o                         
  -1   5   7        123.60        128.84         8.31 o                         
   0   5   7          5.95          7.52         5.78 o                         
   1   5   7         19.95         23.93         5.18 o                         
   2   5   7        132.85        139.29         8.65 o                         
   3   5   7        585.11        581.53        52.51 o                         
   4   5   7        266.47        274.68        25.33 o                         
   5   5   7        205.65        224.98        30.52 o                         
   6   5   7          0.13         -4.68        10.58 o                         
   7   5   7        191.07        191.92        15.80 o                         
   8   5   7          6.38         -6.66        12.36 o                         
   9   5   7         33.89          2.77        17.59 o                         
  -8   6   7          4.19         -0.74        13.15 o                         
  -7   6   7         41.55         46.26        12.50 o                         
  -6   6   7          9.23          2.84        10.64 o                         
  -5   6   7        340.21        325.03        15.27 o                         
  -4   6   7          3.08          2.24        10.90 o                         
  -3   6   7         36.88         34.34        12.19 o                         
  -2   6   7         15.98         14.90         7.71 o                         
  -1   6   7         31.00         35.79         8.12 o                         
   0   6   7        437.42        389.64        14.83 o                         
   1   6   7         47.32         63.32         5.93 o                         
   2   6   7          4.13         19.56         7.46 o                         
   3   6   7          8.36          3.60         7.05 o                         
   4   6   7        459.97        439.88        18.59 o                         
   5   6   7        117.99        104.22        12.15 o                         
   6   6   7          0.00        -15.36        10.24 o                         
   7   6   7         10.57         -3.25        11.26 o                         
   8   6   7        174.27        174.88        17.35 o                         
  -7   7   7         82.73         64.64        16.10 o                         
  -6   7   7         35.80         54.06        11.46 o                         
  -5   7   7        360.23        388.80        17.77 o                         
  -4   7   7         20.35         22.86        10.41 o                         
  -3   7   7          6.22         12.66         8.60 o                         
  -2   7   7          1.19         -6.31         7.46 o                         
  -1   7   7         41.55         30.21         8.05 o                         
   0   7   7         58.86         72.36         9.07 o                         
   1   7   7        439.13        439.22        14.70 o                         
   2   7   7          5.24         13.22         7.56 o                         
   3   7   7        202.84        201.67        11.21 o                         
   4   7   7          2.89          1.52         9.23 o                         
   5   7   7        346.82        315.04        22.45 o                         
   6   7   7          0.15          0.70         9.89 o                         
   7   7   7         13.64         26.83        17.24 o                         
   8   7   7          2.59         -3.66        17.14 o                         
  -6   8   7        121.88        131.86        15.27 o                         
  -5   8   7         88.47        101.67        21.66 o                         
  -4   8   7          4.64          5.82        10.46 o                         
  -3   8   7         15.60         18.31         9.67 o                         
  -2   8   7          0.33          1.06         8.59 o                         
  -1   8   7         11.95         13.75         8.00 o                         
   0   8   7        228.79        224.70        13.17 o                         
   1   8   7         62.78         74.55        10.51 o                         
   2   8   7        545.45        574.35        16.26 o                         
   3   8   7          1.75         -8.09         7.14 o                         
   4   8   7         23.33          9.37        14.48 o                         
   5   8   7          4.09        -17.32        13.71 o                         
   6   8   7        132.88        117.00        18.60 o                         
   7   8   7        288.14        295.90        24.49 o                         
  -5   9   7        760.76        769.81        25.72 o                         
  -4   9   7          6.59         -3.97        10.45 o                         
  -3   9   7          9.33         -0.88        10.79 o                         
  -2   9   7          9.95          2.90         8.64 o                         
  -1   9   7        214.28        226.74        16.27 o                         
   0   9   7        164.57        181.86        11.46 o                         
   1   9   7        141.75        125.30        12.92 o                         
   2   9   7         76.84        105.77        12.34 o                         
   3   9   7         78.98         85.67        16.76 o                         
   4   9   7          4.63         -2.83        14.35 o                         
   5   9   7          0.57          1.31        14.51 o                         
   6   9   7         75.26         63.11        17.44 o                         
   7   9   7        189.14        211.11        45.74 o                         
  -4  10   7         98.58        103.29        12.57 o                         
  -3  10   7         37.70         32.08        12.99 o                         
  -2  10   7         30.15         24.78        13.59 o                         
  -1  10   7        290.34        292.79        20.85 o                         
   0  10   7        266.49        282.30        19.98 o                         
   1  10   7          0.08          6.51        11.59 o                         
   2  10   7         81.47        110.38        13.29 o                         
   3  10   7         64.42         67.09        17.04 o                         
   4  10   7         25.28         89.09        38.83 o                         
   5  10   7         45.67         52.78        38.70 o                         
  -2  11   7          0.65         -2.21        13.66 o                         
  -1  11   7         47.13         52.60        14.16 o                         
   0  11   7          0.20         23.23        12.75 o                         
   1  11   7          3.13         21.83        16.22 o                         
   2  11   7         74.34         87.08        37.07 o                         
   3  11   7         89.81        107.44        43.10 o                         
  -2  -4   8          0.83         -7.16        17.15 o                         
  -1  -4   8         54.14         69.77        30.60 o                         
   0  -4   8         30.56         10.19        13.19 o                         
   1  -4   8          0.86        -16.56        15.09 o                         
   2  -4   8         18.23         31.58        17.39 o                         
  -4  -3   8         31.63         42.82        15.47 o                         
  -3  -3   8        185.88        180.03        17.18 o                         
  -2  -3   8         53.99         58.24        11.48 o                         
  -1  -3   8          0.59         -4.50        22.03 o                         
   0  -3   8         49.03         57.15        13.57 o                         
   1  -3   8         42.40         42.89        17.88 o                         
   2  -3   8          1.21          6.62        14.97 o                         
   3  -3   8         22.17        -22.05        14.70 o                         
   4  -3   8         83.74        106.68        11.80 o                         
  -5  -2   8          8.69         13.80        11.18 o                         
  -4  -2   8         73.34         57.38        12.40 o                         
  -3  -2   8         29.70         15.28        10.70 o                         
  -2  -2   8        200.49        173.65        15.60 o                         
  -1  -2   8          8.02          9.89         9.76 o                         
   0  -2   8          5.73          2.93        10.58 o                         
   1  -2   8          1.44         -3.11         8.54 o                         
   2  -2   8        106.25        115.37        11.94 o                         
   3  -2   8         30.02         31.45        11.15 o                         
   4  -2   8         13.58          5.06        10.96 o                         
   5  -2   8        148.35        144.46        12.48 o                         
  -6  -1   8        181.94        189.91        15.28 o                         
  -5  -1   8        277.07        259.99        15.70 o                         
  -4  -1   8         58.14         39.08        10.98 o                         
  -3  -1   8        129.08        116.23         9.89 o                         
  -2  -1   8        510.97        516.18        15.39 o                         
  -1  -1   8        114.65        116.09         9.58 o                         
   0  -1   8          0.96         -1.54         8.64 o                         
   1  -1   8         50.42         55.54        10.11 o                         
   2  -1   8        305.36        287.57        12.92 o                         
   3  -1   8        175.41        175.93        13.14 o                         
   4  -1   8          1.10          6.39        10.86 o                         
   5  -1   8         21.67         20.05        13.70 o                         
   6  -1   8         80.27         86.69        19.53 o                         
  -7   0   8         79.76         72.69        17.81 o                         
  -6   0   8          2.37          0.61        11.55 o                         
  -5   0   8        110.34        100.67        10.46 o                         
  -4   0   8         51.95         52.13         9.27 o                         
  -3   0   8          0.12          2.01         8.12 o                         
  -2   0   8         33.55         22.90         8.33 o                         
  -1   0   8        206.48        207.15        10.61 o                         
   0   0   8        270.07        274.49        10.65 o                         
   1   0   8         15.44         14.23         7.24 o                         
   2   0   8          8.19          7.94         7.57 o                         
   3   0   8        134.71        109.90        13.77 o                         
   4   0   8          8.94         24.55        10.76 o                         
   5   0   8          1.77         -7.32        10.58 o                         
   6   0   8          3.08          1.00        15.89 o                         
   7   0   8         35.53         16.66        15.29 o                         
  -7   1   8        104.89        115.50        12.32 o                         
  -6   1   8         69.65         79.69        10.86 o                         
  -5   1   8         49.62         65.85        10.10 o                         
  -4   1   8         29.00         48.21         9.32 o                         
  -3   1   8        360.42        366.64        13.93 o                         
  -2   1   8        175.98        162.66        10.23 o                         
  -1   1   8         11.90          7.04         7.36 o                         
   0   1   8         69.41         76.59         7.80 o                         
   1   1   8          1.09          9.49        12.78 o                         
   2   1   8        504.08        526.17        13.53 o                         
   3   1   8        214.12        240.35        12.94 o                         
   4   1   8         70.45        103.03        34.51 o                         
   5   1   8         52.75         41.67        11.19 o                         
   6   1   8         56.15         60.18        11.44 o                         
   7   1   8        100.54        100.92        16.50 o                         
   8   1   8          5.62         -2.33        14.64 o                         
  -7   2   8         55.13         52.39        10.28 o                         
  -6   2   8          9.63         14.49        15.63 o                         
  -5   2   8          1.44         -6.66        11.16 o                         
  -4   2   8        148.91        144.97        10.28 o                         
  -3   2   8          0.96         -1.07         8.78 o                         
  -2   2   8          6.31         10.79         8.70 o                         
  -1   2   8        159.09        166.51        10.52 o                         
   0   2   8        126.80        140.29         8.96 o                         
   1   2   8        403.67        405.41        11.82 o                         
   2   2   8        264.24        248.30         9.82 o                         
   3   2   8        178.76        169.16        11.12 o                         
   4   2   8         13.58         18.57        11.03 o                         
   5   2   8          3.43          2.85        10.02 o                         
   6   2   8         57.13         50.40        14.21 o                         
   7   2   8        253.43        262.65        19.63 o                         
   8   2   8         61.52        109.13        20.57 o                         
  -7   3   8         43.08         48.44        14.72 o                         
  -6   3   8         69.12         49.12        11.97 o                         
  -5   3   8          3.04        -14.43         9.62 o                         
  -4   3   8         16.78          1.72         8.58 o                         
  -3   3   8        706.56        704.82        17.01 o                         
  -2   3   8        112.37        114.31        15.50 o                         
  -1   3   8          0.25          9.80         6.51 o                         
   0   3   8         73.03         70.82         7.70 o                         
   1   3   8          0.58          7.38         6.37 o                         
   2   3   8        329.25        333.14        11.09 o                         
   3   3   8        384.63        395.84        16.28 o                         
   4   3   8        139.28        144.73        11.80 o                         
   5   3   8          5.22         25.96        24.05 o                         
   6   3   8         11.35         20.16        12.97 o                         
   7   3   8          3.10         21.37        13.96 o                         
   8   3   8        176.96        182.97        19.09 o                         
  -7   4   8         30.64         31.19        11.11 o                         
  -6   4   8          1.00         17.88        10.43 o                         
  -5   4   8         62.41         70.22        10.26 o                         
  -4   4   8        129.87        134.39        12.17 o                         
  -3   4   8         70.49         75.54         8.84 o                         
  -2   4   8        154.77        142.40         8.48 o                         
  -1   4   8         53.44         59.13         7.20 o                         
   0   4   8        156.82        165.38         8.22 o                         
   1   4   8       1327.06       1290.23        20.73 o                         
   2   4   8       1585.49       1528.30        28.79 o                         
   3   4   8         49.82         49.28        12.89 o                         
   4   4   8          0.18        -16.76        11.17 o                         
   5   4   8          0.64          3.20        15.39 o                         
   6   4   8        209.51        210.15        16.98 o                         
   7   4   8        467.08        459.93        23.61 o                         
   8   4   8          0.24          9.76        14.86 o                         
  -7   5   8         70.42         71.49        11.85 o                         
  -6   5   8         41.31         40.58        10.56 o                         
  -5   5   8        299.63        287.77        13.47 o                         
  -4   5   8         33.10         26.32        12.71 o                         
  -3   5   8         68.96         77.43         8.30 o                         
  -2   5   8         11.47         17.43         7.64 o                         
  -1   5   8          0.33          1.63         6.30 o                         
   0   5   8        189.87        184.47         8.57 o                         
   1   5   8         64.97         75.94         6.50 o                         
   2   5   8        341.17        346.61        12.75 o                         
   3   5   8         43.51         39.14        11.22 o                         
   4   5   8          2.86         -3.63        11.20 o                         
   5   5   8         37.74         27.69        12.56 o                         
   6   5   8         26.64         -1.63        12.45 o                         
   7   5   8        201.12        190.51        17.05 o                         
   8   5   8         57.71         58.81        15.77 o                         
  -7   6   8          0.40          1.76        14.78 o                         
  -6   6   8         55.66         69.03        12.36 o                         
  -5   6   8        290.62        310.53        16.19 o                         
  -4   6   8         83.16         80.65        10.30 o                         
  -3   6   8        116.82        108.87        13.95 o                         
  -2   6   8         46.45         44.60         9.06 o                         
  -1   6   8         18.53         27.31         8.30 o                         
   0   6   8         21.76         21.35         7.80 o                         
   1   6   8        462.61        474.33        15.68 o                         
   2   6   8         99.88         96.17         9.07 o                         
   3   6   8         10.45         12.32        10.96 o                         
   4   6   8          0.08         -3.50        10.84 o                         
   5   6   8          1.89         -5.40        11.31 o                         
   6   6   8         43.59         40.30        12.36 o                         
   7   6   8        103.69        105.73        14.91 o                         
   8   6   8          2.41         17.44        22.13 o                         
  -6   7   8        147.50        113.97        13.37 o                         
  -5   7   8         22.77         46.86        12.09 o                         
  -4   7   8         20.66         28.37         9.81 o                         
  -3   7   8        128.91        164.45        20.54 o                         
  -2   7   8          6.12          3.74         8.46 o                         
  -1   7   8        114.18        126.71        10.60 o                         
   0   7   8         57.59         65.62        12.31 o                         
   1   7   8         64.97         68.95         8.96 o                         
   2   7   8        220.65        244.33        15.56 o                         
   3   7   8         23.64         22.50         8.49 o                         
   4   7   8         73.19         65.52        12.63 o                         
   5   7   8         11.59         11.88        11.08 o                         
   6   7   8         99.47        113.12        13.80 o                         
   7   7   8         92.56         88.32        20.57 o                         
  -6   8   8         14.38          8.11        12.50 o                         
  -5   8   8        102.87        101.29        16.20 o                         
  -4   8   8        130.09        144.82        12.23 o                         
  -3   8   8         61.95         49.47        10.06 o                         
  -2   8   8          0.09         -9.98         8.83 o                         
  -1   8   8         31.44         45.82         9.46 o                         
   0   8   8         86.45         84.33        18.01 o                         
   1   8   8        261.09        247.24        16.14 o                         
   2   8   8         95.79        101.95        11.46 o                         
   3   8   8        181.46        198.50        14.73 o                         
   4   8   8          1.28         20.87        10.97 o                         
   5   8   8         45.63         41.10        16.79 o                         
   6   8   8         26.02         40.24        17.49 o                         
   7   8   8          2.98         14.62        18.09 o                         
  -5   9   8         19.05         13.31        12.01 o                         
  -4   9   8         54.93         60.96        11.43 o                         
  -3   9   8        104.06        106.83        11.71 o                         
  -2   9   8         40.62         51.84        10.27 o                         
  -1   9   8         10.97         17.87         9.31 o                         
   0   9   8          0.63          8.64         9.24 o                         
   1   9   8        166.28        181.12        22.56 o                         
   2   9   8         89.05        115.73        13.44 o                         
   3   9   8        157.91        154.74        30.91 o                         
   4   9   8          0.14         -7.21        15.35 o                         
   5   9   8         15.70         24.81        18.85 o                         
   6   9   8        246.99        239.06        23.54 o                         
  -3  10   8         57.40         78.40        11.91 o                         
  -2  10   8         29.04         48.32        11.47 o                         
  -1  10   8        170.89        214.46        17.74 o                         
   0  10   8         91.31         81.46        13.99 o                         
   1  10   8         10.49         -7.93        14.11 o                         
   2  10   8        228.81        235.81        23.43 o                         
   3  10   8        110.99        106.83        19.54 o                         
   4  10   8          2.73         16.96        28.08 o                         
   5  10   8         18.35         11.94        38.33 o                         
  -1  11   8         83.36         91.26        22.83 o                         
   0  11   8          2.25          9.76        12.93 o                         
   1  11   8          8.39         10.25        16.31 o                         
   2  11   8          3.74         44.86        36.69 o                         
  -3  -2   9          9.27         -2.81        22.44 o                         
  -2  -2   9          8.49         10.58        14.40 o                         
  -1  -2   9         85.45        101.28        12.63 o                         
   0  -2   9         10.08         18.64        12.98 o                         
   1  -2   9         11.15          2.53        22.80 o                         
   2  -2   9         25.55         30.57        12.73 o                         
   3  -2   9        159.85        151.77        13.99 o                         
  -4  -1   9         67.33         62.56        12.73 o                         
  -3  -1   9        134.89        154.22        22.33 o                         
  -2  -1   9         96.55        104.15        12.47 o                         
  -1  -1   9         67.40         87.82        10.05 o                         
   0  -1   9         64.30         75.98         9.95 o                         
   1  -1   9         38.45         36.81         9.11 o                         
   2  -1   9         35.79         32.08        11.25 o                         
   3  -1   9         20.68         28.24        11.79 o                         
   4  -1   9        281.99        281.65        27.71 o                         
   5  -1   9         29.09         30.15        12.69 o                         
  -5   0   9          2.67          0.85        11.98 o                         
  -4   0   9         43.71         53.81        10.46 o                         
  -3   0   9         67.21         77.14        11.11 o                         
  -2   0   9        228.94        210.46        12.14 o                         
  -1   0   9        324.04        328.03        13.16 o                         
   0   0   9        157.04        158.45        10.54 o                         
   1   0   9        103.75        113.89        10.03 o                         
   2   0   9         19.55         29.36         8.53 o                         
   3   0   9        302.60        317.41        14.59 o                         
   4   0   9          7.13          8.00        11.59 o                         
   5   0   9        150.36        139.63        14.47 o                         
   6   0   9         20.13         10.74        18.64 o                         
  -6   1   9        139.56        160.89        12.90 o                         
  -5   1   9        202.50        194.76        12.96 o                         
  -4   1   9         35.76         24.94         9.78 o                         
  -3   1   9         46.51         44.02         9.99 o                         
  -2   1   9         49.91         42.16         9.57 o                         
  -1   1   9        219.74        221.74        13.80 o                         
   0   1   9        173.61        167.76        10.54 o                         
   1   1   9        327.28        315.17        12.02 o                         
   2   1   9        149.90        144.08         9.73 o                         
   3   1   9         18.78         16.17         9.63 o                         
   4   1   9        143.14        149.66        13.86 o                         
   5   1   9          7.24          0.94        11.47 o                         
   6   1   9         58.96         61.54        15.63 o                         
  -6   2   9         19.53         11.40        10.91 o                         
  -5   2   9         59.20         58.11        15.41 o                         
  -4   2   9          9.06          7.45         9.52 o                         
  -3   2   9         38.11         38.17         9.80 o                         
  -2   2   9         33.35         41.43         9.11 o                         
  -1   2   9          0.00          1.86         8.48 o                         
   0   2   9         72.34         74.19         8.94 o                         
   1   2   9          0.15          4.43         8.41 o                         
   2   2   9          2.95         10.29         8.60 o                         
   3   2   9         76.45         83.61        15.83 o                         
   4   2   9         34.49         46.44        14.98 o                         
   5   2   9        254.70        257.30        15.07 o                         
   6   2   9         64.60         90.58        23.10 o                         
   7   2   9         29.15         15.35        15.76 o                         
  -6   3   9        171.62        161.02        13.13 o                         
  -5   3   9          0.14         -2.98        12.11 o                         
  -4   3   9         36.41         27.89         9.97 o                         
  -3   3   9          5.47          4.34         8.85 o                         
  -2   3   9        812.84        814.71        20.42 o                         
  -1   3   9        187.33        172.27        12.32 o                         
   0   3   9         56.94         52.08         9.17 o                         
   1   3   9         12.51          9.91         8.05 o                         
   2   3   9          2.02         13.20        20.64 o                         
   3   3   9        473.79        470.46        16.62 o                         
   4   3   9         21.99         22.92        11.11 o                         
   5   3   9         45.52         54.02        11.59 o                         
   6   3   9        134.58        140.50        16.55 o                         
   7   3   9        182.49        194.61        31.55 o                         
  -6   4   9          0.49        -18.21        12.14 o                         
  -5   4   9         58.00         50.56        10.91 o                         
  -4   4   9         26.26         26.90        12.21 o                         
  -3   4   9         16.36         14.56         9.00 o                         
  -2   4   9          0.88        -11.90         7.93 o                         
  -1   4   9        535.71        549.39        15.46 o                         
   0   4   9        165.51        167.10         9.97 o                         
   1   4   9        162.38        162.26        12.58 o                         
   2   4   9         37.03         49.54        10.67 o                         
   3   4   9          0.02          2.14        10.19 o                         
   4   4   9        595.56        596.02        24.62 o                         
   5   4   9          8.78          3.43        10.31 o                         
   6   4   9          1.05         -0.16        13.33 o                         
   7   4   9         77.95         76.82        20.95 o                         
  -6   5   9        203.91        202.77        13.79 o                         
  -5   5   9          3.15         -2.03         9.97 o                         
  -4   5   9         99.71         94.03        11.88 o                         
  -3   5   9         32.12         31.44         9.18 o                         
  -2   5   9        108.74        112.07         9.23 o                         
  -1   5   9         38.80         36.35         7.47 o                         
   0   5   9        259.45        270.99        13.33 o                         
   1   5   9         64.46         84.27        11.19 o                         
   2   5   9        149.95        148.91        13.05 o                         
   3   5   9        190.06        207.43        15.76 o                         
   4   5   9          0.35         15.37        12.22 o                         
   5   5   9        277.30        266.71        18.30 o                         
   6   5   9         45.81         19.38        14.29 o                         
   7   5   9        100.36         71.77        15.92 o                         
  -6   6   9         68.42         64.83        11.47 o                         
  -5   6   9          1.98          0.60        10.13 o                         
  -4   6   9          4.67          9.02         9.52 o                         
  -3   6   9         71.43         90.14        11.46 o                         
  -2   6   9        284.06        295.44        17.13 o                         
  -1   6   9         51.29         55.92         8.05 o                         
   0   6   9         49.16         34.64         9.63 o                         
   1   6   9        222.79        229.41        12.00 o                         
   2   6   9        278.63        281.73        13.57 o                         
   3   6   9         44.86         60.47        12.72 o                         
   4   6   9         55.20         52.49        13.29 o                         
   5   6   9          9.98         15.35        12.84 o                         
   6   6   9        128.31        121.74        22.52 o                         
   7   6   9         46.80         40.72        14.56 o                         
  -5   7   9         12.87         17.28        15.02 o                         
  -4   7   9         24.36         16.45        11.06 o                         
  -3   7   9        137.69        139.97        14.16 o                         
  -2   7   9         92.17         94.34        10.26 o                         
  -1   7   9        383.69        440.53        16.71 o                         
   0   7   9         55.29         45.77         9.82 o                         
   1   7   9          7.29          5.77         8.69 o                         
   2   7   9          1.73        -10.96         8.73 o                         
   3   7   9          0.24          5.21        11.87 o                         
   4   7   9          3.88          9.55        12.44 o                         
   5   7   9          0.74          4.63        12.44 o                         
   6   7   9          1.99          5.15        17.36 o                         
  -5   8   9         79.32         73.77        13.05 o                         
  -4   8   9         11.69        -10.05        10.92 o                         
  -3   8   9          9.32         12.44         9.84 o                         
  -2   8   9        388.77        433.72        20.60 o                         
  -1   8   9         29.27         32.98        11.08 o                         
   0   8   9         96.24         96.32        10.59 o                         
   1   8   9          1.13        -18.69        12.46 o                         
   2   8   9        445.20        461.33        17.88 o                         
   3   8   9        138.23        144.81        14.90 o                         
   4   8   9         50.66         53.16        13.56 o                         
   5   8   9         61.89         67.21        21.77 o                         
   6   8   9          1.35         12.80        18.89 o                         
  -4   9   9         57.78         60.80        11.99 o                         
  -3   9   9          6.77          0.58        10.37 o                         
  -2   9   9         17.77         25.01        10.43 o                         
  -1   9   9        232.64        242.01        14.04 o                         
   0   9   9         11.06         23.07        10.35 o                         
   1   9   9        103.74        113.22        12.01 o                         
   2   9   9         70.07        105.86        14.50 o                         
   3   9   9         89.59        112.84        20.71 o                         
   4   9   9         10.38         -8.20        17.18 o                         
   5   9   9         44.22         60.59        19.94 o                         
  -2  10   9         91.98         82.48        11.53 o                         
  -1  10   9          8.50          2.86        10.84 o                         
   0  10   9        282.24        228.16        21.89 o                         
   1  10   9         96.35        116.22        16.11 o                         
   2  10   9         21.99         53.77        19.89 o                         
   3  10   9         13.19         15.47        18.88 o                         
  -1  -1  10         65.50         82.19        12.97 o                         
   0  -1  10          1.30         22.13        11.72 o                         
   1  -1  10         77.26        102.86        12.71 o                         
   2  -1  10        134.63        165.42        16.42 o                         
  -3   0  10          6.21         -0.67        12.28 o                         
  -2   0  10        182.65        188.41        12.58 o                         
  -1   0  10         38.65         40.50        10.14 o                         
   0   0  10         40.36         39.85        10.05 o                         
   1   0  10         43.12         48.74        10.15 o                         
   2   0  10          0.04          2.58        10.93 o                         
   3   0  10        100.45         94.80        14.74 o                         
   4   0  10         70.52         66.07        13.61 o                         
  -4   1  10         75.50         73.51        11.40 o                         
  -3   1  10         33.33         34.28        10.70 o                         
  -2   1  10          1.81         16.02         9.75 o                         
  -1   1  10         16.20         20.40         9.46 o                         
   0   1  10         96.77         92.85        15.66 o                         
   1   1  10        203.93        211.29        12.08 o                         
   2   1  10         23.71         21.94        10.52 o                         
   3   1  10         10.83         -0.58        10.36 o                         
   4   1  10        184.75        179.81        15.23 o                         
   5   1  10         75.66         81.02        13.70 o                         
  -5   2  10         74.77         84.35        12.13 o                         
  -4   2  10          0.94        -15.23        10.15 o                         
  -3   2  10        201.06        177.38        12.34 o                         
  -2   2  10         33.76         33.00         9.79 o                         
  -1   2  10          2.85         -6.26         8.94 o                         
   0   2  10         17.30         22.81         9.03 o                         
   1   2  10         52.75         45.02        11.52 o                         
   2   2  10         25.79         17.61        10.31 o                         
   3   2  10         93.39        105.06        11.94 o                         
   4   2  10         51.14         61.78        19.21 o                         
   5   2  10          3.73         28.43        12.34 o                         
  -5   3  10        115.83        140.40        14.28 o                         
  -4   3  10         84.74         97.86        13.11 o                         
  -3   3  10         48.39         48.44        11.19 o                         
  -2   3  10         61.17         65.34        11.39 o                         
  -1   3  10        106.92         97.37        11.15 o                         
   0   3  10         72.98         43.68        12.62 o                         
   1   3  10         20.81         22.13        10.44 o                         
   2   3  10        165.67        146.43        12.31 o                         
   3   3  10          0.16          4.93         9.94 o                         
   4   3  10        181.90        193.82        15.98 o                         
   5   3  10        156.19        203.45        30.67 o                         
   6   3  10         19.72          1.94        18.74 o                         
  -5   4  10          2.21          7.62        10.27 o                         
  -4   4  10         24.60         24.49        10.43 o                         
  -3   4  10        279.32        286.79        13.87 o                         
  -2   4  10         17.00         18.91        10.24 o                         
  -1   4  10         30.24         21.27         9.87 o                         
   0   4  10         88.05         92.66        13.98 o                         
   1   4  10          0.91          3.77        10.28 o                         
   2   4  10         79.79         64.40        11.76 o                         
   3   4  10        234.81        205.21        14.92 o                         
   4   4  10         41.05         42.71        11.82 o                         
   5   4  10        123.36        136.09        23.43 o                         
   6   4  10         14.74         37.35        15.42 o                         
  -5   5  10        164.43        163.32        13.21 o                         
  -4   5  10         53.99         62.29        13.97 o                         
  -3   5  10        155.84        153.80        11.71 o                         
  -2   5  10        390.43        376.43        16.00 o                         
  -1   5  10         23.72         14.71        10.04 o                         
   0   5  10          3.01        -10.13        10.38 o                         
   1   5  10          1.33         -3.25        10.95 o                         
   2   5  10        915.82        895.34        24.33 o                         
   3   5  10        209.80        185.65        23.51 o                         
   4   5  10         14.98         17.88        13.76 o                         
   5   5  10         34.36         43.26        14.77 o                         
   6   5  10         65.59         69.78        15.82 o                         
  -5   6  10        258.94        252.27        22.11 o                         
  -4   6  10        123.77        130.68        12.31 o                         
  -3   6  10          5.99          4.04         9.83 o                         
  -2   6  10          0.64          3.95        10.86 o                         
  -1   6  10        103.71        105.74        11.53 o                         
   0   6  10          0.33          4.86         9.69 o                         
   1   6  10         63.43         65.91        10.63 o                         
   2   6  10        122.25        107.59        12.90 o                         
   3   6  10          1.28         -4.55        12.25 o                         
   4   6  10          3.33         -1.48        14.04 o                         
   5   6  10         35.90         25.55        14.79 o                         
   6   6  10          4.98        -10.36        14.82 o                         
  -4   7  10         68.07         91.50        13.18 o                         
  -3   7  10        129.78        109.95        17.12 o                         
  -2   7  10        275.28        277.01        15.74 o                         
  -1   7  10         13.21         17.08         9.80 o                         
   0   7  10         80.58         76.53        10.94 o                         
   1   7  10          0.30          0.20         9.35 o                         
   2   7  10        256.73        241.84        14.29 o                         
   3   7  10         41.53         44.09        14.63 o                         
   4   7  10         39.16         37.64        14.27 o                         
   5   7  10          0.33          2.37        17.86 o                         
  -3   8  10         59.86         46.26        14.82 o                         
  -2   8  10         52.16         58.86        11.42 o                         
  -1   8  10         44.82         54.08        10.95 o                         
   0   8  10          4.65          6.49         9.76 o                         
   1   8  10         42.59         36.51        10.20 o                         
   2   8  10        123.01        126.23        15.72 o                         
   3   8  10         82.70         83.14        15.72 o                         
   4   8  10          2.80         21.38        13.55 o                         
   5   8  10          3.67         14.33        13.48 o                         
  -2   9  10         68.82         74.12        13.46 o                         
  -1   9  10         18.26         -5.26        10.43 o                         
   0   9  10         58.72         80.69        11.48 o                         
   1   9  10          0.06         -6.31        10.66 o                         
   2   9  10         68.96         69.20        14.85 o                         
   3   9  10          1.45         14.55        13.42 o                         
   0   1  11         75.87         59.15        12.96 o                         
  -2   2  11         26.76          9.57        10.38 o                         
  -1   2  11         28.12         53.21        14.49 o                         
   0   2  11          0.31          2.03        11.71 o                         
   1   2  11         19.79         26.23        11.95 o                         
   2   2  11          0.00         11.84        11.75 o                         
   3   2  11         42.99         42.46        12.52 o                         
  -3   3  11          1.11         10.00        11.01 o                         
  -2   3  11         20.46         30.09        10.73 o                         
  -1   3  11         21.88         14.78        11.71 o                         
   0   3  11         18.23         21.64        12.40 o                         
   1   3  11         72.96         93.99        13.60 o                         
   2   3  11         72.21        105.99        13.57 o                         
   3   3  11          0.00         10.44        16.42 o                         
  -3   4  11        134.96        136.15        13.84 o                         
  -2   4  11         52.86         60.67        15.53 o                         
  -1   4  11          0.02         -4.51        12.61 o                         
   0   4  11         52.84         68.73        14.93 o                         
   1   4  11          7.33         -9.79        12.20 o                         
   2   4  11         15.46         57.06        30.49 o                         
   3   4  11          0.73         -6.80        14.84 o                         
   4   4  11         23.98         11.91        12.95 o                         
  -3   5  11          5.46         20.42        16.20 o                         
  -2   5  11        253.40        245.89        19.32 o                         
  -1   5  11         19.63         35.55        17.95 o                         
   0   5  11         15.53          0.63        12.78 o                         
   1   5  11        303.21        261.62        18.03 o                         
   2   5  11         30.91         27.42        19.11 o                         
   3   5  11        116.45        120.91        17.35 o                         
   4   5  11        159.00        180.50        25.90 o                         
  -3   6  11        104.55         94.49        13.44 o                         
  -2   6  11        134.44        150.86        14.15 o                         
  -1   6  11         13.22         18.87        12.68 o                         
   0   6  11         12.80          6.83        13.70 o                         
   1   6  11          8.75         11.97        12.48 o                         
   2   6  11         98.11        110.48        18.21 o                         
   3   6  11         21.75         16.27        15.19 o                         
   4   6  11         42.59         26.46        15.62 o                         
  -2   7  11         52.44         75.35        17.12 o                         
  -1   7  11        225.53        226.20        15.25 o                         
   0   7  11         42.93         34.12        11.09 o                         
   1   7  11         19.68         15.93        13.03 o                         
   2   7  11        135.71        136.09        16.73 o                         
   3   7  11         42.10         35.46        15.22 o                         
  -1   8  11          2.06        -17.08        11.39 o                         
   0   8  11        111.76        132.80        14.30 o                         
   1   8  11          1.34          6.14        11.04 o                         
   2   8  11         54.46         63.83        16.03 o                         
                                                                                
