# Supplementary material for: Crystal structure of triphenylphosphonium­meth­yl­enetrifluoroborate
Source: Acta Crystallogr E Crystallogr Commun. 2017 Jul 7;73(Pt 8):1140–2. doi: 10.1107/S2056989017009884 (PMC5598835; doi:10.1107/S2056989017009884)
Supplement: Supplementary file 3 [file e-73-01140-Isup3.cml]

<?xml version="1.0" ?>
<cml>
<molecule title="triphenyl[(trifluoroboranyl)methyl]phosphanium" id="m1">
  <atomArray>
    <atom id="a1" elementType="F"
          x2="7.081037365484119" y2="3.8499999999999996" />
    <atom id="a2" elementType="B"
          x2="5.747358243656082" y2="3.080000000000002" />
    <atom id="a3" elementType="F"
          x2="4.9773582436560835" y2="4.413679121828039" />
    <atom id="a4" elementType="F"
          x2="7.154218248425686" y2="2.4536255696632674" />
    <atom id="a5" elementType="C"
          x2="4.413679121828045" y2="2.310000000000004" />
    <atom id="a6" elementType="P" formalCharge="1"
          x2="4.413679121828043" y2="0.7700000000000038" />
    <atom id="a7" elementType="C"
          x2="4.413679121828041" y2="-0.7699999999999965" />
    <atom id="a8" elementType="C"
          x2="5.747358243656079" y2="-1.54" />
    <atom id="a9" elementType="C"
          x2="5.747358243656076" y2="-3.0799999999999996" />
    <atom id="a10" elementType="C"
          x2="4.413679121828039" y2="-3.8499999999999983" />
    <atom id="a11" elementType="C"
          x2="3.080000000000005" y2="-3.079999999999996" />
    <atom id="a12" elementType="C"
          x2="3.0800000000000054" y2="-1.5399999999999965" />
    <atom id="a13" elementType="C"
          x2="2.873679121828043" y2="0.7700000000000058" />
    <atom id="a14" elementType="C"
          x2="2.1036791218280406" y2="-0.5636791218280321" />
    <atom id="a15" elementType="C"
          x2="0.5636791218280406" y2="-0.5636791218280308" />
    <atom id="a16" elementType="C"
          x2="-0.2063208781719581" y2="0.7700000000000053" />
    <atom id="a17" elementType="C"
          x2="0.5636791218280424" y2="2.1036791218280406" />
    <atom id="a18" elementType="C"
          x2="2.1036791218280424" y2="2.103679121828041" />
    <atom id="a19" elementType="C"
          x2="5.953679121828043" y2="0.7700000000000016" />
    <atom id="a20" elementType="C"
          x2="6.723679121828047" y2="2.1036791218280393" />
    <atom id="a21" elementType="C"
          x2="8.263679121828048" y2="2.103679121828036" />
    <atom id="a22" elementType="C"
          x2="9.033679121828044" y2="0.7699999999999994" />
    <atom id="a23" elementType="C"
          x2="8.263679121828043" y2="-0.5636791218280353" />
    <atom id="a24" elementType="C"
          x2="6.7236791218280425" y2="-0.5636791218280339" />
  </atomArray>
  <bondArray>
    <bond atomRefs2="a1 a2" order="1" />
    <bond atomRefs2="a2 a3" order="1" />
    <bond atomRefs2="a2 a4" order="1" />
    <bond atomRefs2="a2 a5" order="1" />
    <bond atomRefs2="a5 a6" order="1" />
    <bond atomRefs2="a6 a7" order="1" />
    <bond atomRefs2="a7 a8" order="2" />
    <bond atomRefs2="a8 a9" order="1" />
    <bond atomRefs2="a9 a10" order="2" />
    <bond atomRefs2="a10 a11" order="1" />
    <bond atomRefs2="a11 a12" order="2" />
    <bond atomRefs2="a7 a12" order="1" />
    <bond atomRefs2="a6 a13" order="1" />
    <bond atomRefs2="a13 a14" order="2" />
    <bond atomRefs2="a14 a15" order="1" />
    <bond atomRefs2="a15 a16" order="2" />
    <bond atomRefs2="a16 a17" order="1" />
    <bond atomRefs2="a17 a18" order="2" />
    <bond atomRefs2="a13 a18" order="1" />
    <bond atomRefs2="a6 a19" order="1" />
    <bond atomRefs2="a19 a20" order="2" />
    <bond atomRefs2="a20 a21" order="1" />
    <bond atomRefs2="a21 a22" order="2" />
    <bond atomRefs2="a22 a23" order="1" />
    <bond atomRefs2="a23 a24" order="2" />
    <bond atomRefs2="a19 a24" order="1" />
  </bondArray>
</molecule>
</cml>
